# Supplementary material for: Reported corporate misconducts: The impact on the financial markets
Source: PLoS One. 2023 Feb 9;18(2):e0276637. doi: 10.1371/journal.pone.0276637 (PMC9910724; doi:10.1371/journal.pone.0276637)
Supplement: S1 Dataset — (ZIP) [file pone.0276637.s001.zip]

Archive with 4 entries (4 files):
- S3 Dataset financials.xlsx
- S3 Dataset.xlsx
- S2 Code Keywords.pdf
- data on penalty.xlsx
