# Supplementary material for: Reported corporate misconducts: The impact on the financial markets
Source: PLoS One. 2023 Feb 9;18(2):e0276637. doi: 10.1371/journal.pone.0276637 (PMC9910724; doi:10.1371/journal.pone.0276637)
Supplement: S1 Dataset — (ZIP) [file pone.0276637.s001.zip › S3 Dataset financials.xlsx]

## Sheet: acc_q1
Year	APPLE - MARKET VALUE	APPLE - TOTAL ASSETS	APPLE - TOTAL DEBT	APPLE - LONG TERM DEBT	APPLE - SHORT TERM DEBT & CURRENT PORT	#ERROR	APPLE - NET SALES OR REVENUES	APPLE - FOREIGN SALES % TOTAL SALES	APPLE - FOREIGN INCOME % TOTAL INCOME	MICROSOFT - MARKET VALUE	MICROSOFT - TOTAL ASSETS	MICROSOFT - TOTAL DEBT	MICROSOFT - LONG TERM DEBT	MICROSOFT - SHORT TERM DEBT & CURRENT PORT	#ERROR	MICROSOFT - NET SALES OR REVENUES	MICROSOFT - FOREIGN SALES % TOTAL SALES	MICROSOFT - FOREIGN INCOME % TOTAL INCOME	AMAZON.COM - MARKET VALUE	AMAZON.COM - TOTAL ASSETS	AMAZON.COM INC - TOTAL DEBT	AMAZON.COM INC - LONG TERM DEBT	AMAZON.COM INC - SHORT TERM DEBT & CURRENT PORT	#ERROR	AMAZON.COM INC - NET SALES OR REVENUES	AMAZON.COM INC - FOREIGN SALES % TOTAL SALES	AMAZON.COM INC - FOREIGN INCOME % TOTAL INCOME	TESLA - MARKET VALUE	TESLA - TOTAL ASSETS	TESLA - TOTAL DEBT	TESLA - LONG TERM DEBT	TESLA - SHORT TERM DEBT & CURRENT PORT	#ERROR	TESLA - NET SALES OR REVENUES	TESLA - FOREIGN SALES % TOTAL SALES	TESLA - FOREIGN INCOME % TOTAL INCOME	ALPHABET A - MARKET VALUE	ALPHABET A - TOTAL ASSETS	ALPHABET A - TOTAL DEBT	ALPHABET A - LONG TERM DEBT	ALPHABET INC - SHORT TERM DEBT & CURRENT PORT	#ERROR	ALPHABET INC - NET SALES OR REVENUES	ALPHABET INC - FOREIGN SALES % TOTAL SALES	ALPHABET INC - FOREIGN INCOME % TOTAL INCOME	NVIDIA - MARKET VALUE	NVIDIA - TOTAL ASSETS	NVIDIA - TOTAL DEBT	NVIDIA - LONG TERM DEBT
Q2 1995	4619.14	6231000	764000	303000	461000	$$ER: 4540,NO DATA VALUES FOUND	11062000	44.59	101.97	46280.2	7210000	0	0	0	$$ER: 4540,NO DATA VALUES FOUND	5937000	35.93	24.68						$$ER: 4540,NO DATA VALUES FOUND									$$ER: 4540,NO DATA VALUES FOUND									$$ER: 4540,NO DATA VALUES FOUND
Q3 1995	5497.54	6231000	764000	303000	461000		11062000	44.59	101.97	56221.4	10093000	0	0	0		8671000	36.97	34.31
Q4 1995	4278.85	5364000	1135000	949000	186000		9833000	46.55	15.53	57815.3	10093000	0	0	0		8671000	36.97	34.31
Q1 1996	3764.49	5364000	1135000	949000	186000		9833000	46.55	15.53	53603.7	10093000	0	0	0		8671000	36.97	34.31																													5525	1339	617
Q2 1996	3060.49	5364000	1135000	949000	186000		9833000	46.55	15.53	67419.4	10093000	0	0	0		8671000	36.97	34.31																													5525	1339	617
Q3 1996	2721.77	5364000	1135000	949000	186000		9833000	46.55	15.53	71266.4	14387000	0	0	0		11358000	39.86	28.89																													5525	1339	617
Q4 1996	3049.71	4233000	976000	951000	25000		7081000	45.57	27.54	81453.1	14387000	0	0	0		11358000	39.86	28.89																													5525	1339	617
Q1 1997	2101.83	4233000	976000	951000	25000		7081000	45.57	27.54	114663	14387000	0	0	0		11358000	39.86	28.89		149006	78202	76702	1500		147758	25																					25039	3325	1891
Q2 1997	2181.71	4233000	976000	951000	25000		7081000	45.57	27.54	136709	14387000	0	0	0		11358000	39.86	28.89		149006	78202	76702	1500		147758	25																					25039	3325	1891
Q3 1997	2053.25	4233000	976000	951000	25000		7081000	45.57	27.54	165968	22357000	0	0	0		14484000	37.94	28.21	638.23	149006	78202	76702	1500		147758	25																					25039	3325	1891
Q4 1997	2108.9	4289000	954000	954000	0		5941000	39.88	65.67	164151	22357000	0	0	0		14484000	37.94	28.21	1439	149006	78202	76702	1500		147758	25																					25039	3325	1891
Q1 1998	2487.86	4289000	954000	954000	0		5941000	39.88	65.67	171048	22357000	0	0	0		14484000	37.94	28.21	1377.86	649559	348824	348140	684		609996	20																					113332	8381	1995
Q2 1998	3709.04	4289000	954000	954000	0		5941000	39.88	65.67	224308	22357000	0	0	0		14484000	37.94	28.21	2050.41	649559	348824	348140	684		609996	20																					113332	8381	1995
Q3 1998	4614.86	4289000	954000	954000	0		5941000	39.88	65.67	280442	37156000	0	0	0		19747000	29.88	12.51	6144.41	649559	348824	348140	684		609996	20																					113332	8381	1995
Q4 1998	5040.54	5161000	300000	300000	0		6134000	42.5	106.48	266011	37156000	0	0	0		19747000	29.88	12.51	6055.6	649559	348824	348140	684		609996	20																					113332	8381	1995
Q1 1999	5480.46	5161000	300000	300000	0		6134000	42.5	106.48	427802	37156000	0	0	0		19747000	29.88	12.51	18218.1	2472722	1480660	1466338	14322		1639839	10.23																				573.09	113332	8381	1995
Q2 1999	5584.57	5161000	300000	300000	0		6134000	42.5	106.48	444128	37156000	0	0	0		19747000	29.88	12.51	33377.3	2472722	1480660	1466338	14322		1639839	10.23																				467.75	202250	2748	962
Q3 1999	8099.93	5161000	300000	300000	0		6134000	42.5	106.48	447225	52150000	0	0	0		22956000	31.8	22.08	17115.5	2472722	1480660	1466338	14322		1639839	10.23																				573.85	202250	2748	962
Q4 1999	12076	6803000	300000	300000	0		7983000	46.16	98.71	474946	52150000	0	0	0		22956000	31.8	22.08	27397.8	2472722	1480660	1466338	14322		1639839	10.23																				665.05	202250	2748	962
Q1 2000	17757.7	6803000	300000	300000	0		7983000	46.16	98.71	512777	52150000	0	0	0		22956000	31.8	22.08	22087.2	2135169	2144044	2127467	16577		2761983	13.8																				1247.88	202250	2748	962
Q2 2000	19688.5	6803000	300000	300000	0		7983000	46.16	98.71	353930	52150000	0	0	0		22956000	31.8	22.08	18699.2	2135169	2144044	2127467	16577		2761983	13.8																				2624.28	1016427	300966	300378
Q3 2000	16268.8	6803000	300000	300000	0		7983000	46.16	98.71	356857	59257000	0	0	0		25296000	29.65	19.93	12685.8	2135169	2144044	2127467	16577		2761983	13.8																				3544.53	1016427	300966	300378
Q4 2000	6021.52	6021000	317000	317000	0		5363000	44.14	-62.46	339096	59257000	0	0	0		25296000	29.65	19.93	13122.5	2135169	2144044	2127467	16577		2761983	13.8																				4172.91	1016427	300966	300378
Q1 2001	6570.69	6021000	317000	317000	0		5363000	44.14	-62.46	341270	59257000	0	0	0		25296000	29.65	19.93	6945.39	1637547	2150485	2135493	14992		3122433	21.18												84457					86426	17.82		3449.66	1016427	300966	300378
Q2 2001	8544.44	6021000	317000	317000	0		5363000	44.14	-62.46	370374	59257000	0	0	0		25296000	29.65	19.93	5542.31	1637547	2150485	2135493	14992		3122433	21.18												84457					86426	17.82		4955.78	1503174	309757	305861
Q3 2001	6488.33	6021000	317000	317000	0		5363000	44.14	-62.46	358394	67646000	0	0	0		28365000	26.32	20.63	4472.63	1637547	2150485	2135493	14992		3122433	21.18												84457					86426	17.82		5624.56	1503174	309757	305861
Q4 2001	6549.66	6228000	316000	316000	0		5742000	43.02		334994	67646000	0	0	0		28365000	26.32	20.63	2810.45	1637547	2150485	2135493	14992		3122433	21.18												84457					86426	17.82		6520.22	1503174	309757	305861
Q1 2002	8177.55	6228000	316000	316000	0		5742000	43.02		343611	67646000	0	0	0		28365000	26.32	20.63	5390.32	1990449	2246850	2233532	13318		3932936	29.72												291192	10862	6512	4350		439508	22.28	0	9465.25	1503174	309757	305861
Q2 2002	8131.33	6228000	316000	316000	0		5742000	43.02		278896	67646000	0	0	0		28365000	26.32	20.63	6342.51	1990449	2246850	2233532	13318		3932936	29.72												291192	10862	6512	4350		439508	22.28	0	4390.71	1573698	310556	304880
Q3 2002	5146.42	6228000	316000	316000	0		5742000	43.02		245591	79571000	0	0	0		32187000	31.34	23.74	4919.46	1990449	2246850	2233532	13318		3932936	29.72												291192	10862	6512	4350		439508	22.28	0	2241.45	1573698	310556	304880
Q4 2002	5534.02	6755000	304000	0	304000		6207000	48.75	1188	281651	79571000	0	0	0		32187000	31.34	23.74	7362.27	1990449	2246850	2233532	13318		3932936	29.72												291192	10862	6512	4350		439508	22.28	0	1691.37	1573698	310556	304880
Q1 2003	4956.07	6755000	304000	0	304000		6207000	48.75	1188	266732	79571000	0	0	0		32187000	31.34	23.74	8434.18	2162033	1929589	1925373	4216		5263699	38.1	28.88											2306507	6609	1988	4621		1465934	29.16	-1.9	1603.36	1573698	310556	304880
Q2 2003	4812.39	6755000	304000	0	304000		6207000	48.75	1188	269782	79571000	0	0	0		32187000	31.34	23.74	11348.1	2162033	1929589	1925373	4216		5263699	38.1	28.88											2306507	6609	1988	4621		1465934	29.16	-1.9	2154.94	1399344	4871	856
Q3 2003	7905.02	6755000	304000	0	304000		6207000	48.75	1188	288698	90560000	0	0	0		36835000	32	35.54	16514.7	2162033	1929589	1925373	4216		5263699	38.1	28.88											2306507	6609	1988	4621		1465934	29.16	-1.9	3349.95	1399344	4871	856
Q4 2003	8192.51	7964000	0	0	0		8279000	37.14	138.97	287760	90560000	0	0	0		36835000	32	35.54	21862.2	2162033	1929589	1925373	4216		5263699	38.1	28.88											2306507	6609	1988	4621		1465934	29.16	-1.9	2721.63	1399344	4871	856
Q1 2004	8461.57	7964000	0	0	0		8279000	37.14	138.97	311399	90560000	0	0	0		36835000	32	35.54	22873.3	2966751	1849778	1847397	2381		6921124	44.41	38.88											3301761	1902	0	1902		3189223	33.56	-4.96	3892.15	1628536	856	0
Q2 2004	10030.8	7964000	0	0	0		8279000	37.14	138.97	294047	90560000	0	0	0		36835000	32	35.54	19137.4	2966751	1849778	1847397	2381		6921124	44.41	38.88											3301761	1902	0	1902		3189223	33.56	-4.96	3694.56	1628536	856	0
Q3 2004	11880.1	7964000	0	0	0		8279000	37.14	138.97	309376	67194000	0	0	0		39788000	32.27	41	15778.1	2966751	1849778	1847397	2381		6921124	44.41	38.88											3301761	1902	0	1902		3189223	33.56	-4.96	2357.55	1628536	856	0
Q4 2004	18608.8	11368000	0	0	0		13931000	35.83	43.15	303348	67194000	0	0	0		39788000	32.27	41	13804.4	2966751	1849778	1847397	2381		6921124	44.41	38.88										6109.02	3301761	1902	0	1902		3189223	33.56	-4.96	2413.18	1628536	856	0
Q1 2005	29520.3	11368000	0	0	0		13931000	35.83	43.15	282994	67194000	0	0	0		39788000	32.27	41	16868.9	3473000	1519000	1516000	3000		8490000	44.51	57.2										10948.9	10271813	0	0	0		6138560	38.8	28.04	3525.38	1628536	856	0
Q2 2005	29818.2	11368000	0	0	0		13931000	35.83	43.15	267516	67194000	0	0	0		39788000	32.27	41	13440.2	3473000	1519000	1516000	3000		8490000	44.51	57.2										25102.5	10271813	0	0	0		6138560	38.8	28.04	3821.63	1915299	0	0
Q3 2005	36205.4	11368000	0	0	0		13931000	35.83	43.15	275943	66986000	0	0	0		44282000	32.86	38.55	15545.6	3473000	1519000	1516000	3000		8490000	44.51	57.2										50695.9	10271813	0	0	0		6138560	38.8	28.04	4480.77	1915299	0	0
Q4 2005	47325.1	17205000	0	0	0		19315000	40.53	42.52	267289	66986000	0	0	0		44282000	32.86	38.55	16475.3	3473000	1519000	1516000	3000		8490000	44.51	57.2										63667.4	10271813	0	0	0		6138560	38.8	28.04	5418.38	1915299	0	0
Q1 2006	61380.1	17205000	0	0	0		19315000	40.53	42.52	273834	66986000	0	0	0		44282000	32.86	38.55	18518.6	4164000	1283000	1267000	16000		10711000	45.21	69.41							0			86636.9	18473351	0	0	0		10604917	43.14	36.72	7769.68	1915299	0	0
Q2 2006	57962.1	17205000	0	0	0		19315000	40.53	42.52	276452	66986000	0	0	0		44282000	32.86	38.55	14955.4	4164000	1283000	1267000	16000		10711000	45.21	69.41							0			88216.6	18473351	0	0	0		10604917	43.14	36.72	10018.9	2667883	0	0
Q3 2006	54321.9	17205000	0	0	0		19315000	40.53	42.52	248603	61782000	0	0	0		51122000	38.68	37.82	11001.4	4164000	1283000	1267000	16000		10711000	45.21	69.41							0			82861.9	18473351	0	0	0		10604917	43.14	36.72	7138.38	2667883	0	0
Q4 2006	69903.2	25259000	0	0	0		24006000	41.15	44.64	278693	61782000	0	0	0		51122000	38.68	37.82	15776.6	4164000	1283000	1267000	16000		10711000	45.21	69.41							0			106331	18473351	0	0	0		10604917	43.14	36.72	11929	2667883	0	0
Q1 2007	73586.8	25259000	0	0	0		24006000	41.15	44.64	299645	61782000	0	0	0		51122000	38.68	37.82	15179.4	6225000	1361000	1344000	17000		14835000	45.43	68.55							73	0	-4.35	110764	25302587	0	0	0		16593986	47.58	48.52	11093.6	2667883	0	0
Q2 2007	85491.4	25259000	0	0	0		24006000	41.15	44.64	278394	61782000	0	0	0		51122000	38.68	37.82	25721.2	6225000	1361000	1344000	17000		14835000	45.43	68.55							73	0	-4.35	110718	25302587	0	0	0		16593986	47.58	48.52	12068.4	3747671	0	0
Q3 2007	126968	25259000	0	0	0		24006000	41.15	44.64	286813	71844000	0	0	0		60420000	40.54	45.83	34729.6	6225000	1361000	1344000	17000		14835000	45.43	68.55							73	0	-4.35	117588	25302587	0	0	0		16593986	47.58	48.52	16098.8	3747671	0	0
Q4 2007	160623	39434000	0	0	0		32479000	43.14	53.67	327721	71844000	0	0	0		60420000	40.54	45.83	37365.9	6225000	1361000	1344000	17000		14835000	45.43	68.55							73	0	-4.35	157115	25302587	0	0	0		16593986	47.58	48.52	18879.1	3747671	0	0
Q1 2008	114263	39434000	0	0	0		32479000	43.14	53.67	306572	71844000	0	0	0		60420000	40.54	45.83	32217.7	8169000	592000	533000	59000		19166000	53.37	76.96		51699	55757	55416	341		14742	0	0.35	133383	31767575	0	0	0		21795550	51.2	57.2	13861.5	3747671	0	0
Q2 2008	149638	39434000	0	0	0		32479000	43.14	53.67	277815	71844000	0	0	0		60420000	40.54	45.83	33773.6	8169000	592000	533000	59000		19166000	53.37	76.96		51699	55757	55416	341		14742	0	0.35	128806	31767575	0	0	0		21795550	51.2	57.2	11178.9	3350727	26562	25634
Q3 2008	143618	39434000	0	0	0		32479000	43.14	53.67	243636	77609000	5746000	3746000	2000000		58437000	43.44	68.14	33353.9	8169000	592000	533000	59000		19166000	53.37	76.96		51699	55757	55416	341		14742	0	0.35	117377	31767575	0	0	0		21795550	51.2	57.2	6412.72	3350727	26562	25634
Q4 2008	85675.4	47338000	0	0	0		42603000	48.31	49.92	195347	77609000	5746000	3746000	2000000		58437000	43.44	68.14	20995.6	8169000	592000	533000	59000		19166000	53.37	76.96		51699	55757	55416	341		14742	0	0.35	81127.5	31767575	0	0	0		21795550	51.2	57.2	3679	3350727	26562	25634
Q1 2009	79829.2	47338000	0	0	0		42603000	48.31	49.92	156740	77609000	5746000	3746000	2000000		58437000	43.44	68.14	21270.6	13795000	393000	252000	141000		24509000	47.66	76.44		386928	46509	46219	290		111943	18.86	0.52	77577.8	40234167	0	0	0		23325858	53.4	60.12	4280.39	3585918	25634	24450
Q2 2009	110532	47338000	0	0	0		42603000	48.31	49.92	186093	77609000	5746000	3746000	2000000		58437000	43.44	68.14	36288.1	13795000	393000	252000	141000		24509000	47.66	76.44		386928	46509	46219	290		111943	18.86	0.52	93590.1	40234167	0	0	0		23325858	53.4	60.12	6200.24	3585918	25634	24450
Q3 2009	143318	47338000	0	0	0		42603000	48.31	49.92	208698	86113000	5939000	4939000	1000000		61989000	42.44	63.81	37347	13795000	393000	252000	141000		24509000	47.66	76.44		386928	46509	46219	290		111943	18.86	0.52	107698	40234167	0	0	0		23325858	53.4	60.12	7078.75	3585918	25634	24450
Q4 2009	182369	75183000	0	0	0		65067000	56.24	84.19	254653	86113000	5939000	4939000	1000000		61989000	42.44	63.81	53966.9	13795000	393000	252000	141000		24509000	47.66	76.44		386928	46509	46219	290		111943	18.86	0.52	134103	40234167	0	0	0		23325858	53.4	60.12	7110.44	3585918	25634	24450
Q1 2010	186745	75183000	0	0	0		65067000	56.24	84.19	258728	86113000	5939000	4939000	1000000		61989000	42.44	63.81	53114.4	18775000	865000	641000	224000		34204000	45.31	69.77		386082	72603	72324	279		116744	64.14	0.39	131808	57586000	3465000	0	3465000		29118000	52.12	57.46	8994.92	3585918	25634	24450
Q2 2010	245228	75183000	0	0	0		65067000	56.24	84.19	272643	86113000	5939000	4939000	1000000		61989000	42.44	63.81	65562.7	18775000	865000	641000	224000		34204000	45.31	69.77		386082	72603	72324	279		116744	64.14	0.39	130242	57586000	3465000	0	3465000		29118000	52.12	57.46	9445.67	4495246	25063	23389
Q3 2010	236868	75183000	0	0	0		65067000	56.24	84.19	225858	108704000	11921000	11921000	0		69950000	45.65	70.7	53022.4	18775000	865000	641000	224000		34204000	45.31	69.77	1950.64	386082	72603	72324	279		116744	64.14	0.39	120513	57586000	3465000	0	3465000		29118000	52.12	57.46	6036.71	4495246	25063	23389
Q4 2010	282576	116371000	0	0	0		108598000	61.18	78.1	221588	108704000	11921000	11921000	0		69950000	45.65	70.7	76279.8	18775000	865000	641000	224000		34204000	45.31	69.77	1990.71	386082	72603	72324	279		116744	64.14	0.39	153664	57586000	3465000	0	3465000		29118000	52.12	57.46	6813.38	4495246	25063	23389
Q1 2011	316781	116371000	0	0	0		108598000	61.18	78.1	241820	108704000	11921000	11921000	0		69950000	45.65	70.7	79101.5	25250000	1939000	1415000	524000		48077000	44.45	74.25	2308.45	713448	280148	271165	8983		204242	46.52	0.33	153143	72574000	4204000	2986000	1218000		37862000	53.73	62.57	14257.7	4495246	25063	23389
Q2 2011	324052	116371000	0	0	0		108598000	61.18	78.1	220854	108704000	11921000	11921000	0		69950000	45.65	70.7	82407.4	25250000	1939000	1415000	524000		48077000	44.45	74.25	2573.64	713448	280148	271165	8983		204242	46.52	0.33	134628	72574000	4204000	2986000	1218000		37862000	53.73	62.57	11485.9	5545469	23455	21439
Q3 2011	373998	116371000	0	0	0		108598000	61.18	78.1	235262	121271000	11944000	10713000	1231000		73723000	47.31	73.93	97223.8	25250000	1939000	1415000	524000		48077000	44.45	74.25	2879.54	713448	280148	271165	8983		204242	46.52	0.33	158257	72574000	4204000	2986000	1218000		37862000	53.73	62.57	8644.15	5545469	23455	21439
Q4 2011	372321	176064000	0	0	0		156508000	61.06	72.2	223680	121271000	11944000	10713000	1231000		73723000	47.31	73.93	90223.2	25250000	1939000	1415000	524000		48077000	44.45	74.25	2910.43	713448	280148	271165	8983		204242	46.52	0.33	150096	72574000	4204000	2986000	1218000		37862000	53.73	62.57	8826.49	5545469	23455	21439
Q1 2012	414560	176064000	0	0	0		156508000	61.06	72.2	247528	121271000	11944000	10713000	1231000		73723000	47.31	73.93	87971.9	32432000	4964000	3830000	1134000		61093000	43.02	11.24	3018.4	1114190	466667	411460	55206		413256	100	0	146547	93798000	5537000	2988000	2549000		50175000	53.16	63.28	8982.71	5545469	23455	21439
Q2 2012	568237	176064000	0	0	0		156508000	61.06	72.2	269752	121271000	11944000	10713000	1231000		73723000	47.31	73.93	88294.1	32432000	4964000	3830000	1134000		61093000	43.02	11.24	3522.15	1114190	466667	411460	55206		413256	100	0	160009	93798000	5537000	2988000	2549000		50175000	53.16	63.28	8085.61	6408718	21406	18998
Q3 2012	538896	176064000	0	0	0		156508000	61.06	72.2	244460	142431000	15600000	12601000	2999000		77849000	46.89	76.14	99458.8	32432000	4964000	3830000	1134000		61093000	43.02	11.24	2965.82	1114190	466667	411460	55206		413256	100	0	160683	93798000	5537000	2988000	2549000		50175000	53.16	63.28	8137.27	6408718	21406	18998
Q4 2012	568178	207000000	16960000	16960000	0		170910000	61.27	0	237428	142431000	15600000	12601000	2999000		77849000	46.89	76.14	107700	32432000	4964000	3830000	1134000		61093000	43.02	11.24	3085.39	1114190	466667	411460	55206		413256	100	0	178886	93798000	5537000	2988000	2549000		50175000	53.16	63.28	7464.68	6408718	21406	18998
Q1 2013	413073	207000000	16960000	16960000	0		170910000	61.27	0	233530	142431000	15600000	12601000	2999000		77849000	46.89	76.14	129088	40159000	6917000	5181000	1736000		74452000	40.21	-165.12	4207.54	2416930	606878	598974	7904		2013496	100	-6.29	201607	110920000	6254000	2236000	4018000		59825000	55.26	0	7754.39	6408718	21406	18998
Q2 2013	391609	207000000	16960000	16960000	0		170910000	61.27	0	265482	142431000	15600000	12601000	2999000		77849000	46.89	76.14	116000	40159000	6917000	5181000	1736000		74452000	40.21	-165.12	5904.6	2416930	606878	598974	7904		2013496	100	-6.29	217284	110920000	6254000	2236000	4018000		59825000	55.26	0	8288.9	7250894	1376792	1373875
Q3 2013	400638	207000000	16960000	16960000	0		170910000	61.27	0	263393	172384000	22645000	20645000	2000000		86833000	49.93	74.21	142588	40159000	6917000	5181000	1736000		74452000	40.21	-165.12	15405.7	2416930	606878	598974	7904		2013496	100	-6.29	242531	110920000	6254000	2236000	4018000		59825000	55.26	0	8206.41	7250894	1376792	1373875
Q4 2013	473224	231839000	35295000	28987000	6308000		182795000	62.3	0	298273	172384000	22645000	20645000	2000000		86833000	49.93	74.21	166336	40159000	6917000	5181000	1736000		74452000	40.21	-165.12	20605.2	2416930	606878	598974	7904		2013496	100	-6.29	280928	110920000	6254000	2236000	4018000		59825000	55.26	0	8817.83	7250894	1376792	1373875
Q1 2014	487088	231839000	35295000	28987000	6308000		182795000	62.3	0	305481	172384000	22645000	20645000	2000000		86833000	49.93	74.21	178011	54505000	16089000	12489000	3600000		88988000	37.67	-1482.31	21404.9	5849251	2488079	1876981	611098		3198356	53.99	120.08	310988	131133000	5247000	3228000	2019000		66001000	57.37	0	8846.41	7250894	1376792	1373875
Q2 2014	492658	231839000	35295000	28987000	6308000		182795000	62.3	0	329673	172384000	22645000	20645000	2000000		86833000	49.93	74.21	139812	54505000	16089000	12489000	3600000		88988000	37.67	-1482.31	24790.2	5849251	2488079	1876981	611098		3198356	53.99	120.08	147340	131133000	5247000	3228000	2019000		66001000	57.37	0	10438.3	7201368	1401842	1398428
Q3 2014	584841	231839000	35295000	28987000	6308000		182795000	62.3	0	366635	176159000	35292000	27808000	7484000		93580000	54.11	39.56	149704	54505000	16089000	12489000	3600000		88988000	37.67	-1482.31	27742.8	5849251	2488079	1876981	611098		3198356	53.99	120.08	169470	131133000	5247000	3228000	2019000		66001000	57.37	0	9926.21	7201368	1401842	1398428
Q4 2014	617098	290479000	64462000	53463000	10999000		233715000	65.03	0	380243	176159000	35292000	27808000	7484000		93580000	54.11	39.56	132910	54505000	16089000	12489000	3600000		88988000	37.67	-1482.31	29317.9	5849251	2488079	1876981	611098		3198356	53.99	120.08	156335	131133000	5247000	3228000	2019000		66001000	57.37	0	10014.6	7201368	1401842	1398428
Q1 2015	658779	290479000	64462000	53463000	10999000		233715000	65.03	0	385660	176159000	35292000	27808000	7484000		93580000	54.11	39.56	143801	65444000	17547000	14183000	3364000		107006000	40.46	-23.81	25897.6	8092460	2715586	2082420	633166		4046025	51.62	64.18	152866	147210000	5220000	1995000	3225000		74989000	53.58	0	11205	7370000	1514000	97000
Q2 2015	750546	290479000	64462000	53463000	10999000		233715000	65.03	0	387248	176159000	35292000	27808000	7484000		93580000	54.11	39.56	207274	65444000	17547000	14183000	3364000		107006000	40.46	-23.81	27607.8	8092460	2715586	2082420	633166		4046025	51.62	64.18	165366	147210000	5220000	1995000	3225000		74989000	53.58	0	12186.4	7370000	1514000	97000
Q3 2015	709988	290479000	64462000	53463000	10999000		233715000	65.03	0	371635	193475000	53687000	40783000	12904000		85320000	52.44	94.29	247615	65444000	17547000	14183000	3364000		107006000	40.46	-23.81	33548.8	8092460	2715586	2082420	633166		4046025	51.62	64.18	189809	147210000	5220000	1995000	3225000		74989000	53.58	0	10448	7370000	1514000	97000
Q4 2015	642724	321686000	87032000	75427000	11605000		215639000	64.91	0	433344	193475000	53687000	40783000	12904000		85320000	52.44	94.29	284653	65444000	17547000	14183000	3364000		107006000	40.46	-23.81	27939.9	8092460	2715586	2082420	633166		4046025	51.62	64.18	209510	147210000	5220000	1995000	3225000		74989000	53.58	0	15339.9	7370000	1514000	97000
Q1 2016	554403	321686000	87032000	75427000	11605000		215639000	64.91	0	412628	193475000	53687000	40783000	12904000		85320000	52.44	94.29	283094	83402000	20410000	15213000	5197000		135987000	41.33	44.88	25346.9	22664076	7128431	5978284	1150147		7000132	39.99	92.25	210275	167114000	3935000	3935000	0		90272000	52.61	0	15440.6	7370000	1514000	97000
Q2 2016	571569	321686000	87032000	75427000	11605000		215639000	64.91	0	404342	193475000	53687000	40783000	12904000		85320000	52.44	94.29	291061	83402000	20410000	15213000	5197000		135987000	41.33	44.88	33974.9	22664076	7128431	5978284	1150147		7000132	39.99	92.25	213023	167114000	3935000	3935000	0		90272000	52.61	0	19865.1	9841000	2820000	2020000
Q3 2016	520901	321686000	87032000	75427000	11605000		215639000	64.91	0	442303	238674000	88707000	78473000	10234000		89950000	49.7	87.67	348724	83402000	20410000	15213000	5197000		135987000	41.33	44.88	33481.2	22664076	7128431	5978284	1150147		7000132	39.99	92.25	222503	167114000	3935000	3935000	0		90272000	52.61	0	30240.4	9841000	2820000	2020000
Q4 2016	616362	375319000	115680000	97207000	18473000		229234000	63.21	0	471419	238674000	88707000	78473000	10234000		89950000	49.7	87.67	390867	83402000	20410000	15213000	5197000		135987000	41.33	44.88	30314	22664076	7128431	5978284	1150147		7000132	39.99	92.25	242391	167114000	3935000	3935000	0		90272000	52.61	0	38605.6	9841000	2820000	2020000
Q1 2017	639763	375319000	115680000	97207000	18473000		229234000	63.21	0	496648	238674000	88707000	78473000	10234000		89950000	49.7	87.67	400418	131310000	44147000	37926000	6221000		177866000	40.34	32.09	40676.5	28655372	10314938	9418389	896549		11758751	47.09	74.5	254624	196615000	3969000	3969000	0		110855000	52.69	0	58662.7	9841000	2820000	2020000
Q2 2017	749124	375319000	115680000	97207000	18473000		229234000	63.21	0	523682	238674000	88707000	78473000	10234000		89950000	49.7	87.67	434618	131310000	44147000	37926000	6221000		177866000	40.34	32.09	50928	28655372	10314938	9418389	896549		11758751	47.09	74.5	264621	196615000	3969000	3969000	0		110855000	52.69	0	61843.7	11241000	2000000	1985000
Q3 2017	792655	375319000	115680000	97207000	18473000		229234000	63.21	0	571704	257479000	80541000	76367000	4174000		110360000	49.32	32.88	505744	131310000	44147000	37926000	6221000		177866000	40.34	32.09	56480.7	28655372	10314938	9418389	896549		11758751	47.09	74.5	287706	196615000	3969000	3969000	0		110855000	52.69	0	99519.7	11241000	2000000	1985000
Q4 2017	808192	365725000	114483000	93735000	20748000		265595000	63.08	0	607601	257479000	80541000	76367000	4174000		110360000	49.32	32.88	468587	131310000	44147000	37926000	6221000		177866000	40.34	32.09	54433.5	28655372	10314938	9418389	896549		11758751	47.09	74.5	295720	196615000	3969000	3969000	0		110855000	52.69	0	117414	11241000	2000000	1985000
Q1 2018	870243	365725000	114483000	93735000	20748000		265595000	63.08	0	724242	257479000	80541000	76367000	4174000		110360000	49.32	32.88	678742	162648000	49289000	39787000	9502000		232887000	39.3	42.1	57896.1	29739614	11971371	9403672	2567699		21461268	30.71	234.38	354224	232055000	4012000	4012000	0		136819000	53.76	0	147458	11241000	2000000	1985000
Q2 2018	807164	365725000	114483000	93735000	20748000		265595000	63.08	0	724218	257479000	80541000	76367000	4174000		110360000	49.32	32.88	736554	162648000	49289000	39787000	9502000		232887000	39.3	42.1	48467.4	29739614	11971371	9403672	2567699		21461268	30.71	234.38	311591	232055000	4012000	4012000	0		136819000	53.76	0	136717	13292000	1988000	1988000
Q3 2018	938019	365725000	114483000	93735000	20748000		265595000	63.08	0	842232	279020000	78752000	72919000	5833000		125843000	48.98	36.78	881835	162648000	49289000	39787000	9502000		232887000	39.3	42.1	52067.2	29739614	11971371	9403672	2567699		21461268	30.71	234.38	384254	232055000	4012000	4012000	0		136819000	53.76	0	154688	13292000	1988000	1988000
Q4 2018	1026429	338516000	108047000	91807000	16240000		260174000	60.69	0	821048	279020000	78752000	72919000	5833000		125843000	48.98	36.78	803282	162648000	49289000	39787000	9502000		232887000	39.3	42.1	56826.3	29739614	11971371	9403672	2567699		21461268	30.71	234.38	324010	232055000	4012000	4012000	0		136819000	53.76	0	120560	13292000	1988000	1988000
Q1 2019	743882	338516000	108047000	91807000	16240000		260174000	60.69	0	822230	279020000	78752000	72919000	5833000		125843000	48.98	36.78	820589	225248000	51700000	40509000	11191000		280522000	39.12	52.96	51011.5	34309000	13419000	11634000	1785000		24578000	48.52	-472.5	329320	275188000	4554000	4554000	0		161857000	53.76	0	97691.4	13292000	1988000	1988000
Q2 2019	939999	338516000	108047000	91807000	16240000		260174000	60.69	0	995323	279020000	78752000	72919000	5833000		125843000	48.98	36.78	960357	225248000	51700000	40509000	11191000		280522000	39.12	52.96	40848.7	34309000	13419000	11634000	1785000		24578000	48.52	-472.5	382505	275188000	4554000	4554000	0		161857000	53.76	0	108367	16767000	1991000	1991000
Q3 2019	938814	338516000	108047000	91807000	16240000		260174000	60.69	0	1083062	294906000	72823000	68534000	4289000		143015000	48.84	45.54	961141	225248000	51700000	40509000	11191000		280522000	39.12	52.96	40848.2	34309000	13419000	11634000	1785000		24578000	48.52	-472.5	372983	275188000	4554000	4554000	0		161857000	53.76	0	106618	16767000	1991000	1991000
Q4 2019	1095619	323888000	113097000	99304000	13793000		274515000	60.22	0	1073601	294906000	72823000	68534000	4289000		143015000	48.84	45.54	873263	225248000	51700000	40509000	11191000		280522000	39.12	52.96	59143.7	34309000	13419000	11634000	1785000		24578000	48.52	-472.5	378820	275188000	4554000	4554000	0		161857000	53.76	0	124565	16767000	1991000	1991000
Q1 2020	1392759	323888000	113097000	99304000	13793000		274515000	60.22	0	1255301	294906000	72823000	68534000	4289000		143015000	48.84	45.54	926743	321195000	61405000	49876000	11529000		386064000	38.8	42.14	102267	52148000	11739000	9607000	2132000		31536000	51.78	67.8	439306	318532000	15032000	13932000	1100000		182527000	53.42	0	153294	16767000	1991000	1991000
Q2 2020	1226485	323888000	113097000	99304000	13793000		274515000	60.22	0	1323688	294906000	72823000	68534000	4289000		143015000	48.84	45.54	1202159	321195000	61405000	49876000	11529000		386064000	38.8	42.14	134422	52148000	11739000	9607000	2132000		31536000	51.78	67.8	383044	318532000	15032000	13932000	1100000		182527000	53.42	0	178137	27985000	6963000	5964000
[truncated: 4,487 more columns]

## Sheet: acc_q1_21
Year t_21	APPLE - MARKET VALUE	APPLE - TOTAL ASSETS	APPLE - TOTAL DEBT	APPLE - LONG TERM DEBT	APPLE - SHORT TERM DEBT & CURRENT PORT	#ERROR	APPLE - NET SALES OR REVENUES	APPLE - FOREIGN SALES % TOTAL SALES	APPLE - FOREIGN INCOME % TOTAL INCOME	MICROSOFT - MARKET VALUE	MICROSOFT - TOTAL ASSETS	MICROSOFT - TOTAL DEBT	MICROSOFT - LONG TERM DEBT	MICROSOFT - SHORT TERM DEBT & CURRENT PORT	#ERROR	MICROSOFT - NET SALES OR REVENUES	MICROSOFT - FOREIGN SALES % TOTAL SALES	MICROSOFT - FOREIGN INCOME % TOTAL INCOME	AMAZON.COM - MARKET VALUE	AMAZON.COM - TOTAL ASSETS	AMAZON.COM INC - TOTAL DEBT	AMAZON.COM INC - LONG TERM DEBT	AMAZON.COM INC - SHORT TERM DEBT & CURRENT PORT	#ERROR	AMAZON.COM INC - NET SALES OR REVENUES	AMAZON.COM INC - FOREIGN SALES % TOTAL SALES	AMAZON.COM INC - FOREIGN INCOME % TOTAL INCOME	TESLA - MARKET VALUE	TESLA - TOTAL ASSETS	TESLA - TOTAL DEBT	TESLA - LONG TERM DEBT	TESLA - SHORT TERM DEBT & CURRENT PORT	#ERROR	TESLA - NET SALES OR REVENUES	TESLA - FOREIGN SALES % TOTAL SALES	TESLA - FOREIGN INCOME % TOTAL INCOME	ALPHABET A - MARKET VALUE	ALPHABET A - TOTAL ASSETS	ALPHABET A - TOTAL DEBT	ALPHABET A - LONG TERM DEBT	ALPHABET INC - SHORT TERM DEBT & CURRENT PORT	#ERROR	ALPHABET INC - NET SALES OR REVENUES	ALPHABET INC - FOREIGN SALES % TOTAL SALES	ALPHABET INC - FOREIGN INCOME % TOTAL INCOME	NVIDIA - MARKET VALUE	NVIDIA - TOTAL ASSETS	NVIDIA - TOTAL DEBT	NVIDIA - LONG TERM DEBT
Q1 2020	1392759	323888000	113097000	99304000	13793000		274515000	60.22	0	1255301	294906000	72823000	68534000	4289000		143015000	48.84	45.54	926743	321195000	61405000	49876000	11529000		386064000	38.8	42.14	102267	52148000	11739000	9607000	2132000		31536000	51.78	67.8	439306	318532000	15032000	13932000	1100000		182527000	53.42	0	153294	16767000	1991000	1991000
Q2 2020	1226485	323888000	113097000	99304000	13793000		274515000	60.22	0	1323688	294906000	72823000	68534000	4289000		143015000	48.84	45.54	1202159	321195000	61405000	49876000	11529000		386064000	38.8	42.14	134422	52148000	11739000	9607000	2132000		31536000	51.78	67.8	383044	318532000	15032000	13932000	1100000		182527000	53.42	0	178137	27985000	6963000	5964000
Q3 2020	1583950	323888000	113097000	99304000	13793000		274515000	60.22	0	1526545	326598000	70687000	61824000	8863000		168088000	50.05	50.02	1507131	321195000	61405000	49876000	11529000		386064000	38.8	42.14	264075	52148000	11739000	9607000	2132000		31536000	51.78	67.8	453173	318532000	15032000	13932000	1100000		182527000	53.42	0	250785	27985000	6963000	5964000
Q4 2020	1956057	351002000	125567000	109875000	15692000		365817000	63.42	0	1588308	326598000	70687000	61824000	8863000		168088000	50.05	50.02	1609135	321195000	61405000	49876000	11529000		386064000	38.8	42.14	398384	52148000	11739000	9607000	2132000		31536000	51.78	67.8	476307	318532000	15032000	13932000	1100000		182527000	53.42	0	324326	27985000	6963000	5964000
Q1 2021	2403385	351002000	125567000	109875000	15692000		365817000	63.42	0	1752282	326598000	70687000	61824000	8863000		168088000	50.05	50.02	1674921	420549000	80384000	70614000	9770000		469822000	40.44	72.08	837081	62131000	6834000	5245000	1589000		53823000	55.46	99.65	573791	357984000	14930000	14817000	113000		257637000	54.26	0	332657	27985000	6963000	5964000
Q2 2021	2248156	351002000	125567000	109875000	15692000		365817000	63.42	0	1969883	326598000	70687000	61824000	8863000		168088000	50.05	50.02	1719239	420549000	80384000	70614000	9770000		469822000	40.44	72.08	711130	62131000	6834000	5245000	1589000		53823000	55.46	99.65	694704	357984000	14930000	14817000	113000		257637000	54.26	0	385330	42965000	10946000	10946000
[truncated: 4,487 more columns]

## Sheet: acc_q2
Year	UNIVERSAL HEALTH SVS.'B' - MARKET VALUE	UNIVERSAL HEALTH SVS.'B' - TOTAL ASSETS	UNIVERSAL HEALTH SVS.'B' - TOTAL DEBT	UNIVERSAL HEALTH SVS.'B' - LONG TERM DEBT	UNIVERSAL HEALTH SVS.'B' - SHORT TERM DEBT & CURRENT PORT	#ERROR	UNIVERSAL HEALTH SVS.'B' - NET SALES OR REVENUES	UNIVERSAL HEALTH SVS.'B' - FOREIGN SALES % TOTAL SALES	UNIVERSAL HEALTH SVS.'B' - FOREIGN INCOME % TOTAL INCOME	VORDO REALTY TRUST - MARKET VALUE	VORDO REALTY TRUST - TOTAL ASSETS	VORDO REALTY TRUST - TOTAL DEBT	VORDO REALTY TRUST - LONG TERM DEBT	VORDO REALTY TRUST - SHORT TERM DEBT & CURRENT PORT	#ERROR	VORDO REALTY TRUST - NET SALES OR REVENUES	VORDO REALTY TRUST - FOREIGN SALES % TOTAL SALES	VORDO REALTY TRUST - FOREIGN INCOME % TOTAL INCOME	ZIONS BANCORP. - MARKET VALUE	ZIONS BANCORP. - TOTAL ASSETS	ZIONS BANCORP - TOTAL DEBT	ZIONS BANCORP - LONG TERM DEBT	ZIONS BANCORP - SHORT TERM DEBT & CURRENT PORT	ZIONS BANCORP - LEVERAGE RATIO-BASEL 3	ZIONS BANCORP - NET SALES OR REVENUES	ZIONS BANCORP - FOREIGN SALES % TOTAL SALES	ZIONS BANCORP - FOREIGN INCOME % TOTAL INCOME	ALPHABET 'C' - MARKET VALUE	ALPHABET 'C' - TOTAL ASSETS	ALPHABET 'C' - TOTAL DEBT	ALPHABET 'C' - LONG TERM DEBT	ALPHABET 'C' - SHORT TERM DEBT & CURRENT PORT	#ERROR	ALPHABET 'C' - NET SALES OR REVENUES	ALPHABET 'C' - FOREIGN SALES % TOTAL SALES	ALPHABET 'C' - FOREIGN INCOME % TOTAL INCOME	BERKSHIRE HATHAWAY 'B' - MARKET VALUE	BERKSHIRE HATHAWAY 'B' - TOTAL ASSETS	BERKSHIRE HATHAWAY 'B' - TOTAL DEBT	BERKSHIRE HATHAWAY 'B' - LONG TERM DEBT	BERKSHIRE HATHAWAY - SHORT TERM DEBT & CURRENT PORT	#ERROR	BERKSHIRE HATHAWAY - NET SALES OR REVENUES	BERKSHIRE HATHAWAY - FOREIGN SALES % TOTAL SALES	BERKSHIRE HATHAWAY - FOREIGN INCOME % TOTAL INCOME	FOX B - MARKET VALUE	FOX B - TOTAL ASSETS	FOX B - TOTAL DEBT	FOX B - LONG TERM DEBT
Q2 1995	340.21	730768	244211	237086	7125	$$ER: 4540,NO DATA VALUES FOUND	931126	0	0	737.73	491496	277228	276253	975	$$ER: 4540,NO DATA VALUES FOUND	108718	0	0	615.16	5620646	1022650	142403	880247		517197	0	0						$$ER: 4540,NO DATA VALUES FOUND					29928800	1061700	902200	159500	$$ER: 4540,NO DATA VALUES FOUND	4408900	0	0
Q3 1995	405.39	730768	244211	237086	7125		931126	0	0	869.57	491496	277228	276253	975		108718	0	0	759.46	5620646	1022650	142403	880247		517197	0	0											29928800	1061700	902200	159500		4408900	0	0
Q4 1995	461.03	730768	244211	237086	7125		931126	0	0	863.51	491496	277228	276253	975		108718	0	0	953.07	5620646	1022650	142403	880247		517197	0	0											29928800	1061700	902200	159500		4408900	0	0
Q1 1996	594.57	955802	282500	275634	6866		1190210	0	0	890.78	570293	242023	240977	1046		116887	0	0	1068.69	6484964	1342413	308437	1033976		589849	0	0											43409500	1944400	1813600	130800		10500300	0	0
Q2 1996	722.25	955802	282500	275634	6866		1190210	0	0	935.22	570293	242023	240977	1046		116887	0	0	1091.7	6484964	1342413	308437	1033976		589849	0	0											43409500	1944400	1813600	130800		10500300	0	0
Q3 1996	710.06	955802	282500	275634	6866		1190210	0	0	1013.9	570293	242023	240977	1046		116887	0	0	1100.78	6484964	1342413	308437	1033976		589849	0	0										459	43409500	1944400	1813600	130800		10500300	0	0
Q4 1996	753.31	955802	282500	275634	6866		1190210	0	0	1031.2	570293	242023	240977	1046		116887	0	0	1337.05	6484964	1342413	308437	1033976		589849	0	0										488.7	43409500	1944400	1813600	130800		10500300	0	0
Q1 1997	878.75	1085349	278121	272466	5655		1442677	0	0	1357.33	2529082	956654	836436	120218		209131	0	0	1655.3	9521770	1845072	452457	1392615		825463	0	0										749.81	56110900	2266700	2066300	200400		10430000	0	0
Q2 1997	1146.53	1085349	278121	272466	5655		1442677	0	0	1699.07	2529082	956654	836436	120218		209131	0	0	1654.38	9521770	1845072	452457	1392615		825463	0	0										1035.72	56110900	2266700	2066300	200400		10430000	0	0
Q3 1997	1204.63	1085349	278121	272466	5655		1442677	0	0	1831.81	2529082	956654	836436	120218		209131	0	0	2051.62	9521770	1845072	452457	1392615		825463	0	0										1350.49	56110900	2266700	2066300	200400		10430000	0	0
Q4 1997	1317.13	1085349	278121	272466	5655		1442677	0	0	2403.41	2529082	956654	836436	120218		209131	0	0	2346.09	9521770	1845072	452457	1392615		825463	0	0										1523.15	56110900	2266700	2066300	200400		10430000	0	0
Q1 1998	1410.94	1448095	422270	418188	4082		1874487	0	0	3138.09	4430676	2051000	1782768	268232		509860	0	0	2918.6	16648921	1960043	543140	1416903		1176757	0	0										1757.44	122237000	9134000	3250000	5884000		13832000	0	0
Q2 1998	1745.8	1448095	422270	418188	4082		1874487	0	0	2964.14	4430676	2051000	1782768	268232		509860	0	0	3349.12	16648921	1960043	543140	1416903		1176757	0	0										2954.88	122237000	9134000	3250000	5884000		13832000	0	0
Q3 1998	1647.9	1448095	422270	418188	4082		1874487	0	0	3129.82	4430676	2051000	1782768	268232		509860	0	0	3582.73	16648921	1960043	543140	1416903		1176757	0	0										3496.44	122237000	9134000	3250000	5884000		13832000	0	0
Q4 1998	1429.27	1448095	422270	418188	4082		1874487	0	0	2723.78	4430676	2051000	1782768	268232		509860	0	0	3832.19	16648921	1960043	543140	1416903		1176757	0	0										3597.7	122237000	9134000	3250000	5884000		13832000	0	0
Q1 1999	1364.54	1497973	422709	419203	3506		2042380	0	0	3179.38	5484018	2048804	1720669	328135		696958	0	0	4765.06	20280900	4272468	733102	3539366		1625883	0	0										3986.54	131443000	15853000	3892000	11961000		24028000
Q2 1999	1655.72	1497973	422709	419203	3506		2042380	0	0	3313.15	5484018	2048804	1720669	328135		696958	0	0	5463.48	20280900	4272468	733102	3539366		1625883	0	0										13100.6	131443000	15853000	3892000	11961000		24028000
Q3 1999	1301.44	1497973	422709	419203	3506		2042380	0	0	2971.24	5484018	2048804	1720669	328135		696958	0	0	4612.15	20280900	4272468	733102	3539366		1625883	0	0										11660.4	131443000	15853000	3892000	11961000		24028000
Q4 1999	826.23	1497973	422709	419203	3506		2042380	0	0	2609.97	5484018	2048804	1720669	328135		696958	0	0	4781.05	20280900	4272468	733102	3539366		1625883	0	0										9846.08	131443000	15853000	3892000	11961000		24028000
Q1 2000	1321.02	1742377	548753	548064	689		2242444	0	0	2755.71	6375018	2656897	2629589	27308		826532	0	0	4579.75	21939443	4740472	459632	4280840		1915258	0	0										9118.79	135792000	8880000	2879000	6001000		33871000
Q2 2000	1558.45	1742377	548753	548064	689		2242444	0	0	3023.75	6375018	2656897	2629589	27308		826532	0	0	3676.26	21939443	4740472	459632	4280840		1915258	0	0										10370	135792000	8880000	2879000	6001000		33871000
Q3 2000	1836.62	1742377	548753	548064	689		2242444	0	0	3396.73	6375018	2656897	2629589	27308		826532	0	0	3770.8	21939443	4740472	459632	4280840		1915258	0	0										10144.5	135792000	8880000	2879000	6001000		33871000
Q4 2000	2383.95	1742377	548753	548064	689		2242444	0	0	2920.27	6375018	2656897	2629589	27308		826532	0	0	4648.34	21939443	4740472	459632	4280840		1915258	0	0										10816.9	135792000	8880000	2879000	6001000		33871000
Q1 2001	2311.45	2114584	721266	718830	2436		2840491	0	0	3142.81	6782047	2477173	1643165	834008		985773	0	0	4958.88	24304164	3737058	971491	2765567		2010658				84457					86426	17.82		12120.8	162752000	3485000	1650000	1835000		37503000
Q2 2001	2412.62	2114584	721266	718830	2436		2840491	0	0	3091.27	6782047	2477173	1643165	834008		985773	0	0	4837.99	24304164	3737058	971491	2765567		2010658				84457					86426	17.82		12137.4	162752000	3485000	1650000	1835000		37503000
Q3 2001	2719.61	2114584	721266	718830	2436		2840491	0	0	3345.88	6782047	2477173	1643165	834008		985773	0	0	5380.45	24304164	3737058	971491	2765567		2010658				84457					86426	17.82		12555.1	162752000	3485000	1650000	1835000		37503000
Q4 2001	2300.45	2114584	721266	718830	2436		2840491	0	0	3471.08	6782047	2477173	1643165	834008		985773	0	0	4475.66	24304164	3737058	971491	2765567		2010658				84457					86426	17.82		13979.4	162752000	3485000	1650000	1835000		37503000
Q1 2002	2321.63	2323229	688767	680514	8253		3258898	0	0	3748.36	9022883	4071320	3621794	449526		1435070	0	0	4690	26565689	3502145	1321551	2180594		1861433	0	0		291192	10862	6512	4350		439508	22.28	0	14934.5	169544000	4807000	2537000	2270000		41970000
Q2 2002	2663.62	2323229	688767	680514	8253		3258898	0	0	4525.66	9022883	4071320	3621794	449526		1435070	0	0	4928.54	26565689	3502145	1321551	2180594		1861433	0	0		291192	10862	6512	4350		439508	22.28	0	14652.1	169544000	4807000	2537000	2270000		41970000
Q3 2002	2434.52	2323229	688767	680514	8253		3258898	0	0	4281.86	9022883	4071320	3621794	449526		1435070	0	0	4350.62	26565689	3502145	1321551	2180594		1861433	0	0		291192	10862	6512	4350		439508	22.28	0	13442.9	169544000	4807000	2537000	2270000		41970000
Q4 2002	2942.59	2323229	688767	680514	8253		3258898	0	0	4038.94	9022883	4071320	3621794	449526		1435070	0	0	3655.48	26565689	3502145	1321551	2180594		1861433	0	0		291192	10862	6512	4350		439508	22.28	0	15892.5	169544000	4807000	2537000	2270000		41970000
Q1 2003	2519.52	2772730	879437	868566	10871		3641966	0	0	3684.93	9523632	4064385	3768201	296184		1503055	0	0	3856.32	28554657	4659724	1840047	2819677		1825683	0	0		2306507	6609	1988	4621		1465934	29.16	-1.9	15118	180559000	4182000	2576000	1606000		64047000
Q2 2003	2139.12	2772730	879437	868566	10871		3641966	0	0	4169.51	9523632	4064385	3768201	296184		1503055	0	0	4403.82	28554657	4659724	1840047	2819677		1825683	0	0		2306507	6609	1988	4621		1465934	29.16	-1.9	15621.3	180559000	4182000	2576000	1606000		64047000
Q3 2003	2647.2	2772730	879437	868566	10871		3641966	0	0	5077.48	9523632	4064385	3768201	296184		1503055	0	0	5153.36	28554657	4659724	1840047	2819677		1825683	0	0		2306507	6609	1988	4621		1465934	29.16	-1.9	16610.3	180559000	4182000	2576000	1606000		64047000
Q4 2003	2436.01	2772730	879437	868566	10871		3641966	0	0	5621.02	9523632	4064385	3768201	296184		1503055	0	0	5244.11	28554657	4659724	1840047	2819677		1825683	0	0		2306507	6609	1988	4621		1465934	29.16	-1.9	18399	180559000	4182000	2576000	1606000		64047000
Q1 2004	2938.23	3022843	869197	852229	16968		3938320	0	0	6326.77	11585221	4990894	4821984	168910		1707262	0	0	5517.4	31427719	4935106	1916162	3018944		1923001	0	0		3301761	1902	0	1902		3189223	33.56	-4.96	22469.9	188874000	14610000	7192000	7418000		74382000
Q2 2004	2436.21	3022843	869197	852229	16968		3938320	0	0	6248.91	11585221	4990894	4821984	168910		1707262	0	0	5157.66	31427719	4935106	1916162	3018944		1923001	0	0		3301761	1902	0	1902		3189223	33.56	-4.96	24105.7	188874000	14610000	7192000	7418000		74382000
Q3 2004	2505.12	3022843	869197	852229	16968		3938320	0	0	7172.15	11585221	4990894	4821984	168910		1707262	0	0	5280.42	31427719	4935106	1916162	3018944		1923001	0	0		3301761	1902	0	1902		3189223	33.56	-4.96	22834.2	188874000	14610000	7192000	7418000		74382000
Q4 2004	2209.65	3022843	869197	852229	16968		3938320	0	0	8393.83	11585221	4990894	4821984	168910		1707262	0	0	5863.29	31427719	4935106	1916162	3018944		1923001	0	0		3301761	1902	0	1902		3189223	33.56	-4.96	22664	188874000	14610000	7192000	7418000		74382000
Q1 2005	2335.44	2858709	642845	637654	5191		3935480	0	0	8925.54	13637163	6303212	5895097	408115		2547628	0	0	6081.84	42679867	5279817	2592953	2686864		2349099	0	0		10271813	0	0	0		6138560	38.8	28.04	23872.1	198325000	15611000	12523000	3088000		81663000
Q2 2005	2853.68	2858709	642845	637654	5191		3935480	0	0	9747.1	13637163	6303212	5895097	408115		2547628	0	0	6175.09	42679867	5279817	2592953	2686864		2349099	0	0		10271813	0	0	0		6138560	38.8	28.04	22450.9	198325000	15611000	12523000	3088000		81663000
Q3 2005	3140.02	2858709	642845	637654	5191		3935480	0	0	11249.6	13637163	6303212	5895097	408115		2547628	0	0	6629.74	42679867	5279817	2592953	2686864		2349099	0	0		10271813	0	0	0		6138560	38.8	28.04	22894.2	198325000	15611000	12523000	3088000		81663000
Q4 2005	2373.11	2858709	642845	637654	5191		3935480	0	0	11131.1	13637163	6303212	5895097	408115		2547628	0	0	6483.26	42679867	5279817	2592953	2686864		2349099	0	0		10271813	0	0	0		6138560	38.8	28.04	23328.7	198325000	15611000	12523000	3088000		81663000
Q1 2006	2385.44	3277042	823301	821363	1938		4191300	0	0	12401.6	17954281	9626259	8835875	790384		2712095	0	0	7331.41	46886738	6211167	2492005	3719162		3369330	0	0		18473351	0	0	0		10604917	43.14	36.72	24619	248437000	32605000	27450000	5155000		98539000
Q2 2006	2555.65	3277042	823301	821363	1938		4191300	0	0	13543.4	17954281	9626259	8835875	790384		2712095	0	0	8616.18	46886738	6211167	2492005	3719162		3369330	0	0		18473351	0	0	0		10604917	43.14	36.72	24668.7	248437000	32605000	27450000	5155000		98539000
Q3 2006	2648.39	3277042	823301	821363	1938		4191300	0	0	14685.2	17954281	9626259	8835875	790384		2712095	0	0	8735.05	46886738	6211167	2492005	3719162		3369330	0	0		18473351	0	0	0		10604917	43.14	36.72	25688.2	248437000	32605000	27450000	5155000		98539000
Q4 2006	2814.79	3277042	823301	821363	1938		4191300	0	0	16677.7	17954281	9626259	8835875	790384		2712095	0	0	8620.57	46886738	6211167	2492005	3719162		3369330	0	0		18473351	0	0	0		10604917	43.14	36.72	43322.9	248437000	32605000	27450000	5155000		98539000
Q1 2007	2889.29	3608657	1011902	1008786	3116		4751005	0	0	17652.2	22474426	13022166	12077173	944993		3270629	0	0	9034.18	52736159	10056547	2433247	7623300		3775878	0	0		25302587	0	0	0		16593986	47.58	48.52	44410.9	273342000	33826000	26524000	7302000		118245000
Q2 2007	2998.23	3608657	1011902	1008786	3116		4751005	0	0	18451.6	22474426	13022166	12077173	944993		3270629	0	0	8984.79	52736159	10056547	2433247	7623300		3775878	0	0		25302587	0	0	0		16593986	47.58	48.52	46710.5	273342000	33826000	26524000	7302000		118245000
Q3 2007	2749.04	3608657	1011902	1008786	3116		4751005	0	0	16067.2	22474426	13022166	12077173	944993		3270629	0	0	8113.35	52736159	10056547	2433247	7623300		3775878	0	0		25302587	0	0	0		16593986	47.58	48.52	49165.4	273342000	33826000	26524000	7302000		118245000
Q4 2007	2491.21	3608657	1011902	1008786	3116		4751005	0	0	16922.6	22474426	13022166	12077173	944993		3270629	0	0	6373.99	52736159	10056547	2433247	7623300		3775878	0	0		25302587	0	0	0		16593986	47.58	48.52	58652.4	273342000	33826000	26524000	7302000		118245000
Q1 2008	2340.37	3742462	999369	990661	8708		5022417	0	0	13470.8	21418210	12655874	11778991	876883		2697051	0	0	5070.85	54613494	6578168	2324196	4253972		3529679	0	0		31767575	0	0	0		21795550	51.2	57.2	64153.3	267399000	36882000	32958000	3924000		107786000
Q2 2008	2998.42	3742462	999369	990661	8708		5022417	0	0	14554.9	21418210	12655874	11778991	876883		2697051	0	0	5046.24	54613494	6578168	2324196	4253972		3529679	0	0		31767575	0	0	0		21795550	51.2	57.2	59469.5	267399000	36882000	32958000	3924000		107786000
Q3 2008	2788.39	3742462	999369	990661	8708		5022417	0	0	14157.8	21418210	12655874	11778991	876883		2697051	0	0	2909.46	54613494	6578168	2324196	4253972		3529679	0	0		31767575	0	0	0		21795550	51.2	57.2	53002.4	267399000	36882000	32958000	3924000		107786000
Q4 2008	1879.97	3742462	999369	990661	8708		5022417	0	0	8767.3	21418210	12655874	11778991	876883		2697051	0	0	3717.37	54613494	6578168	2324196	4253972		3529679	0	0		31767575	0	0	0		21795550	51.2	57.2	53248.1	267399000	36882000	32958000	3924000		107786000
Q1 2009	1698.15	3964463	959002	956429	2573		5202379	0	0	7870.5	20185472	10946368	9496498	1449870		2742578	0	0	1405.54	50624758	2983634	1248422	1735212		3020072	0	0		40234167	0	0	0		23325858	53.4	60.12	41039.6	297119000	37909000	33272000	4637000		112024000
Q2 2009	1981.36	3964463	959002	956429	2573		5202379	0	0	7722.38	20185472	10946368	9496498	1449870		2742578	0	0	1393.28	50624758	2983634	1248422	1735212		3020072	0	0		40234167	0	0	0		23325858	53.4	60.12	43274.4	297119000	37909000	33272000	4637000		112024000
Q3 2009	2389.31	3964463	959002	956429	2573		5202379	0	0	9022.73	20185472	10946368	9496498	1449870		2742578	0	0	1291.33	50624758	2983634	1248422	1735212		3020072	0	0		40234167	0	0	0		23325858	53.4	60.12	46375.6	297119000	37909000	33272000	4637000		112024000
Q4 2009	2826.68	3964463	959002	956429	2573		5202379	0	0	10861.2	20185472	10946368	9496498	1449870		2742578	0	0	1978.72	50624758	2983634	1248422	1735212		3020072	0	0		40234167	0	0	0		23325858	53.4	60.12	48847.3	297119000	37909000	33272000	4637000		112024000
Q1 2010	2808.57	7527936	3915551	3912102	3449		5568185	0	0	11628.5	20517471	10893639	8164018	2729621		2779727	0	0	2637.04	50494823	2873822	1934555	939267		2847018	0	0		57586000	3465000	0	3465000		29118000	52.12	57.46	50550.7	372229000	58574000	50466000	8108000		137897000	0	0
Q2 2010	3227.97	7527936	3915551	3912102	3449		5568185	0	0	15215.2	20517471	10893639	8164018	2729621		2779727	0	0	4551.17	50494823	2873822	1934555	939267		2847018	0	0		57586000	3465000	0	3465000		29118000	52.12	57.46	64529	372229000	58574000	50466000	8108000		137897000	0	0
Q3 2010	3259.09	7527936	3915551	3912102	3449		5568185	0	0	15104.5	20517471	10893639	8164018	2729621		2779727	0	0	3419.97	50494823	2873822	1934555	939267		2847018	0	0		57586000	3465000	0	3465000		29118000	52.12	57.46	76259.7	372229000	58574000	50466000	8108000		137897000	0	0
Q4 2010	3548.33	7527936	3915551	3912102	3449		5568185	0	0	16466	20517471	10893639	8164018	2729621		2779727	0	0	3797.36	50494823	2873822	1934555	939267		2847018	0	0		57586000	3465000	0	3465000		29118000	52.12	57.46	82765.4	372229000	58574000	50466000	8108000		137897000	0	0
Q1 2011	3911.04	7665245	3653907	3651428	2479		7500198	0	0	15998.8	20446487	10562002	9594891	967111		2915665	0	0	4144.63	52639975	2677319	1699691	977628		2725428	0	0		72574000	4204000	2986000	1218000		37862000	53.73	62.57	86209.9	392647000	60384000	51272000	9112000		146700000	0	0
Q2 2011	4437.96	7665245	3653907	3651428	2479		7500198	0	0	17370.1	20446487	10562002	9594891	967111		2915665	0	0	4482.41	52639975	2677319	1699691	977628		2725428	0	0		72574000	4204000	2986000	1218000		37862000	53.73	62.57	87816.8	392647000	60384000	51272000	9112000		146700000	0	0
Q3 2011	4752.3	7665245	3653907	3651428	2479		7500198	0	0	17847.1	20446487	10562002	9594891	967111		2915665	0	0	4215.1	52639975	2677319	1699691	977628		2725428	0	0		72574000	4204000	2986000	1218000		37862000	53.73	62.57	80116.8	392647000	60384000	51272000	9112000		146700000	0	0
Q4 2011	3448.01	7665245	3653907	3651428	2479		7500198	0	0	14654.5	20446487	10562002	9594891	967111		2915665	0	0	3118.26	52639975	2677319	1699691	977628		2725428	0	0		72574000	4204000	2986000	1218000		37862000	53.73	62.57	83243.8	392647000	60384000	51272000	9112000		146700000	0	0
Q1 2012	3680.9	8200843	3730020	3727431	2589		6961400	0	0	15017.4	21965975	11536190	10373251	1162939		2766457	0	0	3055.53	55106313	2689735	2337113	352622		2584435	0	0		93798000	5537000	2988000	2549000		50175000	53.16	63.28	85014.6	427452000	62736000	52225000	10511000		160837000	0	0
Q2 2012	3886.06	8200843	3730020	3727431	2589		6961400	0	0	15846.4	21965975	11536190	10373251	1162939		2766457	0	0	3761.94	55106313	2689735	2337113	352622		2584435	0	0		93798000	5537000	2988000	2549000		50175000	53.16	63.28	86454.3	427452000	62736000	52225000	10511000		160837000	0	0
Q3 2012	3429.63	8200843	3730020	3727431	2589		6961400	0	0	15337.7	21965975	11536190	10373251	1162939		2766457	0	0	3330.28	55106313	2689735	2337113	352622		2584435	0	0		93798000	5537000	2988000	2549000		50175000	53.16	63.28	91983.8	427452000	62736000	52225000	10511000		160837000	0	0
Q4 2012	3832.06	8200843	3730020	3727431	2589		6961400	0	0	14852.4	21965975	11536190	10373251	1162939		2766457	0	0	3907.79	55106313	2689735	2337113	352622		2584435	0	0		93798000	5537000	2988000	2549000		50175000	53.16	63.28	94145.7	427452000	62736000	52225000	10511000		160837000	0	0
Q1 2013	5153.96	8311723	3309074	3209762	99312		7283822	0	0	15956.5	20097224	9978718	9788765	189953		2760909	0	0	4232.89	55726746	2613923	2273575	340348		2426006	0	0		110920000	6254000	2236000	4018000		59825000	55.26	0	107109	484931000	72224000	62486000	9738000		179542000	0	0
Q2 2013	5874.31	8311723	3309074	3209762	99312		7283822	0	0	16063.3	20097224	9978718	9788765	189953		2760909	0	0	4466.1	55726746	2613923	2273575	340348		2426006	0	0		110920000	6254000	2236000	4018000		59825000	55.26	0	120854	484931000	72224000	62486000	9738000		179542000	0	0
Q3 2013	6322.6	8311723	3309074	3209762	99312		7283822	0	0	16367.3	20097224	9978718	9788765	189953		2760909	0	0	5450.1	55726746	2613923	2273575	340348		2426006	0	0		110920000	6254000	2236000	4018000		59825000	55.26	0	136464	484931000	72224000	62486000	9738000		179542000	0	0
Q4 2013	7249.67	8311723	3309074	3209762	99312		7283822	0	0	17041.9	20097224	9978718	9788765	189953		2760909	0	0	5262.94	55726746	2613923	2273575	340348		2426006	0	0		110920000	6254000	2236000	4018000		59825000	55.26	0	136910	484931000	72224000	62486000	9738000		179542000	0	0
Q1 2014	7307.49	8974443	3278534	3210215	68319		8065326	0	0	16900.6	21248320	10898859	9965160	933699		2798974	0	0	5582.8	56984615	1336505	1092282	244223		2354984	0	0		131133000	5247000	3228000	2019000		66001000	57.37	0	130803	526186000	80209000	68595000	11614000		194167000	0	0
Q2 2014	7581.05	8974443	3278534	3210215	68319		8065326	0	0	18883.6	21248320	10898859	9965160	933699		2798974	0	0	5361.95	56984615	1336505	1092282	244223		2354984	0	0	174080	131133000	5247000	3228000	2019000		66001000	57.37	0	150403	526186000	80209000	68595000	11614000		194167000	0	0
Q3 2014	9536.52	8974443	3278534	3210215	68319		8065326	0	0	20143.8	21248320	10898859	9965160	933699		2798974	0	0	5564.49	56984615	1336505	1092282	244223		2354984	0	0	199212	131133000	5247000	3228000	2019000		66001000	57.37	0	154353	526186000	80209000	68595000	11614000		194167000	0	0
Q4 2014	9976.27	8974443	3278534	3210215	68319		8065326	0	0	20166.5	21248320	10898859	9965160	933699		2798974	0	0	5585.79	56984615	1336505	1092282	244223		2354984	0	0	183168	131133000	5247000	3228000	2019000		66001000	57.37	0	168693	526186000	80209000	68595000	11614000		194167000	0	0
Q1 2015	9886.88	9634113	3450025	3387303	62722		9043451	0	0	21542.6	21143293	11091010	9445644	1645366		2576348	0	0	5099.73	59466484	1164335	728966	435369		2200144	0	0	181618	147210000	5220000	1995000	3225000		74989000	53.58	0	182025	552257000	84289000	72103000	12186000		209847000	0	0
Q2 2015	11261.6	9634113	3450025	3387303	62722		9043451	0	0	20231.8	21143293	11091010	9445644	1645366		2576348	0	0	5610.15	59466484	1164335	728966	435369		2200144	0	0	193076	147210000	5220000	1995000	3225000		74989000	53.58	0	174409	552257000	84289000	72103000	12186000		209847000	0	0
Q3 2015	12942	9634113	3450025	3387303	62722		9043451	0	0	18101.3	21143293	11091010	9445644	1645366		2576348	0	0	6378.73	59466484	1164335	728966	435369		2200144	0	0	214460	147210000	5220000	1995000	3225000		74989000	53.58	0	173378	552257000	84289000	72103000	12186000		209847000	0	0
Q4 2015	10821.6	9634113	3450025	3387303	62722		9043451	0	0	18808.8	21143293	11091010	9445644	1645366		2576348	0	0	5819.89	59466484	1164335	728966	435369		2200144	0	0	242630	147210000	5220000	1995000	3225000		74989000	53.58	0	170889	552257000	84289000	72103000	12186000		209847000	0	0
Q1 2016	10271.8	10316568	4136125	4030230	105895		9766210	0	0	17364.8	20814847	10611685	10454983	156702		2482600	0	0	4341.26	62988701	1362119	382242	979877	11.09	2462904	0	0	242718	167114000	3935000	3935000	0		90272000	52.61	0	157156	620854000	101644000	85512000	16132000		222853000	0	0
Q2 2016	11989.8	10316568	4136125	4030230	105895		9766210	0	0	18242.8	20814847	10611685	10454983	156702		2482600	0	0	5614.51	62988701	1362119	382242	979877	11.09	2462904	0	0	243203	167114000	3935000	3935000	0		90272000	52.61	0	184421	620854000	101644000	85512000	16132000		222853000	0	0
Q3 2016	12412.5	10316568	4136125	4030230	105895		9766210	0	0	19703.9	20814847	10611685	10454983	156702		2482600	0	0	5453.7	62988701	1362119	382242	979877	11.09	2462904	0	0	253603	167114000	3935000	3935000	0		90272000	52.61	0	181233	620854000	101644000	85512000	16132000		222853000	0	0		10348000	0	0
Q4 2016	10729.6	10316568	4136125	4030230	105895		9766210	0	0	17606.7	20814847	10611685	10454983	156702		2482600	0	0	6551.73	62988701	1362119	382242	979877	11.09	2462904	0	0	274564	167114000	3935000	3935000	0		90272000	52.61	0	184595	620854000	101644000	85512000	16132000		222853000	0	0		10348000	0	0
Q1 2017	10142.5	10758821	4040009	3494390	545619		10409865	0	0	20297.3	17397934	10185001	7425971	2759030		2087366	0	0	8855.61	66195000	5359000	383000	4976000	10.5	2732000	0	0	288700	196615000	3969000	3969000	0		110855000	52.69	0	211500	702095000	102587000	74531000	28056000		241419000	0	0		10348000	0	0
Q2 2017	10587.9	10758821	4040009	3494390	545619		10409865	0	0	18478	17397934	10185001	7425971	2759030		2087366	0	0	8335.8	66195000	5359000	383000	4976000	10.5	2732000	0	0	302460	196615000	3969000	3969000	0		110855000	52.69	0	219646	702095000	102587000	74531000	28056000		241419000	0	0		10348000	0	0
Q3 2017	10088.3	10758821	4040009	3494390	545619		10409865	0	0	14780.1	17397934	10185001	7425971	2759030		2087366	0	0	9254.07	66195000	5359000	383000	4976000	10.5	2732000	0	0	329582	196615000	3969000	3969000	0		110855000	52.69	0	227262	702095000	102587000	74531000	28056000		241419000	0	0		13121000	0	0
Q4 2017	9178.75	10758821	4040009	3494390	545619		10409865	0	0	13857.3	17397934	10185001	7425971	2759030		2087366	0	0	9487.93	66195000	5359000	383000	4976000	10.5	2732000	0	0	339889	196615000	3969000	3969000	0		110855000	52.69	0	252151	702095000	102587000	74531000	28056000		241419000	0	0		13121000	0	0
Q1 2018	10623.6	11260200	3998633	3935187	63446		10772278	0	0	13597.1	17180794	9836621	7267289	2569332		2074489	0	0	10790.1	68616000	6377000	724000	5653000	10.3	3026000			410931	232055000	4012000	4012000	0		136819000	53.76	0	290360	707794000	97490000	77277000	20213000		247837000	0	0		13121000	0	0
Q2 2018	10007	11260200	3998633	3935187	63446		10772278	0	0	12556.9	17180794	9836621	7267289	2569332		2074489	0	0	10851.5	68616000	6377000	724000	5653000	10.3	3026000			362924	232055000	4012000	4012000	0		136819000	53.76	0	265000	707794000	97490000	77277000	20213000		247837000	0	0		13121000	0	0
Q3 2018	10886.7	11260200	3998633	3935187	63446		10772278	0	0	13605.8	17180794	9836621	7267289	2569332		2074489	0	0	10188.9	68616000	6377000	724000	5653000	10.3	3026000			443768	232055000	4012000	4012000	0		136819000	53.76	0	269699	707794000	97490000	77277000	20213000		247837000	0	0		14858000	6751000	6751000
Q4 2018	9952.65	11260200	3998633	3935187	63446		10772278	0	0	12753	17180794	9836621	7267289	2569332		2074489	0	0	9051.39	68616000	6377000	724000	5653000	10.3	3026000			374602	232055000	4012000	4012000	0		136819000	53.76	0	270501	707794000	97490000	77277000	20213000		247837000	0	0		14858000	6751000	6751000
Q1 2019	11180.3	11652061	3984127	3896577	87550		11378259	0	0	12613.5	18287013	7406609	5865042	1541567		1820618	0	0	9355.57	69135000	3776000	1723000	2053000	9.2	3248000			381426	275188000	4554000	4554000	0		161857000	53.76	0	276306	817729000	103368000	84508000	18860000		254616000	0	0		14858000	6751000	6751000
Q2 2019	10834.9	11652061	3984127	3896577	87550		11378259	0	0	13323.4	18287013	7406609	5865042	1541567		1820618	0	0	8897.5	69135000	3776000	1723000	2053000	9.2	3248000			443054	275188000	4554000	4554000	0		161857000	53.76	0	293105	817729000	103368000	84508000	18860000		254616000	0	0	10090.6	14858000	6751000	6751000
Q3 2019	12589	11652061	3984127	3896577	87550		11378259	0	0	12196.8	18287013	7406609	5865042	1541567		1820618	0	0	8244.64	69135000	3776000	1723000	2053000	9.2	3248000			434323	275188000	4554000	4554000	0		161857000	53.76	0	290987	817729000	103368000	84508000	18860000		254616000	0	0	9978.84	17392000	7946000	7946000
Q4 2019	11204.3	11652061	3984127	3896577	87550		11378259	0	0	12265.5	18287013	7406609	5865042	1541567		1820618	0	0	8631	69135000	3776000	1723000	2053000	9.2	3248000			434636	275188000	4554000	4554000	0		161857000	53.76	0	293007	817729000	103368000	84508000	18860000		254616000	0	0	8437.7	17392000	7946000	7946000
Q1 2020	11828.7	13454190	3856251	3524253	331998		11558897	0	0	12843.6	16221822	7398996	4789753	2609243		1301624	0	0	7948.73	81482000	2908000	1054000	1854000		2942000			503889	318532000	15032000	13932000	1100000		182527000	53.42	0	313842	873729000	116895000	100091000	16804000		245510000	0	0	9592.89	17392000	7946000	7946000
Q2 2020	7964.39	13454190	3856251	3524253	331998		11558897	0	0	7218.44	16221822	7398996	4789753	2609243		1301624	0	0	4827.37	81482000	2908000	1054000	1854000		2942000			430056	318532000	15032000	13932000	1100000		182527000	53.42	0	259395	873729000	116895000	100091000	16804000		245510000	0	0	6424.84	17392000	7946000	7946000
[truncated: 23 more columns]

## Sheet: acc_q2_21
Year	UNIVERSAL HEALTH SVS.'B' - MARKET VALUE	UNIVERSAL HEALTH SVS.'B' - TOTAL ASSETS	UNIVERSAL HEALTH SVS.'B' - TOTAL DEBT	UNIVERSAL HEALTH SVS.'B' - LONG TERM DEBT	UNIVERSAL HEALTH SVS.'B' - SHORT TERM DEBT & CURRENT PORT	#ERROR	UNIVERSAL HEALTH SVS.'B' - NET SALES OR REVENUES	UNIVERSAL HEALTH SVS.'B' - FOREIGN SALES % TOTAL SALES	UNIVERSAL HEALTH SVS.'B' - FOREIGN INCOME % TOTAL INCOME	VORNADO REALTY TRUST - MARKET VALUE	VORNADO REALTY TRUST - TOTAL ASSETS	VORNADO REALTY TRUST - TOTAL DEBT	VORNADO REALTY TRUST - LONG TERM DEBT	VORNADO REALTY TRUST - SHORT TERM DEBT & CURRENT PORT	#ERROR	VORNADO REALTY TRUST - NET SALES OR REVENUES	VORNADO REALTY TRUST - FOREIGN SALES % TOTAL SALES	VORNADO REALTY TRUST - FOREIGN INCOME % TOTAL INCOME	ZIONS BANCORP. - MARKET VALUE	ZIONS BANCORP. - TOTAL ASSETS	ZIONS BANCORP - TOTAL DEBT	ZIONS BANCORP - LONG TERM DEBT	ZIONS BANCORP - SHORT TERM DEBT & CURRENT PORT	ZIONS BANCORP - LEVERAGE RATIO-BASEL 3	ZIONS BANCORP - NET SALES OR REVENUES	ZIONS BANCORP - FOREIGN SALES % TOTAL SALES	ZIONS BANCORP - FOREIGN INCOME % TOTAL INCOME	ALPHABET 'C' - MARKET VALUE	ALPHABET 'C' - TOTAL ASSETS	ALPHABET 'C' - TOTAL DEBT	ALPHABET 'C' - LONG TERM DEBT	ALPHABET 'C' - SHORT TERM DEBT & CURRENT PORT	#ERROR	ALPHABET 'C' - NET SALES OR REVENUES	ALPHABET 'C' - FOREIGN SALES % TOTAL SALES	ALPHABET 'C' - FOREIGN INCOME % TOTAL INCOME	BERKSHIRE HATHAWAY 'B' - MARKET VALUE	BERKSHIRE HATHAWAY 'B' - TOTAL ASSETS	BERKSHIRE HATHAWAY 'B' - TOTAL DEBT	BERKSHIRE HATHAWAY 'B' - LONG TERM DEBT	BERKSHIRE HATHAWAY - SHORT TERM DEBT & CURRENT PORT	#ERROR	BERKSHIRE HATHAWAY - NET SALES OR REVENUES	BERKSHIRE HATHAWAY - FOREIGN SALES % TOTAL SALES	BERKSHIRE HATHAWAY - FOREIGN INCOME % TOTAL INCOME	FOX B - MARKET VALUE	FOX B - TOTAL ASSETS	FOX B - TOTAL DEBT	FOX B - LONG TERM DEBT
Q1 2020	11828.7	13454190	3856251	3524253	331998		11558897	0	0	12843.6	16221822	7398996	4789753	2609243		1301624	0	0	7948.73	81482000	2908000	1054000	1854000	NA	2942000	NA	NA	503889	318532000	15032000	13932000	1100000		182527000	53.42	0	313842	873729000	116895000	100091000	16804000		245510000	0	0	9592.89	17392000	7946000	7946000
Q2 2020	7964.39	13454190	3856251	3524253	331998		11558897	0	0	7218.44	16221822	7398996	4789753	2609243		1301624	0	0	4827.37	81482000	2908000	1054000	1854000	NA	2942000	NA	NA	430056	318532000	15032000	13932000	1100000		182527000	53.42	0	259395	873729000	116895000	100091000	16804000		245510000	0	0	6424.84	17392000	7946000	7946000
Q3 2020	8394.5	13454190	3856251	3524253	331998		11558897	0	0	6692.2	16221822	7398996	4789753	2609243		1301624	0	0	5510.68	81482000	2908000	1054000	1854000	NA	2942000	NA	NA	504407	318532000	15032000	13932000	1100000		182527000	53.42	0	270520	873729000	116895000	100091000	16804000		245510000	0	0	6915.96	19104000	7951000	7202000
Q4 2020	8919.23	13454190	3856251	3524253	331998		11558897	0	0	6340.3	16221822	7398996	4789753	2609243		1301624	0	0	5318.96	81482000	2908000	1054000	1854000	NA	2942000	NA	NA	524637	318532000	15032000	13932000	1100000		182527000	53.42	0	285830	873729000	116895000	100091000	16804000		245510000	0	0	6835.03	19104000	7951000	7202000
Q1 2021	9929.31	13047836	4190288	4141879	48409		12642117	0	0	7493.44	17266588	8615947	7569347	1046600		1600276	0	0	7552.73	93104000	1915000	722000	1193000	NA	2970000	NA	NA	628004	357984000	14930000	14817000	113000		257637000	54.26	0	317472	958784000	114262000	101711000	12551000		276094000	0	0	8720.01	19104000	7951000	7202000
Q2 2021	11352	13047836	4190288	4141879	48409		12642117	0	0	8715.47	17266588	8615947	7569347	1046600		1600276	0	0	8945.97	93104000	1915000	722000	1193000	NA	2970000	NA	NA	752886	357984000	14930000	14817000	113000		257637000	54.26	0	359316	958784000	114262000	101711000	12551000		276094000	0	0	9497.03	19104000	7951000	7202000
[truncated: 23 more columns]

## Sheet: RI_q1
Year	APPLE - TOT RETURN IND	MICROSOFT - TOT RETURN IND	AMAZON.COM - TOT RETURN IND	TESLA - TOT RETURN IND	ALPHABET A - TOT RETURN IND	NVIDIA - TOT RETURN IND	JOHNSON & JOHNSON - TOT RETURN IND	UNITEDHEALTH GROUP - TOT RETURN IND	META PLATFORMS A - TOT RETURN IND	WALMART - TOT RETURN IND	JP MORGAN CHASE & CO. - TOT RETURN IND	PROCTER & GAMBLE - TOT RETURN IND	EXXON MOBIL - TOT RETURN IND	VISA 'A' - TOT RETURN IND	MASTERCARD - TOT RETURN IND	BANK OF AMERICA - TOT RETURN IND	CHEVRON - TOT RETURN IND	HOME DEPOT - TOT RETURN IND	COCA COLA - TOT RETURN IND	PFIZER - TOT RETURN IND	ABBVIE - TOT RETURN IND	ELI LILLY - TOT RETURN IND	COSTCO WHOLESALE - TOT RETURN IND	PEPSICO - TOT RETURN IND	BROADCOM - TOT RETURN IND	VERIZON COMMUNICATIONS - TOT RETURN IND	WALT DISNEY - TOT RETURN IND	MERCK & COMPANY - TOT RETURN IND	ABBOTT LABORATORIES - TOT RETURN IND	CISCO SYSTEMS - TOT RETURN IND	THERMO FISHER SCIENTIFIC - TOT RETURN IND	ACCENTURE CLASS A - TOT RETURN IND	ORACLE - TOT RETURN IND	COMCAST A - TOT RETURN IND	INTEL - TOT RETURN IND	ADOBE (S) - TOT RETURN IND	DAHER - TOT RETURN IND	MCDOLDS - TOT RETURN IND	WELLS FARGO & CO - TOT RETURN IND	NIKE 'B' - TOT RETURN IND	SALESFORCE - TOT RETURN IND	BRISTOL MYERS SQUIBB - TOT RETURN IND	PHILIP MORRIS INTL. - TOT RETURN IND	LINDE - TOT RETURN IND	TEXAS INSTRUMENTS - TOT RETURN IND	T-MOBILE US - TOT RETURN IND	ADVANCED MICRO DEVICES - TOT RETURN IND	MORGAN STANLEY - TOT RETURN IND	RAYTHEON TECHNOLOGIES - TOT RETURN IND
Q2 1995	289.04	5118.23					953.07	3149.76		20041.2	782.39	1025.58	2542.95			707.35	1596.39	26510.1	2089.85	1567.98		744.2	76.97	2369.55		592.49	1007.36	1517.58	5926.56	2930.34	1598.02		3394.95	9830.83	15137.1	2091.62	513.83	1166.46	1373.13	1640.26		1672.63		160.56	492.72		4209.68	143.12	1696.09
Q3 1995	343.85	6170.81					1053.01	3975.21		22723.3	981.9	1050.37	2685.4			797.93	1680.48	28896.2	2399.66	1718.32		817.57	93.09	2665.69		646.72	1027.05	1780.98	5940.43	4152.81	1966.23		4946.09	13852.5	20701.9	2405.99	589.24	1297.06	1510.18	1936.94		1778.8		181.64	732.68		3847.84	164.37	1903.19
Q4 1995	264.99	6299.37					1206.27	4713.77		18533.5	1070.61	1239.14	2793.31			919.35	1624.39	24054.7	2570.6	2179.51		1034.61	86.84	2993.03		717.29	1037.75	2151.53	6087.43	5370.79	1949.66		4960.73	12995	20201.1	2038.57	562.28	1365.9	1623.64	2439.36		2035.79		173.11	627.86		2904.03	164.47	2048.04
Q1 1996	233.42	5817.27					1405.3	5387.17		16979.3	1209.29	1322.81	2999.58			955.31	1838.17	29369.5	2705.18	2418.28		1125.81	79.61	3406.8		767.04	1100.48	2446.9	6215.81	5833.71	2380.87		5546.06	12574.3	16733	1500.21	585.41	1671.52	1744.45	3023.09		2299.15		231.45	452.95		2337.74	171.25	2299.79
Q2 1996	188.64	7295.7					1370.47	5074.57		20207.8	1336.87	1296.65	3202.35			1145.93	2044.42	30703.6	2959.37	2470.45		1244.2	99.34	3460.74		751.88	1122.88	2174.11	6310.22	7532.58	2701.27		5992.08	12108	21083.9	1607.07	742.99	1598.81	1973.67	3885.44		2192.13		266.02	545.61		2148.98	182.42	2587.24
Q3 1996	167.68	7657.27					1461.37	2912.17		20461.7	1347.39	1334.28	3189.72			1208.06	2057.22	32938.8	3442.15	2606.8		1211.44	105.92	3697.31		678.36	984.1	2340.35	6969.78	7388.76	2402.97		6694.45	9979.37	22619.5	1209.4	727.4	1542.92	1865.82	4308.75		2338.54		242.56	422.72		1437.49	170.04	2644.17
Q4 1996	186.74	8770.1					1440.08	3129.5		23065.2	1641.33	1450.48	3424.1			1318.4	2413.35	36076.4	3651.8	3003.95		1510.91	106.58	3493.74		704	1206.64	2684.45	7847.63	8521.35	2494.12		7429.74	10344.6	32123	1292.07	755.23	1491.07	2361.52	5547.41		2872.66		299.73	475.23		2032.82	197	3050.55
Q1 1997	128.62	12333.6					1686.38	4118.33		19690.7	1760.42	1688.69	3913.34			1554.62	2397.04	31950.2	4192.84	3252.09		1797.91	138.82	3960.14		789.09	1299.81	3153.8	8593.11	9869.66	2378.11		6957.84	11851	45900.6	1374.88	842.39	1560.43	2493.64	5833.74		3296.16		304.51	658.01		3688.12	252.77	3309.73
Q2 1997	133.39	14607.5					1783.63	3870.79		23276.5	1697.66	1889.19	4150.21			1688.24	2402.37	36892.3	4349.59	3470.65		1840.56	155.92	3754.39		765.73	1414.09	3232.64	9329.55	6669.66	2162.67		6650.55	10460.3	43894.3	1448.25	808.61	1713.89	2606.98	4959.07		3378.75		326.93	777.86		4719.04	237.51	3573.67
Q3 1997	123.86	17805.4	113.83				1896.01	4838.48		32997.7	2122.17	2391.68	4976.98			2008.93	2873.49	46618.1	5169.38	4483.95		2476.85	177.96	4524.54		852.55	1446.27	3828.66	10124.7	11460.7	2224.82		9613.67	15975.5	54437.9	1471.79	963.26	1788.08	3460.34	5431.88		4528.39		372.02	1088.76		4080.16	332.48	4085.24
Q4 1997	126.24	17403.6	256.65				1802.96	4490.55		29341.5	2486.31	2213.17	4994.48			1841.38	3099.09	54042.4	4101.48	5406.5		3045.17	195.39	4798.74		1004.32	1510.35	3487.16	9827.72	11541.6	2593.55		8938.74	19824.1	48846.4	1911.56	1037.98	1585.12	3719.93	4305.77		4834		312.77	1074.53		3041.97	370.25	3571.64
Q1 1998	148.15	18223.2	245.74				2084.7	4071.94		33381.6	2065.42	2465.43	4837.84			1788.93	2824.19	57903.5	4670.81	5877.21		2927.88	221.71	4694.84		1121.16	1787.78	4276.96	11099	12215.1	2589.41		4987.91	22971.3	47452.2	1452.73	1089.87	1583.6	4035.95	3568.33		5422.17		277.34	938.23		2199.8	373.74	3783
Q2 1998	212.94	23686.9	361.17				2198.29	5819.73		43424.6	2725.35	2693.35	5940.79			2307.86	3105.02	67616.8	5464.43	8959.53		3100.04	295.07	5638.38		1158.55	2245.46	4386.51	11566.2	15518.3	2634.98		7029.17	23912.9	50143.1	1974.75	1351.06	1961.52	4451.46	4196.18		5725.58		339.24	1202.86		3383.19	540.55	4754.08
Q3 1998	264.39	29263.1	1057.45				2391.56	4938.61		55218	3007.71	2773.27	5720.18			2493.97	3149.27	89236.7	6204.37	8614.65		2975.83	326.97	5153.7		1134.33	2033.63	4753.72	14099.8	21086.6	1508.07		6485.93	31346.6	50773.1	1475.54	1602.14	2283.07	4220.62	4090.44		6507.03		331.64	1119.03		1887.62	625.26	4607.59
Q4 1998	285.35	27527.6	1033.51				2569.95	3181.82		56639.7	2244.74	2778.74	5821.11			1728.08	3075.16	82394.2	5208.35	8040.83		3446.66	292.43	4622.74		1313.62	1546.6	4998.21	14776.8	19859.7	1160.05		7276.1	33088.8	54383.7	1438.83	1321.16	2170.04	4229.22	3818.98		6097.91		262.35	1133.92		2025.56	414.42	4302.6
Q1 1999	308.69	44111.7	2938.56			101.91	2593.26	3595.18		72470.1	3073.52	2722.46	5941.63			1995.47	3062.34	115149	4673.05	9150.22		3996.08	387.83	5185.17		1414.99	1913.36	5486.77	14823	34663.4	1097.91		13926.6	44595.8	83770.1	1909.07	1930.8	2674.63	4135.08	3785.03		6938.33		232.61	1896.52		2555.54	588.36	5749.35
Q2 1999	312.03	45252.6	5289.89			83.18	3158.54	4734.66		88443.4	3437.86	3025.47	6424.84			2227.3	3705.23	120146	5025.93	9442.71		3447.02	468.42	4817.79		1473.22	1937.58	5658.59	17032.9	38061	1015.05		11333.4	45451.8	78860.7	2501.97	2417.07	2946.79	4956.12	5771.65		7720.66		325.95	2161.78		1945.7	701.98	6845.23
Q3 1999	388.25	45059.8	2704.79			99.05	3075.18	5746.9		79308.5	3464.71	2796.05	6482.79			2174.99	3609.95	126160	4733.47	8098.56		3095.37	405.26	5214.62		1669.16	1522.38	5244.81	14132.7	39517.1	1197.34		13827.2	50944.9	76984.5	3351.73	2083.09	2895.39	4767.32	5004.45		7957.76		319.09	2618.48		1902.14	649.32	6809.76
Q4 1999	572.13	47502.4	4148.93			114.29	3339.71	4266.64		92664.6	3270.32	3154.41	6019.27			1830.38	3461.19	139843	4177.87	8505.95		3011.18	378.95	4475.89		1610.67	1397.82	5984.89	12384.5	43521.4	878.33		17160.5	48741.8	87504.6	4923.46	1815.48	2686.23	5239.45	5202.22		8233.82		312.72	3094.58		2221.58	691.42	5407.75
Q1 2000	839.85	51102	3309.57			206.35	2655.13	4794.52		107864	3305.09	3241.68	7015.38			1491.99	3444.9	170389	4758.49	8050.16		2836.65	530.92	4500.48		1508.49	2044.52	5635.2	9820.56	69367.3	1031.62		43506.3	68385.4	118248	4790.73	1522.55	2425.3	4504.13	4495		7056.16		296.41	4360.77		4312.48	936.76	5656.41
Q2 2000	924.64	34967.9	2731.91			427.31	2640.79	5864.25		102432	3249.04	1966.57	6770.77			1656.4	3446.22	179810	3744.89	10049.5		3532.4	578.29	5028.21		1615.93	2365.51	5594.39	12963	86395.6	1317.49		57037.2	57737.5	148083	8996.36	2052.89	2646.56	5099.43	3997.54		5938.48		301.66	5777.77		9641.37	1139.66	6039.23
Q3 2000	763.15	34871.5	1841.49			577.16	2890.52	6811.68		102544	3169.27	1941.59	6445.64			1519.95	3108.85	159322	4469.2	9968.22		4504.14	329.61	5855.5		1243.6	2124.77	5464.87	13310.6	88741.6	1367.21		60642.1	49659.8	170419	9707.95	1830.96	2246.6	4874.08	4300.98		5522.28		271.05	4964.78		8770.16	1317.61	5733.01
Q4 2000	282.01	33136	1882.98			636.84	2992.5	9359.94		75901.3	2585.54	2451.65	7494.46			1414.63	3322.43	115913	4474.07	10525.4		3999.43	347.37	6302.48		1359.45	1960.79	6800	17109.8	69326.8	1615.79		53827.3	58839	109610	11349.7	2045.19	1970.03	5146.82	3592.61		7274.55		239.24	3433.97		4719.04	1096.89	6665.52
Q1 2001	298.21	32911	995.74			516.2	2964.28	10421.7		93817.5	3524.74	2276.88	6951.84			1758.53	3373.68	133351	4428.98	10300.4		3782.27	434.21	5926.83		1392.59	1675.35	6476.41	15545.4	49669.4	1834.87		48000.1	60950.2	88033.2	9099.85	2316.73	1987.12	6196.12	4871.05		7472.16		283.61	3222.09		4965.89	1174.56	7354.16
Q2 2001	376.37	35549	787.91			749.23	3091.22	11308.8		89774.8	3181.28	1928.53	7665.34			1842.85	4025.99	141086	3598.47	9903.1		3744.45	366.11	6057.86		1501.23	1771.3	5920.66	15164.4	19686.6	1539.89		26706.2	63496.9	70319.9	7003.34	2050.66	1851.45	5575.9	3672.66		6685.39		344.95	2681.55		6391.18	899.49	7766.49
Q3 2001	283.39	34242.9	629.62			802.56	3453.86	11333.2		97375.2	2857.38	2361.54	7409.63			2130.08	3729.97	147764	3466.24	9341.21		3606	444.21	6189.9		1531.7	1511.67	5146.4	17600.6	25083.9	1408.64	95.58	30672.6	53313.1	73167	6743.45	2058.72	1982.32	5523.83	4424.05		6628.95		318.41	2628.7		4065.64	849.32	7401.23
Q4 2001	284.61	31985.4	386.04			930.36	3822.46	11751.6		93870.2	2505.71	2452.99	7161.71			2065.75	3709.32	120371	3798.71	10000.9		3692.06	426.53	6611.91		1388.85	1051.43	5256.78	18508.1	22378.7	1535.33	116.15	21459.8	54018.1	63576	5127.57	2186.51	1983.69	5021.39	4601.83		6966.46		352.56	2399.31		2402.21	751.52	5783.64
Q1 2002	354.42	32808.1	737.36			1330.22	3767.28	12935.3		102749	2356.72	2659.27	6870.51			2178.56	3723.74	140580	3503.7	9792		3491.77	465.26	6688.95		1322.71	1235.82	4574.59	19583.6	24760.3	1741.35	166.12	26374.4	52652.2	82862.6	5350.96	2281.06	1769.9	5789.57	5445.27		5789.36		397.32	2136.47		3786.85	800.25	6762.31
Q2 2002	350.76	26483.1	863.49			617.06	4169.81	15005.3		98290.8	2379.61	3030.19	7060.03			2491.77	3587.43	143989	4243.02	8659.29		3268.4	420.21	7133.13		1149.28	1367.46	4399.05	18597	18004	1443.17	143.7	16007.9	41710.5	69224.4	5968.18	2670.69	1950.21	6304.31	5096.38		3697.4		405.83	2370.19		2602.01	698.84	6985.29
Q3 2002	218.6	23320.5	660.26			298.88	3262.92	14951.3		84979.2	1529.66	2877.78	6229.6			2157.66	3026.54	87840.9	3711.12	6964.41		2518.64	363.68	5506		810.84	907.86	3738.67	13379.7	15298.8	1214.32	98.02	14743.7	28169.3	43876.8	3847.14	2170.14	1622.75	5928.25	4544.96		2646.71		369.08	1741.2		1816.76	556.04	6747.05
Q4 2002	235.06	27089.9	985.53			225.53	3813.03	16932.5		101257	1426.5	3045.32	6272.86			2465.36	3158.12	91822.2	3687.96	7570.85		2685.86	378.84	6076.51		1042.57	1020.21	4331.79	15000.2	15247	1442.4	116.15	16213.4	35762.4	40922.6	3733.28	2158.21	1278.03	6376.46	4397.06		3117.68		376.24	1209.18		1414.84	565.54	6378.65
Q1 2003	210.37	25634.6	1129.02			206.63	3551.13	14790.8		83666.4	1689.68	2905.43	5879.46			2481.15	2768.77	63984.5	3377.91	7243.39		2919.15	304.21	5665.64		1007.2	982.36	4411.01	13082.6	17939.2	1410.8	109.56	18599.5	38332.6	39139.9	4068.31	2279.51	1043.44	5914.14	4074.11		3118.8		390.47	1239.01		1261.51	573.23	6605.41
Q2 2003	203.51	26012.2	1479.32			275.31	3738.23	15823.2		97451.6	2011.06	3089.19	6299.97			2610.86	2793.33	82902.3	3126.94	7272.12		3016.81	347.89	5908.43		1049.29	1043.25	4707.04	13918.8	18560.5	1353.79	103.1	18631.2	46601.2	45198.5	5446.32	2475.71	1107.16	6000.11	4916.08		3169.13		407.64	1438.53		1751.71	670.05	6266.82
Q3 2003	328.36	27745.7	2124.25			427.9	3488.42	18879.7		99722.3	2576.58	3119.34	6521.27			3029.84	3237.81	96751.5	3589.54	7947.19		3227.7	384.53	6552.57		1029.54	1223.07	4801.12	14258.5	24695.5	1718.24	131.31	19121	44662.6	61656.3	5193.53	2615.24	1501.43	6632.41	4971.94		3522.63		462.97	1491.84		1663.43	727.01	7882.09
Q4 2003	344.51	27607.9	2783.44			347.64	3378.67	18928.5		103292	2550.25	3362.09	6949.65			2999.72	3287.81	107870	3636.13	7453.27		3194.01	354.95	6694.62		988.16	1252.36	3978.9	14887.5	25627.5	1652.75	147.46	18536.3	47218.1	76991.4	6613.52	2932.96	1694.01	7066	5869.09		3375.4		478.86	2152.1		3157.26	772.82	8696.91
Q1 2004	350.76	29880	2912.17			487.63	3606.57	20899.9		97239.4	2980.34	3510.07	7682.64			3045.6	3977.61	110205	4038.7	8944.55		3336.08	390.74	6550.85		1134.66	1414.86	4228.55	15729.6	36499.7	2175.15	162.62	22866.2	52945.9	80383.3	6037.67	3447.69	1797.33	7516.8	6634.17		4085.47		525.07	2509.86		3624.23	910.3	9997.38
Q2 2004	413.57	28261.5	2412.77			453.7	3649.51	22306		103756	2877.12	3718.16	8001.42			3035.83	4224.09	110566	4100.1	8850.27		3568.94	400.95	7680.34		1145.36	1413.7	4211.2	15874.5	29950.5	2377.79	160.78	19452.9	43840.1	67385.6	6743.73	3453.09	1942.37	7360.67	6998.33		3417.68		554.4	2155.94		3717.16	813.21	9430.6
Q3 2004	476.53	29734.8	1980.26			288.72	3772.72	22232.7		94181.3	2746.12	3771.12	8486.47			3219.07	4313.62	100248	3600.68	7777.48		3038.07	424.93	7269.87		1119.55	1324.99	4094.55	14951.5	26585.3	2007.18	161.04	15928.9	41284.6	57098	6255.57	3746.84	1918.19	7475.74	6676.33	77.21	3266.87		563.59	1620.99		2706.55	721.94	9841.25
Q4 2004	731.26	29031.3	1727.49		181.19	294.41	3915.23	24788		94710.9	2847.07	3795.14	9301.88			3346.46	5022.41	121231	3212.94	6979.05		2578.86	499.32	6864.32		1207.33	1442.12	2813.56	16011	23440.1	2049.56	157.75	19389.7	42474.2	53284.1	8466.91	4010.11	2052.57	7787.82	7729.47	107.27	3291.08		628.94	1800.41		3628.87	753.91	9835.84
Q1 2005	1101.38	30108.1	2110.98		188.61	430.94	4443.51	30649		95770	2821.7	3971.63	9790.25			3525.12	5022.19	124724	3428.96	6094.5		2746.24	502.15	7601.11		1141.56	1671.87	2899.57	18028.7	22896.5	2293.04	167.44	21523	48642.7	55922.3	8829.6	4033.32	2316.06	8140	8170.89	80.23	3442.53		622.38	1784.15		3712.51	833.28	10747.5
Q2 2005	1103.36	28749.6	1670.3		218.02	456.95	4695.14	31447.7		84728.6	2714.69	3843.39	11278.1			3468.98	5064.32	111129	3557.56	6720.09		2909.52	441.92	7889.96		1074.91	1567.74	3163.2	18941.9	22365.8	1942.46	142.06	18773.4	46425	58375.1	9321.62	3795.03	2171.99	7923.94	7468.84	83.66	3709.88		674.31	1934.29		3396.55	781.39	10843.8
Q3 2005	1330.19	29748.3	1927.15		295.1	538.83	4347.13	36315.4		89571.1	2763.68	3988.89	11398.3			3496.42	5511.6	134458	3641.26	6597.8		2725.76	490.09	7822.11		1091.72	1513.93	2923.35	18176.9	24669.7	2288.42	164.73	21791.7	45308.8	67534.9	9381.54	4079.16	2198.05	8422.71	8145.98	131.63	3615.29		709.51	2548.53		4611.59	834.59	10827.6
Q4 2005	1738.73	29333.8	2029.79		354.25	652.61	4379.45	37698.2		82690.2	2849.26	4000.23	10800.1			3431.4	5534.95	124214	3551.37	5333.46		2545.1	503.11	8303.16		991.1	1379.38	2624.83	17203.7	22132.8	2303.83	174.38	20006	40579.6	58108.6	10368.6	3740.59	2339.23	8183.22	8116.73	147.97	3208.26		729.6	2229.15		5301.59	832.84	10990.3
Q1 2006	2205.2	31047.6	2281.53		432.81	922.23	4110.27	40428.8		84287.3	3151.53	4299.25	11579			3605.29	5826.21	124942	3501.87	6398.95		2896.11	536.3	8317.88		1039.68	1482.94	3319.78	17442.7	24048.4	2552.7	208.27	19658.3	41049.6	54310.2	12226	4090.32	2580.64	8647.06	8160.6	233.6	3384.1		789.19	2384.16		9388.14	940.95	12470.7
Q2 2006	2077.76	31856.8	1827.57		424.55	1166.66	4126.7	34217.6		83977.9	3423.23	4263.49	12252			3872.93	5873.26	124371	3547.83	6436.56		2676.72	585.11	8420.98		1098.68	1608.29	3392.73	16670.6	26831.2	2968.78	197.46	23261.3	42885.5	49493.2	12030.4	4809.29	2519.34	9142.04	7924.97	204.48	3778.29		851.07	2756.05		7620.16	1014.97	13973.9
Q3 2006	1947.27	28759	1340.94		384.21	822.88	4401.27	35307.6		80044.1	3611.33	4187.8	12996.3		101.48	4181.95	6641.36	108140	3807.29	6534.69		2867.05	573.65	9306.82		1123.92	1734.83	4017.36	19227.4	23220	2800.81	188.72	23735.4	47761.5	44671.7	8479.65	4735.32	2544.45	9951.32	7832.08	142.33	3976.3		844.82	2333.12		4239.88	1019.98	13498.7
Q4 2006	2505.81	33578.1	1955.74		483.48	1375.12	4909.78	34497.1		95211.8	3891.34	4715.77	14040.4		157.15	4491.71	6694.16	116994	4065.76	7164.57		2980.22	576.81	9377.74		1316.73	1890.93	4663.3	19674	31309.5	3367.9	221.28	29582.3	58747.2	55892.3	12412	5257.91	3110.21	10311.3	9205.66	236.8	3795.61		916.92	2433.8		4994.93	1232.84	14317.8
Q1 2007	2603.07	36367.1	1881.7		494.18	1278.81	4740.43	36013.3		88025.3	4077.19	4839.62	14492.4		236.41	4359.02	7143.56	125765	4152.69	6966.82		2766.45	598.44	9514.91		1349.08	2061.27	4680.58	21714.8	34105.2	3684.58	246.36	27101.3	63593.9	52965.7	12380.5	5371.9	3247.16	10277.5	9391.37	245.52	4098.6		956.17	2462.46		3768.26	1308.63	14551.9
Q2 2007	3013.44	34703.5	3205.84		479.57	1362.11	4636.07	36851.8		90359.9	4373.39	4725.98	15926.6		236.83	4295.26	7867.23	123486	4554.35	7158.2		3154.65	587.1	9851.14		1368.51	2098.26	5382.23	23650.5	34364.1	4129.93	261.13	29945.8	59701.8	57291.7	13641.9	5194.91	3723.69	10369.1	10660.1	247.73	4617.33		1020.29	2801.07	102.92	3368.67	1349.22	14964.6
Q3 2007	4451.25	35868.6	4289.87		506.3	1802.61	4428.13	35103.9		87276.8	3669.51	4719.96	17522.1		346.56	4043.79	8864.3	118817	4663.72	6538.79		3016.4	643.07	9970.37		1543.07	2060.63	5374.95	21361.5	38402.4	4048.26	278.2	31620.8	59944.1	62567.5	12989.1	5583.09	3744.11	9749.28	11304.5	244.01	4756.82		1185.82	2865.6	129.38	3422.11	1247.16	16532.6
Q4 2007	5631.13	42058.8	4595.74		672.35	2096.81	4702.07	33551.8		83636	3971.08	5440.16	18389.1		343.21	4164.97	9355.68	100505	5452.88	6659.67		2823.46	713.64	10850.4		1675.3	2078.76	6000.97	22745.2	41288.7	4457.4	267.03	33738.3	46770.1	67943.1	14821.3	6115.15	4422.59	10098.7	12878.8	299.07	4785.53		1343.66	2532.77	78.1	2994.63	1257.58	16827.2
Q1 2008	3963.75	39675.7	3962.55		564.51	1520.8	4595.86	34957.1		90510.8	3695.26	4977.05	16807.1		423.09	3471.99	8408.46	92222.3	5200.94	6270.98		2741.44	714.42	10388.2		1401.48	1752.65	5012.52	23463.7	31322.5	3976.6	230.65	32047.5	37935.9	52604.5	10986.6	5559.58	4199.54	9052.01	11201.8	307.79	3738.74		1251.02	2386.06	61.13	1661.1	954.47	16296.5
Q2 2008	5174.73	36070	4129.02		542.24	1228.22	4985.25	23784.6		109016	4079.92	5100.83	18592.1	132.92	519.58	3425.63	9592.82	97089.6	5316.78	5746.62		2691.78	782.5	10246.6		1397.38	1977.54	4308.5	21835.3	33134.5	4312.55	265.26	34117.6	43164	59713.8	11633.1	5753.88	4663.72	9124.43	13803.3	395.87	3656.88	103.87	1495.47	2375.43	72.92	1407.87	994.63	16351.7
Q3 2008	4942.71	31749.2	3998.81		490.34	704.63	5148.6	19208.2		107910	3411.58	4971.57	16502.5	127.36	577.19	2698.62	8600.82	78237.9	4696.31	5398.8		2633.02	676.98	10251		1315.48	1900.54	3492.23	24605.7	29031.5	4530.6	276.43	33106.2	43509.7	58608.8	12897.6	6021.73	4613.61	8766.96	11719.1	370.64	3710.26	108.4	1482.43	1935.2	58.32	1012.92	727.4	14738.1
Q4 2008	2938.43	26759.1	2500.08		338.16	402.91	4563.22	16031.3		97999.8	3081.82	4571.34	14016.7	85.04	286.33	1959.57	6709.29	61335.8	3779.96	4813.73		1764.43	559.63	7941.82		973.57	1381.71	2954.69	23438.1	21110.3	2884.79	199.73	25600	29084.2	38256.4	7533.61	4028.54	4198.77	9419.96	9665.01	155.12	3000.22	83.57	849.41	1372.36	46.46	703.94	331.85	10741
Q1 2009	2732.95	21625.2	2534.3		322.79	485.8	4278.41	19698		93062.9	2156.93	4407.63	16043.9	75.64	270.15	569.88	7550.98	76095	3941.69	4632.04		2119.87	522	7951.65		1220.33	1294.32	3045.34	23498	21097.4	2703.72	221.53	26801	33613.1	36178.5	6284.84	4168.95	4661.24	4768.23	9280.7	159.88	3835.59	85.97	952.14	1203.1	48.5	466.97	383.28	11136.5
Q2 2009	3777.46	25832.8	4312.85		388.19	696.7	3884.89	16159.4		92191.4	2943.92	3905.58	13656	107.44	380.14	866.73	7119.86	89100.6	3960.32	3983.63		1887.43	532.99	7570.18		1238.43	1257.09	2611.89	18902	23841.3	2554.24	202.5	31355	31168.1	42661.3	8331.44	4491.54	4376.32	6720.17	11191.4	233.55	3513.85	79.34	1162.25	1466.73	58.76	815.45	446.31	11393.7
Q3 2009	4877.65	29156.2	4416.51		445.23	789.96	4734.66	19144.6		94765.4	3349.27	4440.24	14919.2	119.93	407.71	1192.58	7387.67	86540.2	4606.95	5042.17		2010.56	545.75	8874.18		1278.61	1649.23	3501.05	19915.4	28319.7	3420.3	245.32	35464.7	32694.9	53334.1	10289.7	4654.4	4556.45	7383.94	10714.3	262.38	3798.41	101.56	1228.54	1988.93	46.97	875.85	575.96	12145.4
Q4 2009	6173.21	35855.5	6364.59		552.36	791.18	4662.49	17736.1		97028.8	3875.01	4559.16	15206.4	129.92	485.6	1468.98	8228.72	89956.7	5007.69	5290.79		1995.16	644.75	9588.85	97.9	1181.31	1777.67	3662.03	22698.5	30675.3	3590.58	263.69	35008.9	33608.8	55034.4	10863.7	5135.57	4852.84	8966.68	13153.4	357.09	3944.27	105.94	1329.95	1965.65	23.8	1259.19	710.81	15179
Q1 2010	6278.7	37040.5	6101.11		540.61	988.06	4910.3	22732.5		104894	3403.22	4898.23	13767.4	145.08	547.21	1409.79	8156.9	96342.8	5129.82	5858.65		2157.12	647.88	9621.51	109.77	1262.94	1860.92	4457.51	24475.6	29639.9	3582.1	294.92	38092.8	35754.5	55924.2	10702.8	5512.7	5275.98	8522.38	13206.3	380.29	4427.15	103.35	1279.47	1946.54	20.99	1879.49	559.1	16121
Q2 2010	8216.52	39241.1	7512		529.86	1011.83	5103.25	20936.6		106332	3890.03	5160.54	14565.7	171.89	585.35	1723.91	9172.35	127723	5132.77	5297.93		2137.23	673.86	10456.3	134.67	1230.48	2323.95	4085.55	22819.6	35684.3	4161.53	313.42	42304.9	43670.1	67138.8	11399.8	6330.34	5922.28	10350	16229.5	514.48	4516.97	111.45	1444.22	2275.94	28.36	2316.25	634.08	18101.6
Q3 2010	7904.93	33071.3	6045.96	87.69	487.34	643.06	4591.68	22163.4		101186	3579.46	5124.5	12781.4	136.42	469.08	1352.29	8363.97	102186	5293.07	4780.54		2174.7	627.07	10528.9	140.91	1309.9	2158.31	4161.94	22513.5	30558.8	3928.83	287.89	39464.4	44803.9	61626.2	9198.64	5752.34	5958.14	8842.05	15286.8	581.8	4662.69	115.27	1409.6	2160.01	33.87	1874.84	554.25	17060.5
Q4 2010	9391.82	32990.6	8678.3	89.41	616.53	723.52	5124.36	26555.3		108614	3305.89	5191.54	14183.5	143.75	537.08	1080.73	9632.61	111230	5944.76	5627.63		2170.15	719.34	10575.8	144.75	1527.36	2256.19	4420.24	24290.3	30280.5	3877.21	323.58	45940.2	45437	57318	8873.83	6406.73	6671.53	8223.14	17145.6	650.35	5074.25	135.54	1546.83	2442.64	38.58	1672.72	497.48	17902.6
Q1 2011	10483.3	36886.3	8956.08	103.6	614.44	1495.81	4906.37	28543.7		114742	4001.81	5500.21	17088.5	127.78	530.06	1297.07	10799.6	134061	6154.15	5968.75		2203.69	823	10829	175.06	1733.66	2501.47	4000.45	21751.2	27724.3	4435.83	376.01	52330	54178.6	62687.3	10570.4	7055.31	6417.07	10318.2	17664.5	745.87	4960.59	132.14	1520.81	2915.65	49.53	1740.33	597.83	19631.2
Q2 2011	10683.6	33765.9	9308.93	112.72	531.04	1176.41	5306.17	33672.4		108664	4035.93	5310.52	18852.6	142.05	610.25	1171.56	12501.9	134209	6589.65	6632.91		2354.56	906.62	11218.1	201.01	1815.33	2684.77	4273.62	24316	22754.4	4475.13	410.5	56303.1	59717.2	65335.6	10447.4	8096.62	6621.99	9214.31	16873	800.06	5446.62	157.22	1806.37	3047.68	60.91	2063.02	533.6	21292.5
Q3 2011	12299.2	36438.9	10936.9	117.2	620.44	877.74	5432.27	36574.2		108733	3729.04	5335.27	18300.3	161.17	690.96	958.79	12462.3	132195	6861.32	6511.52		2490.91	918.06	10692.8	228.4	1772.93	2569.34	4409.52	24731.5	21238	4742.49	444.09	51848.4	59157.9	67054.8	9343.7	7523.48	7632.23	9284.78	19134	882.27	5689.86	168.87	1744.8	2701.94	61.68	1779.59	486.46	21000.3
Q4 2011	12213.5	34723.2	10131.1	117.12	584.35	891.15	5361.55	34914.1		117281	3101.15	5537.1	17706	166.56	727.32	632.62	12468.4	133765	6736.27	6466.36		2462.45	957.28	10431.8	211.02	1823.98	2223.04	4181.79	25661.5	23047.3	3726.19	426.38	52364.6	58447.8	73037.8	8769.77	7141.03	8011.73	8292.28	20027.4	718.37	6434.52	168.25	1760.59	2664.61	35.36	1183.68	344.92	18657.8
Q1 2012	13555.9	38811.4	9871.45	121.14	566.2	896.63	5512.97	36174		125418	3425.8	5568.23	19062.5	182.99	769.13	702.06	12547.2	165732	6838.4	7326.79		2623.93	940.81	11280.5	213.85	1874.37	2538.35	4893.15	26472.4	26036.4	4030.54	416.94	45823.5	62300.8	79786.1	9832.48	7866.64	8722.55	9395.64	21829.4	675.7	6492.23	183.33	1805.36	2796.36	32.04	1572.82	378.23	19106.6
Q2 2012	18527.6	42524.5	10008	140.18	613.42	797.89	5481.3	42057.7		122069	4028.83	5794.39	19012.9	223.93	1004.56	796.35	12600.1	192442	7667.9	7891.82		2754.03	1012.73	11347.2	220.76	2041.68	2797.03	4907.29	30099.8	25833.3	4240.51	476.29	47103.2	71994	84831.6	10488.4	8090.02	8487.05	11021.8	23625.2	908.14	6815.82	214.41	1965.88	2790.09	25.84	1730.8	359.66	20171
Q3 2012	17527	38873.4	11234.5	117.75	611.31	801.54	5875.32	37612.3	70.22	153577	3321.44	5642.73	19243.8	230.87	938.34	691.39	12958.7	197444	8040.45	8116.03		2972.84	1106.4	12272.3	224.16	2286.87	3206.65	5587.7	31703.5	20366.2	4234.53	438.31	48793.8	75626.2	77218.7	9758.38	7785.86	7943.92	11072.7	20746	724.48	7298.07	216.5	1790.53	2362.19	31.35	938.58	271.68	18221.8
Q4 2012	18493.4	37856.5	12165.5	114.61	672.9	734.49	6114.62	40501	57.39	157417	3845.69	6118.35	20286	252.31	1003.65	880.53	13413.4	225201	7605.34	8868.95		3461.93	1121.49	11975.6	214.95	2325.94	3230.51	6007.32	32346.5	23065.2	4736.44	502.58	50502.9	90288.4	67038.8	10724.9	7747.5	7800.6	11209	19651.7	852.62	6923.1	217.75	1814.09	2541.2	38.65	480.91	357.43	19672.6
Q1 2013	13532.3	37731.3	14501.6	154.79	751.15	761.38	6430.98	40850.3	82.5	145414	4435.88	6506.36	20667.2	292.28	1151.53	1122.97	14142.2	255532	7659.04	9502.21	108.7	3706.91	1272.07	12682	218.14	2245.33	3561.52	5712.52	33995.4	28422.9	5538.36	540.77	57982	96001.9	64674.7	12084	9064.09	8506.29	11672.6	24055	1010.81	7636.12	222.8	1934.85	2903.06	35.44	662.12	477.55	22750.1
Q2 2013	12907.4	43375.8	13011.6	214.32	798.74	827.72	7464.61	43527	70.23	167644	4627.1	6901.75	19954.9	306.44	1188.14	1201.35	14723.3	277891	8766.14	10682.1	133.75	3969.39	1361.62	14537.8	206.14	2851.46	4052.07	6352.86	37942.3	28002.3	6322.08	595.27	53031.1	100360	72970.7	14162.2	8977.89	9230.72	12672.8	26903.8	946.74	8454.73	239.68	1962.5	3208.55	43.39	613.33	452.22	23232.7
Q3 2013	13734.3	43439.8	15932.4	541.61	882.39	880.88	8202.35	53073.3	88.96	166432	5344.02	7250.3	21643.4	354.67	1328.9	1425.87	15772.9	299830	8520.8	10513.6	131.88	3784.35	1456.57	15136.2	237.46	2739.99	4255.75	6492.91	38426.8	34781.5	7071.66	553.35	53532.6	106594	73215.2	15023.1	9997.35	9040.2	14669.8	27273.5	1005.12	9355.58	225.7	2082.46	3511.09	67.03	887.47	585.34	26904.7
Q4 2013	16489	49436.4	18556.1	710.17	1011.81	950.14	8197.71	49884.8	135.88	163321	5068	7270.53	20225.7	373.46	1609.46	1381.34	15035	291881	8242.84	11047.4	146.43	3624.89	1458.73	14894	296.29	2754.68	4536.06	6287.8	39079.8	30857	7647.85	564.43	54733.2	117927	77032.9	16968.8	10808.9	8811.43	14550.9	33127.1	1268.84	10395.2	227.41	2202.82	3637.84	76.43	775.96	618.81	27698.6
Q1 2014	17219.7	51311.9	19792.3	730.85	1120.08	975.43	8121.85	53021.8	142.42	160694	5325.35	7250.63	21956.9	407.73	1748.11	1594.5	14620.2	304521	8259.86	10943.9	143.08	3910.01	1408.27	14650.8	355.48	2615.64	4821.49	7086.72	38592.8	30742.4	8609.95	622.47	61466.9	128762	79599.1	18633.8	11115.3	8852.16	15549.5	31453.5	1358.14	10931.2	211.49	2244.09	3911.7	87.85	806.16	645.73	28959.3
Q2 2014	18142.8	56057.1	15514.7	836.54	1041.7	1179.48	9009.21	56230.5	150.95	170855	5418.14	7514.54	23407	367.26	1575.75	1546.93	15727.4	307133	8790.49	11278.8	148.45	4265.29	1448.34	15445.4	408.42	2550.57	5186.82	7865.39	40361	32112.2	8960.7	608.51	65538.9	125811	85057.2	19428.5	10968.3	9523.18	16883.8	32012.6	1227.91	10912.5	220.83	2297.8	4250.31	80.56	940.9	649.57	30519.5
Q3 2014	21809.3	62937.1	16545.2	935.83	1191.01	1125.51	9282.58	63231.2	196.67	166113	5780	7402.18	24215.5	397.25	1691.7	1513	17089	315344	8854.66	11172.6	161.89	4688.21	1489.36	16711.1	459.93	2877.99	5717.23	8050.74	45921.4	36534.1	9818.16	623.64	67197.4	134816	111891	22900.4	11379	9121.86	17887.5	34330.6	1276.51	10752.4	225.11	2330.12	4322.68	86.5	873.53	708.43	28493
Q4 2014	23611.8	65645.4	14658.4	984.68	1093.07	1174.29	9438.96	68722.4	211	168090	5792.67	7983.73	22331.1	395.62	1655.11	1627.7	14955.4	371578	8925.57	10868.7	184.93	4894.33	1652.68	17389.8	540.37	2767.31	5875.03	8034.37	45542.5	33705.8	9266.56	616.06	64729.7	135052	109138	21131.3	11735.3	8811.07	17872.9	40274.8	1385.35	11758.7	236.42	2291.02	4420.1	77.98	622.62	733.69	27320.7
Q1 2015	25489.8	67323.2	15812.4	864.59	1068.82	1315.52	9420.07	84009.6	202.7	196151	5634.23	8457.68	21840.8	476.3	1873.38	1547.47	14177.5	418047	9418.53	12352.4	194.21	5382.23	1815.31	18262.5	707.12	2696.34	6375.64	8827.41	47610	39917.5	9886.59	700.43	73572.3	141668	118558	22938.3	12607.8	8791.94	18826	42812.8	1390.23	13780	225.66	2244.81	5151.11	85.03	606.36	752.76	31420.1
Q2 2015	29476.8	69042.5	22728.5	914.29	1142.38	1411.18	9376.39	89636.1	213.25	177770	6254.29	7710.23	20856.8	502.07	2036.63	1531.79	14444.5	449239	9029.22	13398.6	205.93	5380.86	1949.34	17729.5	794.03	2904.77	7353.09	8158.74	52375.5	41444.4	10243.2	742.28	72452.2	149698	106982	24136.6	12573.6	9656.24	19346.3	44986.3	1577.44	14601.4	227.74	2220.03	5153.45	95.15	534.34	803.37	30900.6
Q3 2015	28286	66690.6	27034.2	1110.97	1303.9	1249.75	9264.7	89442.9	253.58	160384	6929.22	7705.32	19332.1	557.5	2155.01	1758.31	12029.1	451178	9003.34	13123.8	213.75	6412.21	1913.43	18049.8	856.13	2704.67	8028.57	8193.95	55601.8	41154	10879.6	804.03	65835.4	156699	94264.1	25536.7	13270.8	9480.86	20575.2	50489.5	1719.07	14721.4	235.84	2060.1	4645.22	103.72	387.98	854.99	26562.2
Q4 2015	26309.5	79270.6	31078	901.05	1455.95	1839.25	9411.82	88757.5	271.42	130868	6471.93	7503.6	19826.7	583.64	2244.23	1626.88	11937.6	499129	9564.06	13187.8	164.4	6023.51	2074.01	19390.9	826.31	2758.56	7664.64	7616.91	47777	42293.4	10031.4	867.28	65027	157381	117159	28015.3	13988.4	11165	19458.2	58855.3	1819.07	14492.4	253.13	2022.25	5609.72	114.75	499.49	705.46	26982.2
Q1 2016	22918.1	76749.3	30702.1	810.21	1461.26	1861.63	9598.33	87168.9	254.6	145569	5821.17	7698.13	18890.1	537.56	1963.72	1315.28	11444.7	490050	9521.8	11937.5	186.71	6279.49	1970.12	18343.3	834.07	2906.65	6541.63	7472.06	44281.3	34928.3	10601.5	823.59	59956	139427	102121	27400.4	12841.2	12079.5	17415.8	54885	1624.88	14151.7	249.29	1813.74	4867.45	109.35	480.91	554.92	23206.7
Q2 2016	24046.2	76208.6	31500.2	1062.12	1444.5	2374.96	10788.2	103105	284.48	158791	6568.21	7833.85	21778.8	588.43	2199.94	1496.74	14092.3	545700	10154.2	12994	197.15	5884.32	2029.99	19678.8	1014.22	3070.66	7127.36	8209.04	48673.3	42280.5	11523.8	929.43	69436.8	155910	108050	30320.5	14637.1	12907.1	18520.5	53614.1	1772.33	16091.8	280.57	2222.66	5745.08	109.07	850.3	603.31	28601.6
Q3 2016	22412.6	84689.6	37562.1	960.69	1508.78	3696.13	12042.6	109331	317.07	170213	6640.39	8463.03	22940.1	589.2	2117.71	1446.04	14296.3	554265	10313.4	14611.1	210.37	6375.67	2235.74	20906.7	1102.99	3370.21	6617.57	8618.97	48662.3	46313	12587.3	926.59	70188.8	172288	121800	30875.5	16284.3	12391	17583	50908.5	1901.4	17134.3	288.42	2218.48	6952.36	124.74	1621.61	643.59	29640.7
Q4 2016	26943.5	91030.9	42004.6	846.55	1637.12	4718.36	11097.1	110248	342.75	161742	7209.7	8742.32	22016.8	614.73	2343.95	1686.72	14236.3	499918	9833.43	12962.9	201.03	5999.45	2019.78	20834.2	1170.95	2962.36	6398.55	9056.57	44882.6	46196.2	11739.9	945.94	65934.4	161106	122130	34047.9	15630.9	11501.7	17051	47063.1	1743.02	11329.7	282.88	2235.49	7018.36	137.27	1693.63	744.69	27918.6
Q1 2017	28571.1	97135.3	42850.2	1056.97	1706.58	7180.41	10908.8	126651	347.3	156193	9097.3	8730.59	21830.4	627.22	2488.95	2351.94	16560.7	567086	9769.86	12640	203.97	5867.01	2201.65	20416.4	1389.86	3088.16	7451.54	9174.93	46302.6	46885.1	11359.8	949.87	69335.5	195204	132370	35596.2	16270.1	12601.5	21303.8	48757.1	1812.79	10833	287.04	2267.13	7814.41	175.74	2444.03	981.69	30691.1
Q2 2017	33809.8	103135	46431.8	1298.33	1770.62	6820.34	12125.6	136207	383.35	177847	9326.58	8913.6	20950.3	693.18	2648.64	2404.14	15217.7	635484	10193	13816.7	218.68	6411.5	2378.81	22370.4	1515.98	3013.01	7970.1	9468.67	49814.1	51384.3	13349.8	985.02	77547.6	201422	131076	41874.8	16738.5	14669.6	20458.3	50285.5	1975.58	12532.4	334.14	2389.46	8048.05	187.41	3115.44	994.03	33065.3
Q3 2017	36259	113225	53760	1439.31	1922.31	10978.1	12940.7	149613	433.17	187265	9747.99	9142.89	20879.7	762.72	2991.92	2444.5	15235.5	607952	10870.9	13554.9	246.24	6523.2	2135.53	23291.7	1765.12	2862.18	7429.96	9402.09	57634	49161.4	13921.9	1072.2	89126.3	205157	124247	47232.5	16570.2	16402.3	20739.8	53385.9	2117.91	13137.8	356.74	2594.14	8239.63	173.02	3429.08	1062.52	33624.7
Q4 2017	37343.1	121068	49656	1365.3	1974.3	12855.2	14103.3	164666	446.3	211650	10850.4	9026.05	21896.5	831.73	3353.36	2815.01	17339.6	698946	11075.5	14872.6	305.93	6751.1	2288.27	22161.6	1680.96	3189.72	6847.74	9498.03	63750.4	53675.7	15947.2	1186.73	87694	189877	148950	54791.3	18510	17289.6	21160.7	52145.1	2326.74	14391.6	327.32	2891.17	9658.7	171.19	2789.03	1148.7	33934.5
Q1 2018	40834.9	145319	71594	1435.12	2364.9	15995.9	14541.3	196266	496.97	260230	12469.1	9118.98	23563.9	958.55	3902.78	3281.52	19387.2	868297	11720.5	16381	423.88	7029.37	2809.87	24537.5	1740.89	3610.9	7857.54	9587.15	73220.1	67155.8	17506	1358.76	92597.7	224921	181449	63479.1	21038.8	18912.7	25256.4	62661.6	2644.19	15269.1	340.76	3218.89	11494.4	181.03	3008.57	1309.69	39273.7
Q2 2018	39256.7	146301	77512.8	1194.98	2077.64	14814.6	12889.8	187854	455.54	212381	11861.4	7634.26	21626.3	965.98	4087.96	3076.13	18539.9	782658	10416.5	15616.8	338.72	6712.36	2765.51	20964.2	1610.86	3324.88	6992.57	9261.15	69021.3	70318.1	17046.4	1284.41	81011.3	176149	193494	69978.4	20663.6	16957.1	20208.2	62861	2810	12446.8	254.77	3046.72	10443.9	177.76	2564.84	1192.15	35146.9
Q3 2018	46605.5	170877	92323.4	1283.59	2559.93	16773.1	13215.5	204397	461.03	214422	12439.9	8481.07	22757.6	1084.94	4764.16	3178.21	18659.7	844934	11367.8	16328.9	329.83	7792.96	3149.43	23563.8	1570.71	3459.53	8013.73	10056	76507	69773.3	18668.1	1393.04	86478.4	184706	191329	82598.5	21105.8	16768.3	22640.3	72389.2	3431.86	13952.2	267.84	3267.55	11587.8	164.64	4263.11	1170.13	39091.1
Q4 2018	52089.1	167381	83888.1	1385.1	2158.17	13058.1	13986.9	206021	380.23	241854	11279.6	9387.03	21161.1	1050.26	4542.49	2724.01	16949.8	733532	11385.1	18385.1	286.66	8758.62	3106.94	22816.4	1511.07	3793.33	7991.13	11135.8	78371.9	71411.2	18361.9	1314.59	84073.2	188307	168616	77512	19782.8	18731.4	20045.5	66919.9	3151.63	12225.9	286.26	3254.17	9313.84	180.56	4095.84	1014.98	35648.5
Q1 2019	38124.6	168445	85305.7	1243.37	2193.54	10557.2	13177.7	214581	389.75	238266	11369.3	10079.4	19773.8	1059.22	4675.86	3070.71	17371.4	772788	11838.2	17675.2	289.39	9513.46	2984.19	22768.5	1919.65	3894.85	7904.51	11622.1	83628.9	75043.3	19246	1292.46	88826.9	192260	174700	77243.9	21688.5	20005.7	19766.1	75068.8	3482.33	11970	237.63	3150.26	10827.2	189.91	5094.82	998.82	33691.8
Q2 2019	49583.1	205032	99606.6	984.26	2543.84	11752	14522.7	190444	500.87	250894	12683.1	11480	22437.8	1246.7	5691.59	3166.9	18147.7	878762	12166.2	17531.2	290.16	9971.91	3489.68	26529.7	2244.18	3947.59	9955.88	12290.8	92717.3	91481.4	21844	1551.82	99272.8	232700	195947	88914.9	26741.2	21600.2	19084.4	82447.1	3859.54	11324.9	280.51	3553.89	12246.2	202.22	6477.14	1120.73	41198.7
Q3 2019	50614.8	223920	99219.6	954.54	2479.72	11566	13615.9	204148	522.47	280774	12968.3	12522.3	21091.3	1407.68	6516.06	3228	19362.5	942637	13762.9	19067.1	250.45	9056.68	4037.87	27740.6	2196.61	4025.01	10356	13147.4	103958	93119.1	22977.8	1689.98	105238	242253	193994	98157.7	29094.1	23725.2	19806.5	81961.2	3720.23	11295.2	288.76	4025.86	13478	233.64	7903.6	1077.04	39907.3
Q4 2019	60308.2	223719	89940.2	1373.5	2517.72	13526.3	13467.4	198581	491.45	297174	14175.7	13538.2	19767.7	1364.86	6249.33	3348.96	18763	1024737	13756.8	16423.7	286.97	9272.03	4264.32	29089.3	2135.31	4301.21	9371.61	13369.9	97120.4	77830.6	23750.7	1577.78	97877.5	248958	213731	85452.4	27816.4	21531.3	20946.2	85347.5	3499.77	13801	279.82	3924.56	12749.4	226.35	7599.26	1100.43	42313.9
Q1 2020	78082.8	263259	95062.4	2364.25	2919.72	16576.5	15670.6	238335	570.05	286791	15074	13827.9	19164.1	1575.84	7496.1	3560.37	17859.1	1020775	14873.3	17959.5	317.45	11768.9	4475.59	30638.3	2411.46	4339.68	10089.1	14070.1	107980	81652.6	26728.5	1804.49	98130	244314	260612	110803	33254.1	23521.5	19504	96027.6	4235.11	16219.7	298.07	4244.68	13913.9	226.24	11697.4	1304.35	45566.8
Q2 2020	69580.8	279187	123075	3035.37	2542.21	19176.9	16468.1	238039	497.15	326047	10379.3	13212	12819.7	1288.06	6001.65	2370.3	14055.7	940147	11813.6	17031.8	322.2	13860	4485.53	29003.5	2004.24	4215.16	7288.12	13431.4	112805	71714.9	26348.9	1525.2	96649.1	204966	226666	108511	33876	20622.5	11154.7	83399.2	3580.93	15865.1	259.77	3686.16	12233.2	251.8	13051.9	913.8	32142.3
Q3 2020	91334.9	322857	153646	5931.35	3003.44	27015.8	15861.5	246857	603.45	332046	11354.7	14098.5	12982.9	1504.84	7128.16	2619.69	14762.6	1182585	12722.7	17335.8	378.78	13635	4716.38	29600.4	2339.25	4183.73	8470.75	12818.9	119120	78876.4	32596.8	1931.89	101888	240520	194583	135696	40115.6	22419.2	11101.2	93124.2	4383.49	14855.9	275.38	4980.88	14033.2	290.99	16123.2	1218.02	31730.6
Q4 2020	113669	337758	163764	8796.15	3154.94	34834.9	15519.5	266233	724.82	361147	11803	15903.9	10166.3	1491.06	7395.45	2658.65	11790.5	1236839	13172	17626.7	331.82	12169.9	5378.4	30255.9	2802.86	4299.49	8935.3	13203.2	131657	64630.3	38716.6	1919.97	105674	244105	180919	149852	48301.1	25449.9	9635.8	121715	5627.44	15438.6	268.11	4669.95	15910.2	309.99	19103.9	1230.15	31319.7
Q1 2021	141686	374522	169845	18482.4	3799.47	35624.8	18506.2	283766	737.74	376115	15450	15070.2	14312.9	1562.5	7629.17	3372.9	15072.1	1273238	13140.8	18486.5	435.21	18365.3	5442.32	31295.5	3610.99	4252.37	12212.4	13548	139145	78288.2	40774.3	2223.21	114032	280637	215340	150193	48148.9	24586	13380	128353	5261.86	16804.4	302.82	5260.71	18822.6	364.42	22003.2	1753.5	34867.8
Q2 2021	133533	422592	174077	15450	4599.97	41054.5	17927	328542	792.64	353125	17782.2	14959	17672.4	1784.33	9031.18	4317.43	17360.3	1450631	14425.1	19373.8	451.04	16231.5	5505.92	31890.9	3700.98	4326.81	13271.9	13202.9	149216	89954.7	39689.8	2552.1	138060	305724	230541	162624	53163.4	26684.6	18878.3	125283	5475.81	17315.9	353.31	5978.74	21135.3	367.45	19842.6	2017.51	42300.4
[truncated: 455 more columns]

## Sheet: RI_q2
Year	UNIVERSAL HEALTH SVS.'B' - TOT RETURN IND	VORDO REALTY TRUST - TOT RETURN IND	ZIONS BANCORP. - TOT RETURN IND	ALPHABET 'C' - TOT RETURN IND	BERKSHIRE HATHAWAY 'B' - TOT RETURN IND	FOX B - TOT RETURN IND	NEWS 'B' - TOT RETURN IND	UNDER ARMOUR 'C' - TOT RETURN IND
Q2 1995	264.2	2030.43	1491.69
Q3 1995	314.81	2178.76	1848.91
Q4 1995	358.02	2196.77	2346.69
Q1 1996	461.73	2302.93	2641.72
Q2 1996	562.96	2420.78	2711.28
Q3 1996	486.42	2702.94	2762.45		87.93
Q4 1996	516.05	2783.73	3305.44		93.62
Q1 1997	582.72	3472.81	4112.63		98.53
Q2 1997	758.02	4310.23	4178.94		108.62
Q3 1997	792.59	4695.43	5245.7		138.1
Q4 1997	866.67	6217.27	5817.23		128.1
Q1 1998	925.93	6479.68	6315.56		141.72
Q2 1998	1145.68	5742.46	7223.73		196.55
Q3 1998	1071.61	5306.19	7485.39		208.02
Q4 1998	928.4	4724.62	7650.47		179.48
Q1 1999	885.19	5523.86	9150.89		182.41
Q2 1999	1074.07	5768.11	10439.9		214.14
Q3 1999	874.07	5224.59	8824.65		189.48
Q4 1999	555.56	4610.27	8510.16		160
Q1 2000	919.75	4938.13	8139.74		147.16
Q2 2000	1083.95	5473.36	6557.85		165.95
Q3 2000	1306.17	6219.82	6752.71		162.07
Q4 2000	1704.94	5401.71	8247.28		171.98
Q1 2001	1653.09	5890.45	8818.73		191.72
Q2 2001	1713.78	5881.19	8179.87		189.83
Q3 2001	1929.48	6453.52	9100.13		195.09
Q4 2001	1631.6	6660.3	7575.68		208.53
Q1 2002	1649.38	7347.31	8025.96		212.24
Q2 2002	1892.35	7747.67	8466.34		200.43
Q3 2002	1729.58	7218.93	7498.84		182.07
Q4 2002	2091.06	6869.61	6328.76		210.78
Q1 2003	1790.42	6384.8	6710.13		196.81
Q2 2003	1526.91	7274.79	7702.55		203.36
Q3 2003	1889.58	8782.5	9209.4		205.77
Q4 2003	1774.62	9755.08	9463.84		219.14
Q1 2004	2141.68	10943.7	9990.45		260.04
Q2 2004	1774.36	10599.5	9405.57		267.59
Q3 2004	1825.65	11702.4	9701.73		250.34
Q4 2004	1612.62	13837.2	10833.2		242.59
Q1 2005	1702.69	14724.3	11273		255.52
Q2 2005	2107.07	15952.9	11502.4		237.16
Q3 2005	2306.56	18436.5	12358.2		240.78
Q4 2005	1825.02	17125.2	12139		242.16
Q1 2006	1879.39	19449.3	13794.2		253.53
Q2 2006	2032.49	21275.2	13864.2		253.02
Q3 2006	2109.69	23246.7	14086.1		261.64
Q4 2006	2128.34	26545.1	13888		300.86
Q1 2007	2304.15	28438.6	14592.9		305.65
Q2 2007	2412.76	27993.6	14295.5		312.76
Q3 2007	2216.14	24524.1	13098.6		309.96
Q4 2007	2009.33	26194.2	10392.3		364.91
Q1 2008	1898.52	20851.2	8380.19		399.14
Q2 2008	2534.51	22554.5	8394.07		364.66
Q3 2008	2404.61	22108.6	4865.51		325
Q4 2008	1622.77	13775.4	5879.19		320.09
Q1 2009	1475.73	12541.2	2240.28		241.38
Q2 2009	1770.76	12229.2	2226.05		250.86
Q3 2009	2155.65	12916.3	2068.37		269.6
Q4 2009	2554.11	15633.6	2891.78		283.87
Q1 2010	2533.74	16928.4	3528.03		293.1
Q2 2010	2959.01	22064.7	5324.59		341.55
Q3 2010	2990.45	22040.2	3949.61		339.31
Q4 2010	3257.59	24158.8	3968.1		354.4
Q1 2011	3592.72	23705.5	4314.48		358.06
Q2 2011	4065.51	25656.7	4518.24		357.41
Q3 2011	4353.89	26527.2	4251.31		325.47
Q4 2011	3158.57	21980	3139.03		336.29
Q1 2012	3423.2	22841.1	3077.85		343.36
Q2 2012	3608.92	24029	3792.64		346.55
Q3 2012	3186.93	23442.2	3359.82		364.96
Q4 2012	3562.3	22830.7	3945.35		373.53
Q1 2013	4821.69	25205.2	4274.71		419.78
Q2 2013	5452	25346.8	4510.92		461.64
Q3 2013	5869.41	26037.5	5507.06		505.78		103.61
Q4 2013	6721.53	27335.8	5320.44		504.44		113.07
Q1 2014	6773.69	27515.2	5649.4		481.94		103.99
Q2 2014	6997.21	30722.8	5426.55	92.43	548.53		108.05
Q3 2014	8800.36	32956.6	5632.88	105.47	549.78		113.39
Q4 2014	9176.55	33212.5	5166.06	96.66	600.86		98.65
Q1 2015	9121.88	39431.8	4720.32	95.84	645.26		96.46
Q2 2015	10387.2	37133.4	5196.02	101.18	612.46		99.36
Q3 2015	11945.7	33386.9	5919.44	111.96	608.84		92.92
Q4 2015	9995.65	34913.4	5383.1	127.98	590.52		96.36
Q1 2016	9495.38	32429	4023.25	128.03	542.63		85.4
Q2 2016	11227	34289	5211.48	127.15	633.71		86.83	105.9
Q3 2016	11753	37268	5059.76	132.59	622.16		86.63	91
Q4 2016	10130.3	33471.5	6132.95	143.48	620.43		86.64	66.64
Q1 2017	9629.41	39088.8	8312.2	149.42	710.86		82.69	61.88
Q2 2017	10093.7	35551.5	7888.29	156.52	722.54		87.99	44.02
Q3 2017	9625.77	35450.5	8765.59	170.18	745.78		96.96	42.59
Q4 2017	8864.91	33394.7	9031.38	174.63	812.97		93.66	35.55
Q1 2018	10357.1	33308.4	10431.6	211.13	936.16		117.08	32.2
Q2 2018	9835.13	30730.1	10673.4	186.74	849.27		109.03	35.65
Q3 2018	10691	33586.3	10059.9	227.74	851.12		102.64	49.87
Q4 2018	9901.78	31748.4	9113.06	192.39	855.56		87.08	40.16
Q1 2019	11240	31971.2	9586.4	195.89	873.92		86.81	47.3
Q2 2019	11084.3	33734	9658.32	228.43	923.36	96.71	85.9	49.51
Q3 2019	13038.8	31172.9	9006.54	224.52	904.74	96.24	93.63	58.65
Q4 2019	11856.8	31677.7	9644.97	227.16	912.93	81.95	97.77	46.25
Q1 2020	12676.8	34837.8	9443.72	263.36	977.84	93.17	98.7	45.16
Q2 2020	8764.62	19548.7	6010.37	229.71	803.97	63.86	62.41	21.77
Q3 2020	9319.04	18423.7	6940.01	271.46	838.45	68.99	88.24	23.85
Q4 2020	9897.59	17704.9	6764.22	285.57	898.66	68.76	94.97	29.68
Q1 2021	11015	21279.8	9679.89	344.25	998.15	87.72	131.02	38.51
Q2 2021	12587.9	25065.6	11556.3	417.78	1167.5	97.94	174.13	47.37

## Sheet: RI_d1
Year	UNIVERSAL HEALTH SVS.'B' - TOT RETURN IND	VORDO REALTY TRUST - TOT RETURN IND	ZIONS BANCORP. - TOT RETURN IND	ALPHABET 'C' - TOT RETURN IND	BERKSHIRE HATHAWAY 'B' - TOT RETURN IND	FOX B - TOT RETURN IND	NEWS 'B' - TOT RETURN IND	UNDER ARMOUR 'C' - TOT RETURN IND
1995-04-26	264.2	2030.43	1491.69
1995-04-27	262.96	2008.04	1491.69
1995-04-28	260.49	2015.5	1504.93
1995-05-01	258.02	2008.04	1526.99
1995-05-02	258.02	2004.16	1526.99
1995-05-03	256.79	1996.57	1526.99
1995-05-04	256.79	1981.38	1522.58
1995-05-05	258.02	2011.75	1535.82
1995-05-08	258.02	2019.34	1544.65
1995-05-09	259.26	2049.71	1571.13
1995-05-10	265.43	2102.85	1579.95
1995-05-11	266.67	2080.07	1571.13
1995-05-12	272.84	2080.07	1549.06
1995-05-15	280.25	2072.48	1544.65
1995-05-16	280.25	2080.07	1553.47
1995-05-17	281.48	2072.48	1553.47
1995-05-18	282.72	2080.07	1553.47
1995-05-19	281.48	2087.66	1553.47
1995-05-22	277.78	2095.25	1553.47
1995-05-23	271.6	2072.48	1557.89
1995-05-24	272.84	2064.89	1579.95
1995-05-25	272.84	2072.48	1588.78
1995-05-26	277.78	2049.71	1588.78
1995-05-29	277.78	2049.71	1588.78
1995-05-30	271.6	2042.11	1588.78
1995-05-31	272.84	2064.89	1597.61
1995-06-01	272.84	2064.89	1562.3
1995-06-02	271.6	2080.07	1562.3
1995-06-05	275.31	2110.44	1562.3
1995-06-06	276.54	2148.4	1604.23
1995-06-07	277.78	2148.4	1632.91
1995-06-08	280.25	2133.21	1619.67
1995-06-09	281.48	2125.62	1588.78
1995-06-12	288.89	2125.62	1615.26
1995-06-13	290.12	2125.62	1624.09
1995-06-14	291.36	2125.62	1703.53
1995-06-15	292.59	2133.21	1703.53
1995-06-16	288.89	2133.21	1681.46
1995-06-19	288.89	2125.62	1694.7
1995-06-20	287.65	2133.21	1714.56
1995-06-21	288.89	2140.8	1730.01
1995-06-22	291.36	2137.01	1738.83
1995-06-23	288.89	2125.62	1712.35
1995-06-26	288.89	2125.62	1765.31
1995-06-27	286.42	2102.85	1752.07
1995-06-28	283.95	2110.44	1765.31
1995-06-29	283.95	2110.44	1760.02
1995-06-30	286.42	2118.03	1777.79
1995-07-03	283.95	2118.03	1760.02
1995-07-04	283.95	2118.03	1760.02
1995-07-05	286.42	2125.62	1786.68
1995-07-06	285.19	2133.21	1831.13
1995-07-07	281.48	2133.21	1831.13
1995-07-10	283.95	2178.76	1813.35
1995-07-11	276.54	2163.58	1786.68
1995-07-12	286.42	2171.17	1791.13
1995-07-13	287.65	2163.58	1795.57
1995-07-14	287.65	2178.76	1795.57
1995-07-17	298.77	2178.76	1777.79
1995-07-18	302.47	2178.76	1804.46
1995-07-19	300	2163.58	1848.91
1995-07-20	302.47	2163.58	1848.91
1995-07-21	296.3	2140.8	1813.35
1995-07-24	301.23	2171.17	1831.13
1995-07-25	308.64	2186.35	1840.02
1995-07-26	314.81	2178.76	1848.91
1995-07-27	312.35	2171.17	1884.46
1995-07-28	309.88	2193.94	1906.68
1995-07-31	313.58	2239.49	1902.24
1995-08-01	318.52	2247.08	1875.57
1995-08-02	324.69	2262.27	1897.79
1995-08-03	329.63	2250.73	1902.24
1995-08-04	327.16	2219.9	1928.91
1995-08-07	325.93	2227.6	1937.8
1995-08-08	322.22	2208.33	1955.57
1995-08-09	320.99	2196.77	1964.46
1995-08-10	322.22	2204.48	1991.13
1995-08-11	328.4	2189.06	1977.8
1995-08-14	328.4	2204.48	1964.46
1995-08-15	322.22	2219.9	1946.68
1995-08-16	325.93	2235.31	1946.68
1995-08-17	334.57	2219.9	1920.02
1995-08-18	335.8	2219.9	1928.91
1995-08-21	343.21	2227.6	1946.68
1995-08-22	339.51	2243.02	1955.57
1995-08-23	338.27	2250.73	1973.35
1995-08-24	335.8	2266.14	1973.35
1995-08-25	337.04	2266.14	1964.46
1995-08-28	335.8	2258.44	1982.24
1995-08-29	335.8	2266.14	1991.13
1995-08-30	338.27	2296.98	1991.13
1995-08-31	339.51	2289.27	1964.46
1995-09-01	337.04	2304.68	1991.13
1995-09-04	337.04	2304.68	1991.13
1995-09-05	338.27	2289.27	2035.57
1995-09-06	341.98	2312.39	2076.69
1995-09-07	348.15	2320.1	2071.13
1995-09-08	344.44	2335.52	2080.02
1995-09-11	341.98	2350.93	2106.69
1995-09-12	344.44	2381.76	2133.35
1995-09-13	343.21	2397.18	2120.02
1995-09-14	345.68	2389.47	2133.35
1995-09-15	344.44	2397.18	2142.24
1995-09-18	344.44	2374.06	2168.91
1995-09-19	340.74	2374.06	2160.02
1995-09-20	349.38	2343.22	2186.69
1995-09-21	349.38	2335.52	2168.91
1995-09-22	343.21	2335.52	2142.24
1995-09-25	339.51	2350.93	2160.02
1995-09-26	338.27	2320.1	2146.69
1995-09-27	338.27	2320.1	2168.91
1995-09-28	338.27	2320.1	2177.8
1995-09-29	338.27	2312.39	2190.24
1995-10-02	338.27	2312.39	2176.83
1995-10-03	330.86	2312.39	2181.3
1995-10-04	328.4	2304.68	2181.3
1995-10-05	328.4	2296.98	2214.83
1995-10-06	325.93	2296.98	2243.88
1995-10-09	324.69	2281.56	2257.29
1995-10-10	318.52	2273.85	2252.82
1995-10-11	323.46	2289.27	2288.58
1995-10-12	323.46	2312.39	2288.58
1995-10-13	327.16	2296.98	2297.52
1995-10-16	330.86	2296.98	2315.4
1995-10-17	337.04	2289.27	2315.4
1995-10-18	340.74	2296.98	2324.34
1995-10-19	337.04	2289.27	2324.34
1995-10-20	346.91	2289.27	2333.28
1995-10-23	353.09	2281.56	2351.16
1995-10-24	365.43	2273.85	2342.22
1995-10-25	360.49	2250.73	2351.16
1995-10-26	358.02	2196.77	2346.69
1995-10-27	358.02	2219.9	2386.92
1995-10-30	358.02	2219.9	2449.49
1995-10-31	370.37	2212.19	2476.31
1995-11-01	383.95	2204.48	2512.07
1995-11-02	380.25	2161.93	2503.13
1995-11-03	390.12	2177.6	2494.19
1995-11-06	393.83	2177.6	2503.13
1995-11-07	395.06	2161.93	2512.07
1995-11-08	402.47	2169.77	2503.13
1995-11-09	404.94	2177.6	2507.6
1995-11-10	406.17	2208.93	2503.13
1995-11-13	414.81	2201.1	2512.07
1995-11-14	420.99	2208.93	2494.19
1995-11-15	424.69	2208.93	2521.01
1995-11-16	422.22	2240.26	2574.65
1995-11-17	420.99	2232.43	2552.3
1995-11-20	417.28	2208.93	2637.23
1995-11-21	411.11	2208.93	2601.47
1995-11-22	417.28	2216.76	2610.41
1995-11-23	417.28	2216.76	2610.41
1995-11-24	414.81	2224.6	2610.41
1995-11-27	411.11	2216.76	2583.59
1995-11-28	412.35	2232.43	2550.07
1995-11-29	411.11	2224.6	2538.89
1995-11-30	407.41	2224.6	2521.01
1995-12-01	402.47	2248.1	2512.07
1995-12-04	397.53	2271.6	2529.95
1995-12-05	395.06	2279.43	2512.07
1995-12-06	408.64	2310.76	2503.13
1995-12-07	407.41	2318.59	2512.07
1995-12-08	414.81	2302.93	2503.13
1995-12-11	416.05	2310.76	2494.19
1995-12-12	424.69	2295.1	2521.01
1995-12-13	422.22	2295.1	2605.94
1995-12-14	417.28	2342.09	2628.29
1995-12-15	418.52	2326.43	2646.17
1995-12-18	420.99	2310.76	2726.63
1995-12-19	418.52	2295.1	2672.99
1995-12-20	416.05	2295.1	2681.93
1995-12-21	414.81	2295.1	2762.39
1995-12-22	414.81	2326.43	2807.09
1995-12-25	414.81	2326.43	2807.09
1995-12-26	414.81	2326.43	2842.84
1995-12-27	428.4	2373.43	2883.07
1995-12-28	435.8	2349.93	2900.95
1995-12-29	438.27	2349.93	2884.32
1996-01-01	438.27	2349.93	2884.32
1996-01-02	440.74	2349.93	2848.38
1996-01-03	438.27	2365.59	2785.49
1996-01-04	439.51	2357.76	2668.67
1996-01-05	437.04	2349.93	2677.66
1996-01-08	433.33	2357.76	2650.7
1996-01-09	433.33	2349.93	2614.76
1996-01-10	430.86	2342.09	2587.81
1996-01-11	432.1	2302.93	2455.27
1996-01-12	429.63	2287.26	2470.99
1996-01-15	428.4	2287.26	2453.02
1996-01-16	432.1	2279.43	2399.11
1996-01-17	443.21	2271.6	2399.11
1996-01-18	446.91	2248.1	2399.11
1996-01-19	448.15	2271.6	2426.07
1996-01-22	454.32	2279.43	2470.99
1996-01-23	451.85	2255.93	2497.95
1996-01-24	453.09	2271.6	2560.85
1996-01-25	455.56	2279.43	2529.4
1996-01-26	461.73	2302.93	2641.72
1996-01-29	469.14	2295.1	2704.62
1996-01-30	485.19	2326.43	2722.59
1996-01-31	492.59	2310.76	2749.54
1996-02-01	504.94	2341.15	2722.59
1996-02-02	504.94	2357.08	2722.59
1996-02-05	503.7	2373.01	2722.59
1996-02-06	496.3	2365.04	2731.57
1996-02-07	497.53	2365.04	2740.56
1996-02-08	500	2373.01	2731.57
1996-02-09	490.12	2396.9	2749.54
1996-02-12	502.47	2404.86	2713.6
1996-02-13	517.28	2388.93	2704.62
1996-02-14	530.86	2396.9	2722.59
1996-02-15	530.86	2396.9	2686.65
1996-02-16	523.46	2412.82	2677.66
1996-02-19	523.46	2412.82	2677.66
1996-02-20	513.58	2388.93	2623.75
1996-02-21	512.35	2388.93	2614.76
1996-02-22	518.52	2380.97	2632.73
1996-02-23	512.35	2388.93	2623.75
1996-02-26	503.7	2388.93	2632.73
1996-02-27	503.7	2396.9	2632.73
1996-02-28	502.47	2388.93	2664.18
1996-02-29	504.94	2396.9	2650.7
1996-03-01	501.23	2396.9	2668.67
1996-03-04	493.83	2396.9	2673.17
1996-03-05	500	2404.86	2686.65
1996-03-06	496.3	2412.82	2668.67
1996-03-07	495.06	2404.86	2668.67
1996-03-08	486.42	2380.97	2605.78
1996-03-11	488.89	2388.93	2614.76
1996-03-12	495.06	2380.97	2596.79
1996-03-13	496.3	2396.9	2623.75
1996-03-14	496.3	2388.93	2623.75
1996-03-15	493.83	2388.93	2578.82
1996-03-18	497.53	2396.9	2605.78
1996-03-19	491.36	2404.86	2596.79
1996-03-20	493.83	2412.82	2569.83
1996-03-21	501.23	2420.78	2569.83
1996-03-22	501.23	2412.82	2578.82
1996-03-25	516.05	2428.75	2569.83
1996-03-26	509.88	2444.67	2551.86
1996-03-27	503.7	2420.78	2547.37
1996-03-28	513.58	2428.75	2553.12
1996-03-29	524.69	2420.78	2557.64
1996-04-01	527.16	2420.78	2557.64
1996-04-02	523.46	2412.82	2562.16
1996-04-03	530.86	2404.86	2557.64
1996-04-04	519.75	2404.86	2530.53
1996-04-05	519.75	2404.86	2530.53
1996-04-08	518.52	2404.86	2539.57
1996-04-09	517.28	2404.86	2575.72
1996-04-10	516.05	2396.9	2539.57
1996-04-11	512.35	2412.82	2512.45
1996-04-12	508.64	2436.71	2512.45
1996-04-15	513.58	2404.86	2458.23
1996-04-16	517.28	2388.93	2521.49
1996-04-17	530.86	2396.9	2503.42
1996-04-18	546.91	2412.82	2575.72
1996-04-19	553.09	2412.82	2629.94
1996-04-22	566.67	2420.78	2675.13
1996-04-23	551.85	2420.78	2720.32
1996-04-24	551.85	2412.82	2783.58
1996-04-25	550.62	2412.82	2713.54
1996-04-26	562.96	2420.78	2711.28
1996-04-29	553.09	2420.78	2684.17
1996-04-30	548.15	2404.86	2693.2
1996-05-01	545.68	2420.78	2706.76
1996-05-02	545.68	2427.79	2688.69
1996-05-03	549.38	2427.79	2688.69
1996-05-06	545.68	2427.79	2693.2
1996-05-07	546.91	2419.7	2697.72
1996-05-08	549.38	2411.61	2675.13
1996-05-09	544.44	2419.7	2675.13		100
1996-05-10	544.44	2435.89	2684.17		103.45
1996-05-13	544.44	2484.44	2675.13		103.02
1996-05-14	556.79	2476.35	2661.57		101.72
1996-05-15	555.56	2508.72	2661.57		100
1996-05-16	556.79	2492.53	2657.05		97.41
1996-05-17	556.79	2476.35	2661.57		98.28
1996-05-20	555.56	2460.16	2666.09		96.98
1996-05-21	553.09	2476.35	2657.05		97.41
1996-05-22	548.15	2460.16	2661.57		94.83
1996-05-23	530.86	2452.07	2684.17		95.26
1996-05-24	520.99	2452.07	2675.13		93.1
1996-05-27	520.99	2452.07	2675.13		93.1
1996-05-28	493.83	2468.26	2666.09		91.38
1996-05-29	481.48	2476.35	2666.09		89.66
1996-05-30	481.48	2476.35	2693.2		88.36
1996-05-31	513.58	2492.53	2675.13		87.93
1996-06-03	518.52	2524.9	2738.39		86.64
1996-06-04	535.8	2524.9	2729.35		92.24
1996-06-05	548.15	2533	2774.54		94.22
1996-06-06	540.74	2533	2819.73		93.53
1996-06-07	533.33	2524.9	2810.69		93.1
1996-06-10	538.27	2524.9	2819.73		91.38
1996-06-11	553.09	2524.9	2828.77		92.24
1996-06-12	575.31	2516.81	2801.66		94.83
1996-06-13	595.06	2533	2801.66		95.09
1996-06-14	595.06	2589.65	2801.66		94.83
1996-06-17	553.09	2638.2	2810.69		94.05
1996-06-18	562.96	2654.39	2842.32		93.36
1996-06-19	538.27	2662.48	2855.88		91.81
1996-06-20	518.52	2670.57	2815.21		89.22
1996-06-21	503.7	2630.11	2846.84		89.22
1996-06-24	506.17	2605.83	2819.73		88.79
1996-06-25	508.64	2622.02	2819.73		87.94
1996-06-26	503.7	2630.11	2783.58		87.93
1996-06-27	513.58	2638.2	2738.39		87.07
1996-06-28	516.05	2646.29	2629.94		89.05
1996-07-01	508.64	2646.29	2684.17		92.67
1996-07-02	511.11	2662.48	2726.1		93.53
1996-07-03	508.64	2670.57	2703.38		91.81
1996-07-04	508.64	2670.57	2703.38		91.81
1996-07-05	498.77	2654.39	2703.38		89.22
1996-07-08	493.83	2654.39	2698.84		90.34
1996-07-09	493.83	2638.2	2689.75		91.38
1996-07-10	496.3	2638.2	2680.67		90.43
1996-07-11	479.01	2654.39	2667.04		89.66
1996-07-12	476.54	2662.48	2671.58		89.83
1996-07-15	461.73	2654.39	2671.58		89.05
1996-07-16	449.38	2678.66	2617.06		89.22
1996-07-17	459.26	2670.57	2753.36		90.95
1996-07-18	454.32	2654.39	2780.62		91.38
1996-07-19	459.26	2670.57	2766.99		90.95
1996-07-22	464.2	2686.76	2762.45		89.83
1996-07-23	476.54	2686.76	2771.54		87.93
1996-07-24	474.07	2678.66	2698.84		88.36
1996-07-25	483.95	2711.03	2726.1		88.36
1996-07-26	486.42	2702.94	2762.45		87.93
1996-07-29	501.23	2694.85	2789.71		88.36
1996-07-30	496.3	2702.94	2780.62		88.53
1996-07-31	506.17	2727.22	2830.6		88.45
1996-08-01	506.17	2726.25	2839.69		88.53
1996-08-02	506.17	2726.25	2871.49		90.34
1996-08-05	508.64	2718.04	2898.75		89.66
1996-08-06	506.17	2693.4	2898.75		89.66
1996-08-07	520.99	2685.19	2907.84		89.83
1996-08-08	503.7	2685.19	2944.19		90
1996-08-09	508.64	2685.19	2907.84		89.66
1996-08-12	518.52	2685.19	2926.02		89.91
1996-08-13	506.17	2701.61	2935.1		89.31
1996-08-14	508.64	2718.04	2962.36		93.1
1996-08-15	513.58	2709.83	3044.15		95.69
1996-08-16	516.05	2726.25	3080.49		94.22
1996-08-19	506.17	2734.46	3080.49		93.45
1996-08-20	508.64	2718.04	3085.04		92.24
1996-08-21	503.7	2709.83	3116.84		91.38
1996-08-22	493.83	2701.61	3107.76		91.81
1996-08-23	533.33	2718.04	3098.67		91.98
1996-08-26	533.33	2709.83	3116.84		91.12
1996-08-27	523.46	2709.83	3080.49		91.38
1996-08-28	508.64	2718.04	3162.28		90.43
1996-08-29	503.7	2718.04	3150.92		89.22
1996-08-30	503.7	2734.46	3135.02		89.74
1996-09-02	503.7	2734.46	3135.02		89.74
1996-09-03	501.23	2734.46	3153.19		90.34
1996-09-04	528.4	2750.88	3144.1		90.52
1996-09-05	518.52	2726.25	3116.84		90.09
1996-09-06	518.52	2726.25	3162.28		90.69
1996-09-09	513.58	2742.67	3135.02		92.07
1996-09-10	516.05	2734.46	3171.36		91.38
1996-09-11	513.58	2742.67	3198.63		91.9
1996-09-12	525.93	2742.67	3262.23		92.41
1996-09-13	523.46	2734.46	3244.06		92.5
1996-09-16	523.46	2742.67	3234.97		94.14
1996-09-17	508.64	2734.46	3216.8		93.36
1996-09-18	503.7	2734.46	3116.84		92.93
1996-09-19	528.4	2718.04	3107.76		93.36
1996-09-20	520.99	2709.83	3180.45		93.71
1996-09-23	518.52	2685.19	3189.54		92.76
1996-09-24	511.11	2693.4	3225.89		92.93
1996-09-25	516.05	2693.4	3198.63		92.59
1996-09-26	520.99	2726.25	3216.8		92.59
1996-09-27	528.4	2693.4	3207.71		92.07
1996-09-30	538.27	2660.56	3216.8		92.5
1996-10-01	533.33	2693.4	3225.89		91.55
1996-10-02	535.8	2693.4	3189.54		92.33
1996-10-03	538.27	2701.61	3234.97		92.24
1996-10-04	545.68	2709.83	3289.5		92.24
1996-10-07	548.15	2676.98	3271.32		91.81
1996-10-08	533.33	2685.19	3316.76		91.21
1996-10-09	525.93	2693.4	3314.58		91.72
1996-10-10	525.93	2676.98	3332.84		91.47
1996-10-11	518.52	2676.98	3319.14		91.21
1996-10-14	516.05	2693.4	3314.58		91.81
1996-10-15	513.58	2742.67	3337.4		91.38
1996-10-16	506.17	2726.25	3332.84		92.5
1996-10-17	525.93	2734.46	3351.1		93.28
1996-10-18	528.4	2726.25	3360.23		93.45
1996-10-21	523.46	2750.88	3319.14		92.76
1996-10-22	516.05	2750.88	3305.44		93.79
1996-10-23	513.58	2767.31	3296.31		93.02
1996-10-24	503.7	2775.52	3232.4		93.88
1996-10-25	516.05	2783.73	3305.44		93.62
1996-10-28	508.64	2783.73	3314.58		92.93
1996-10-29	503.7	2816.58	3307.73		93.19
1996-10-30	496.3	2808.36	3305.44		92.59
1996-10-31	493.83	2864.86	3305.44		93.02
1996-11-01	493.83	2914.83	3307.73		93.19
1996-11-04	488.89	2881.52	3341.97		93.62
1996-11-05	483.95	2881.52	3296.31		94.57
1996-11-06	498.77	2898.17	3310.01		94.48
1996-11-07	493.83	2931.49	3296.31		94.22
1996-11-08	496.3	2989.78	3268.92		94.31
1996-11-11	496.3	2981.45	3287.18		94.48
1996-11-12	493.83	2981.45	3268.92		95.78
1996-11-13	498.77	2981.45	3278.05		95.6
1996-11-14	491.36	2956.47	3259.79		95.86
1996-11-15	486.42	2939.81	3232.4		95.17
1996-11-18	503.7	2981.45	3250.66		95.52
1996-11-19	496.3	2973.13	3296.31		95.86
1996-11-20	503.7	2981.45	3433.28		95.34
1996-11-21	496.3	2956.47	3478.94		95.26
1996-11-22	508.64	2906.5	3497.2		95.52
1996-11-25	518.52	2914.83	3542.85		94.91
1996-11-26	543.21	2898.17	3524.59		94.83
1996-11-27	548.15	2956.47	3702.65		94.83
1996-11-28	548.15	2956.47	3702.65		94.83
1996-11-29	558.02	3006.44	3734.6		95.09
1996-12-02	553.09	2998.11	3707.21		95.52
1996-12-03	558.02	3206.31	3679.82		95.09
1996-12-04	565.43	3231.3	3615.9		94.22
1996-12-05	562.96	3222.97	3615.9		93.97
1996-12-06	548.15	3181.33	3561.11		93.62
1996-12-09	555.56	3331.23	3597.64		94.92
1996-12-10	558.02	3414.51	3588.51		95.26
1996-12-11	562.96	3389.53	3524.59		95.09
1996-12-12	550.62	3506.12	3497.2		94.31
1996-12-13	567.9	3497.8	3538.29		94.57
1996-12-16	575.31	3472.81	3524.59		94.4
1996-12-17	577.78	3439.5	3515.46		93.97
1996-12-18	577.78	3406.19	3524.59		94.05
1996-12-19	570.37	3447.83	3533.72		95.17
1996-12-20	570.37	3406.19	3533.72		95.09
1996-12-23	558.02	3422.84	3625.03		94.74
1996-12-24	558.02	3397.86	3698.08		95.86
1996-12-25	558.02	3397.86	3698.08		95.86
1996-12-26	560.49	3414.51	3771.13		97.59
1996-12-27	550.62	3414.51	3771.13		97.41
1996-12-30	548.15	3447.83	3762		96.64
1996-12-31	565.43	3497.8	3798.52		95.86
1997-01-01	565.43	3497.8	3798.52		95.86
1997-01-02	550.62	3406.19	3752.87		94.57
1997-01-03	555.56	3414.51	3810.03		95.34
1997-01-06	550.62	3414.51	3901.72		95.6
1997-01-07	558.02	3431.17	3915.48		95.17
1997-01-08	562.96	3414.51	3975.08		94.48
1997-01-09	587.65	3422.84	3970.5		95.34
1997-01-10	614.81	3406.19	3970.5		95.34
1997-01-13	632.1	3422.84	3984.25		95.43
1997-01-14	622.22	3456.15	4020.93		97.07
1997-01-15	602.47	3447.83	4030.1		97.16
1997-01-16	582.72	3439.5	4080.53		98.19
1997-01-17	582.72	3439.5	4153.89		99.14
1997-01-20	585.19	3497.8	4158.48		99.91
1997-01-21	587.65	3547.76	4153.89		99.91
1997-01-22	582.72	3472.81	4135.55		100.26
1997-01-23	580.25	3481.14	4130.96		99.74
1997-01-24	582.72	3472.81	4112.63		98.53
1997-01-27	567.9	3439.5	4135.55		97.93
1997-01-28	562.96	3456.15	4204.32		98.19
1997-01-29	560.49	3456.15	4218.08		100.17
1997-01-30	572.84	3539.44	4236.42		99.91
1997-01-31	572.84	3656.03	4236.42		99.57
1997-02-03	595.06	3789.28	4337.29		100.17
1997-02-04	597.53	3764.29	4438.15		100.6
1997-02-05	597.53	3855.9	4529.85		102.07
1997-02-06	597.53	3973.5	4557.36		101.64
1997-02-07	604.94	3931.4	4493.17		103.19
1997-02-10	614.81	3872.47	4566.53		103.45
1997-02-11	627.16	3838.8	4548.19		103.36
1997-02-12	646.91	3796.71	4626.13		104.66
1997-02-13	681.48	3847.22	4804.94		106.72
1997-02-14	654.32	3805.13	4768.26		105
1997-02-17	654.32	3805.13	4768.26		105
1997-02-18	644.44	3830.38	4763.68		103.28
1997-02-19	654.32	3838.8	4694.91		103.97
1997-02-20	656.79	3864.06	4639.89		103.62
1997-02-21	671.6	3864.06	4749.93		103.97
1997-02-24	669.14	3838.8	4694.91		103.71
1997-02-25	674.07	3847.22	4878.3		104.22
1997-02-26	671.6	3880.89	4768.26		103.62
1997-02-27	681.48	3855.64	4566.53		103.02
1997-02-28	674.07	3897.73	4566.53		102.41
1997-03-03	671.6	4108.19	4493.17		103.79
1997-03-04	674.07	4066.1	4474.83		103.53
1997-03-05	661.73	4057.68	4534.43		104.31
1997-03-06	654.32	4057.68	4502.34		104.66
1997-03-07	654.32	4082.93	4548.19		107.16
1997-03-10	661.73	4007.17	4639.89		106.64
1997-03-11	681.48	4057.68	4720.12		107.16
1997-03-12	671.6	4108.19	4676.57		107.5
1997-03-13	661.73	4251.3	4630.72		105.78
1997-03-14	661.73	4301.81	4534.43		106.29
1997-03-17	666.67	4352.32	4511.51		104.83
1997-03-18	664.2	4310.23	4428.98		104.4
1997-03-19	651.85	4487.02	4419.81		106.47
1997-03-20	644.44	4503.86	4410.64		106.29
1997-03-21	641.98	4461.76	4548.19		107.76
1997-03-24	656.79	4672.22	4511.51		106.9
1997-03-25	664.2	4680.64	4676.57		108.02
1997-03-26	683.95	4680.64	4644.47		108.71
1997-03-27	671.6	4672.22	4497.76		107.67
1997-03-28	671.6	4672.22	4497.76		107.67
1997-03-31	649.38	4495.44	4355.63		104.31
1997-04-01	661.73	4495.44	4218.08		104.66
1997-04-02	641.98	4327.07	4236.42		103.88
1997-04-03	624.69	4259.72	4227.25		103.71
1997-04-04	654.32	4369.16	4218.08		105.52
1997-04-07	654.32	4478.6	4218.08		108.62
1997-04-08	669.14	4461.76	4332.7		108.71
1997-04-09	674.07	4444.93	4305.19		106.9
1997-04-10	683.95	4444.93	4247.97		107.59
1997-04-11	666.67	4428.09	4238.77		105.43
1997-04-14	664.2	4419.67	4224.96		106.72
1997-04-15	669.14	4419.67	4312.41		108.36
1997-04-16	671.6	4503.86	4252.57		108.62
1997-04-17	720.99	4478.6	4326.21		108.97
1997-04-18	725.93	4419.67	4335.42		109.05
1997-04-21	733.33	4411.25	4307.8		108.55
1997-04-22	750.62	4318.65	4261.78		108.79
1997-04-23	740.74	4301.81	4206.55		108.62
1997-04-24	760.49	4394.41	4243.37		108.36
1997-04-25	758.02	4310.23	4178.94		108.62
1997-04-28	748.15	4251.3	4418.26		109.31
1997-04-29	738.27	4259.72	4519.51		109.74
1997-04-30	748.15	4284.98	4657.58		109.57
1997-05-01	753.09	4176.55	4763.44		108.62
1997-05-02	767.9	4278.62	4749.63		109.48
1997-05-05	770.37	4363.68	4814.06		112.5
1997-05-06	770.37	4363.68	4795.65		113.88
1997-05-07	762.96	4321.15	4832.47		112.24
1997-05-08	760.49	4406.21	4942.93		113.79
1997-05-09	760.49	4380.7	4892.3		113.45
1997-05-12	760.49	4389.2	4942.93		113.97
1997-05-13	762.96	4389.2	4995.86		114.74
1997-05-14	762.96	4448.75	5016.57		115.26
1997-05-15	755.56	4491.28	4823.27		114.74
1997-05-16	758.02	4448.75	5099.41		115.17
1997-05-19	758.02	4482.77	5117.82		115.34
1997-05-20	770.37	4465.76	4933.72		116.29
1997-05-21	753.09	4457.25	4823.27		119.57
1997-05-22	780.25	4440.24	4620.76		121.81
1997-05-23	785.19	4482.77	4602.36		123.45
1997-05-26	785.19	4482.77	4602.36		123.45
1997-05-27	775.31	4474.26	4510.31		123.62
1997-05-28	785.19	4627.38	4528.71		122.41
1997-05-29	795.06	4661.4	4528.71		122.33
1997-05-30	800	4661.4	4528.71		124.57
1997-06-02	795.06	4661.4	4528.71		124.66
1997-06-03	790.12	4695.43	4547.13		123.28
1997-06-04	800	4712.44	4473.49		125.43
1997-06-05	780.25	4754.97	4436.67		128.45
1997-06-06	775.31	4865.55	4252.57		130.69
1997-06-09	775.31	4831.52	4289.39		132.59
1997-06-10	775.31	4857.04	4344.62		135.26
1997-06-11	775.31	4891.07	4473.49		135.17
1997-06-12	780.25	4908.08	4657.58		136.98
1997-06-13	765.43	5010.15	4878.5		139.91
1997-06-16	775.31	4976.13	4915.31		133.02
1997-06-17	770.37	4865.55	4896.91		134.05
1997-06-18	762.96	4848.54	4933.72		136.47
1997-06-19	770.37	4848.54	4860.09		138.19
1997-06-20	770.37	4695.43	4915.31		136.38
1997-06-23	770.37	4695.43	4878.5		135.78
1997-06-24	756.79	4678.41	4933.72		137.93
1997-06-25	743.21	4674.16	4933.72		137.5
1997-06-26	740.74	4678.41	4924.52		136.72
1997-06-27	756.79	4712.44	4924.52		137.5
1997-06-30	760.49	4908.08	5541.23		136.21
1997-07-01	782.72	4937.85	5265.09		136.48
1997-07-02	787.65	4920.84	5320.32		136.98
1997-07-03	781.48	4929.34	5522.82		135.78
1997-07-04	781.48	4929.34	5522.82		135.78
1997-07-07	788.89	4878.31	5357.14		136.98
1997-07-08	788.89	4831.52	5412.37		137.07
1997-07-09	771.61	4746.46	5108.61		136.21
1997-07-10	777.78	4806	5319.59		134.91
1997-07-11	786.42	4771.98	5282.64		135.69
1997-07-14	786.42	4771.98	5218		133.71
1997-07-15	796.3	4835.78	5227.23		133.79
1997-07-16	791.36	4840.03	5245.7		137.16
1997-07-17	786.42	4840.03	5291.88		135.95
1997-07-18	819.75	4784.74	5282.64		133.36
1997-07-21	791.36	4695.43	5245.7		135.78
1997-07-22	787.65	4737.96	5264.17		137.5
1997-07-23	800	4716.69	5301.11		137.76
1997-07-24	785.19	4699.68	5245.7		137.24
1997-07-25	792.59	4695.43	5245.7		138.1
1997-07-28	800	4678.41	5282.64		137.67
1997-07-29	813.58	4652.89	5245.7		137.33
1997-07-30	814.81	4661.4	5273.41		137.76
1997-07-31	802.47	4607.13	5282.64		136.29
1997-08-01	792.59	4611.43	5282.64		136.98
1997-08-04	795.06	4620.01	5301.11		136.55
1997-08-05	804.94	4693	5393.47		135.78
1997-08-06	814.81	4731.65	5467.35		136.21
1997-08-07	814.81	4701.59	5375		134.57
1997-08-08	812.35	4637.19	5282.64		132.07
1997-08-11	814.81	4611.43	5227.23		129.14
1997-08-12	824.69	4589.96	5227.23		128.19
1997-08-13	819.75	4525.55	5273.41		127.67
1997-08-14	819.75	4594.25	5301.11		127.24
1997-08-15	822.22	4529.84	5282.64		125.6
1997-08-18	812.35	4504.08	5199.52		126.55
1997-08-19	824.69	4508.38	5245.7		130.17
1997-08-20	844.44	4559.9	5356.53		129.31
1997-08-21	859.26	4662.95	5245.7		127.07
1997-08-22	855.56	4688.71	5245.7		124.91
1997-08-25	882.72	4693	5208.76		126.12
1997-08-26	883.95	4740.23	5208.76		125.17
1997-08-27	867.9	4727.36	5227.23		123.97
1997-08-28	866.67	4753.12	5485.82		120.95
1997-08-29	865.43	4774.59	5725.94		120
1997-09-01	865.43	4774.59	5725.94		120
1997-09-02	886.42	4826.11	5633.59		121.72
1997-09-03	895.06	4830.4	5689		125.6
1997-09-04	895.06	4804.64	5698.23		124.74
1997-09-05	881.48	4748.82	5725.94		125.26
1997-09-08	891.36	4766	5679.77		123.79
1997-09-09	893.83	4761.7	5725.94		124.74
1997-09-10	916.05	4804.64	5707.47		123.1
1997-09-11	907.41	4774.59	5633.59		121.64
1997-09-12	900	4808.93	5605.88		122.5
1997-09-15	911.11	4907.69	5615.12		122.84
1997-09-16	929.63	4899.1	5744.41		127.07
1997-09-17	912.35	4894.81	5772.12		127.33
1997-09-18	908.64	4911.98	5809.06		127.24
1997-09-19	908.64	4899.1	5910.65		127.16
1997-09-22	888.89	4881.93	6003		127.59
1997-09-23	874.07	4877.63	6076.89		129.14
1997-09-24	862.96	4856.16	6021.48		129.31
1997-09-25	866.67	4911.98	5929.12		128.71
1997-09-26	856.79	4933.45	5781.36		128.71
1997-09-29	848.15	5968.23	5716.71		128.88
1997-09-30	854.32	5835.13	5541.23		128.88
1997-10-01	856.79	5762.13	5679.77		128.97
1997-10-02	846.91	5852.3	5615.12		131.47
1997-10-03	840.74	6079.87	5762.88		131.9
1997-10-06	841.98	6178.62	5892.18		133.1
1997-10-07	838.27	6264.5	5938.36		132.67
1997-10-08	841.98	6397.6	5928.38		131.38
1997-10-09	830.86	6251.61	5780.17		130.34
1997-10-10	827.16	6217.27	5613.44		128.62
1997-10-13	829.63	6277.38	5631.96		128.02
1997-10-14	829.63	6217.27	5733.86		129.48
1997-10-15	814.81	6234.44	5770.91		129.4
1997-10-16	811.11	6303.14	5891.33		129.22
1997-10-17	803.7	6204.38	5576.38		127.93
1997-10-20	825.93	6200.09	5743.12		128.02
1997-10-21	862.96	6320.31	5909.86		129.4
1997-10-22	872.84	6320.31	5854.28		128.97
1997-10-23	855.56	6243.03	5854.28		127.59
1997-10-24	866.67	6217.27	5817.23		128.1
1997-10-27	859.26	5598.97	5780.17		124.4
1997-10-28	844.44	5908.12	5631.96		128.71
1997-10-29	870.37	6062.69	5817.23		128.02
1997-10-30	861.73	5951.05	5780.17		127.16
1997-10-31	870.37	6131.39	5761.64		126.64
1997-11-03	883.95	6191.5	5891.33		127.76
1997-11-04	898.77	6277.38	5909.86		127.33
1997-11-05	913.58	6165.74	5965.43		126.72
1997-11-06	912.35	6323.75	5946.91		126.72
1997-11-07	908.64	6202.47	5937.64		125.95
1997-11-10	924.69	6124.51	5835.75		126.47
1997-11-11	929.63	6029.22	5743.12		126.03
1997-11-12	891.36	6037.88	5743.12		125.34
1997-11-13	890.12	5994.57	5780.17		126.21
1997-11-14	851.85	6150.5	5724.59		128.02
1997-11-17	879.01	6185.14	5854.28		131.03
1997-11-18	880.25	6150.5	5891.33		131.03
1997-11-19	870.37	6202.47	5928.38		131.64
1997-11-20	895.06	6211.13	5909.86		132.41
1997-11-21	888.89	6202.47	5928.38		128.71
1997-11-24	885.19	6176.48	5854.28		128.28
1997-11-25	879.01	6263.11	5891.33		128.36
1997-11-26	866.67	6211.13	5937.64		128.02
1997-11-27	866.67	6211.13	5937.64		128.02
1997-11-28	862.96	6211.13	5946.91		130
1997-12-01	864.2	6219.8	6113.64		131.03
1997-12-02	853.09	6237.12	6437.85		131.72
1997-12-03	849.38	6245.79	6400.8		130.95
1997-12-04	844.44	6254.45	6465.64		131.9
1997-12-05	841.98	6245.79	6373.01		132.76
1997-12-08	851.85	6219.8	6521.22		132.76
1997-12-09	858.02	6098.52	6502.7		131.47
1997-12-10	856.79	6011.89	6298.91		130.34
1997-12-11	849.38	5890.61	6354.48		130
1997-12-12	869.14	6098.52	6762.06		130.17
1997-12-15	893.83	6063.87	6558.27		132.33
1997-12-16	908.64	6089.86	6502.7		132.76
1997-12-17	928.4	6098.52	6373.01		133.1
1997-12-18	904.94	6133.17	6502.7		132.5
1997-12-19	895.06	6072.53	6373.01		132.93
1997-12-22	912.35	6098.52	6447.12		131.81
1997-12-23	906.17	6228.46	6484.17		131.55
1997-12-24	920.99	6185.14	6465.64		131.72
1997-12-25	920.99	6185.14	6465.64		131.72
1997-12-26	917.28	6098.52	6447.12		131.9
1997-12-29	958.02	6237.12	6447.12		132.5
1997-12-30	982.72	6471.02	6817.64		132.67
1997-12-31	995.06	6505.66	6742.79		132.67
1998-01-01	995.06	6505.66	6742.79		132.67
1998-01-02	979.01	6367.06	6761.37		131.81
1998-01-05	972.84	6306.42	6891.39		134.05
1998-01-06	969.14	6297.76	6779.95		134.4
1998-01-07	969.14	6332.41	6668.49		135.6
1998-01-08	966.67	6315.09	6166.96		137.07
1998-01-09	960.49	6315.09	5879.05		135.52
1998-01-12	967.9	6479.68	6018.36		134.66
1998-01-13	986.42	6384.39	6055.51		135.52
1998-01-14	977.78	6505.66	6278.41		135.26
1998-01-15	955.56	6514.33	6603.48		135.52
1998-01-16	951.85	6522.99	6547.75		136.81
1998-01-19	951.85	6522.99	6547.75		136.81
1998-01-20	953.09	6895.48	6529.18		140.69
1998-01-21	944.44	6739.56	6538.46		143.79
1998-01-22	935.8	6644.27	6454.88		142.24
1998-01-23	937.04	6600.95	6408.44		141.98
1998-01-26	925.93	6479.68	6315.56		141.72
1998-01-27	912.35	6505.66	6464.16		143.45
1998-01-28	919.75	6471.02	6417.73		143.97
1998-01-29	919.75	6349.74	6473.45		145.43
1998-01-30	920.99	6306.42	6389.86		144.57
1998-02-02	929.63	6341.07	6519.89		149.14
1998-02-03	943.21	6341.07	6687.07		151.72
1998-02-04	951.85	6323.75	6649.92		151.55
1998-02-05	951.85	6231.93	6640.63		153.71
1998-02-06	949.38	6065.86	6668.49		153.36
1998-02-09	956.79	5943.49	6631.34		153.97
1998-02-10	970.37	6170.74	6733.51		154.05
1998-02-11	986.42	6284.37	6575.62		155.43
1998-02-12	964.2	6223.18	6464.16		154.66
1998-02-13	976.54	6231.93	6501.32		155.52
1998-02-16	976.54	6231.93	6501.32		155.52
1998-02-17	996.3	6223.18	6519.89		158.1
1998-02-18	1014.82	6223.18	6501.32		157.93
1998-02-19	1017.28	6196.96	6464.16		157.76
1998-02-20	1024.69	6144.52	6427.02		158.02
1998-02-23	1008.64	6065.86	6408.44		159.91
1998-02-24	998.77	6065.86	6389.86		157.33
1998-02-25	998.77	6100.82	6371.29		159.14
1998-02-26	1017.28	6057.12	6389.86		159.31
1998-02-27	1032.1	5934.75	6389.86		160.34
1998-03-02	1056.79	5698.76	6241.26		162.24
1998-03-03	1077.78	5733.72	6278.41		164.22
1998-03-04	1065.43	5768.68	6194.82		165.86
1998-03-05	1054.32	5637.57	6083.38		166.38
1998-03-06	1081.48	5593.87	6389.86		169.83
1998-03-09	1096.3	5480.25	6389.86		169.05
1998-03-10	1097.53	5663.8	6445.59		172.24
1998-03-11	1108.64	5541.43	6427.02		178.62
1998-03-12	1119.75	5733.72	6445.59		175.95
1998-03-13	1107.41	5873.57	6501.32		171.12
1998-03-16	1122.22	5847.34	6594.19		176.72
1998-03-17	1133.33	5838.61	6687.07		181.81
1998-03-18	1128.4	5690.02	6622.05		186.21
1998-03-19	1148.15	5611.36	6770.66		194.4
1998-03-20	1145.68	5899.79	6965.7		198.62
1998-03-23	1117.28	5943.49	7318.63		193.53
1998-03-24	1138.27	6039.63	7318.63		188.19
1998-03-25	1130.86	6179.48	7355.77		190.17
1998-03-26	1130.86	6127.04	8275.25		192.59
1998-03-27	1132.1	6170.74	7866.59		193.53
1998-03-30	1129.63	6100.82	7736.57		190.52
1998-03-31	1140.74	6092.08	7820.16		193.53
1998-04-01	1159.26	6109.56	7764.43		193.1
1998-04-02	1158.02	6092.08	7782.26		193.53
1998-04-03	1140.74	6100.82	7800.88		194.74
1998-04-06	1137.04	6083.34	7772.95		197.24
1998-04-07	1123.46	6048.38	7577.46		197.59
1998-04-08	1130.86	6065.86	7614.7		199.31
1998-04-09	1177.78	5768.68	7577.46		201.03
1998-04-10	1177.78	5768.68	7577.46		201.03
1998-04-13	1155.56	5742.46	7819.5		201.12
1998-04-14	1155.56	5751.2	7893.97		203.45
1998-04-15	1146.91	5751.2	7912.59		204.4
1998-04-16	1130.86	5768.68	7689.17		203.19
1998-04-17	1149.38	5777.42	7893.97		203.28
1998-04-20	1162.96	5768.68	7670.55		202.41
1998-04-21	1170.37	5768.68	7707.79		197.76
1998-04-22	1175.31	5742.46	7651.94		191.12
1998-04-23	1159.26	5742.46	7521.61		190.34
1998-04-24	1145.68	5742.46	7223.73		196.55
1998-04-27	1125.93	5663.8	7158.56		190.95
1998-04-28	1143.21	5681.28	7279.58		194.66
1998-04-29	1154.32	5672.54	7223.73		195.69
1998-04-30	1137.04	5602.61	7614.7		197.84
1998-05-01	1143.21	5611.36	8042.91		198.71
1998-05-04	1145.68	5558.91	7949.82		198.97
1998-05-05	1127.16	5579.89	7596.08		199.22
1998-05-06	1123.46	5553.4	7679.86		199.78
1998-05-07	1118.52	5632.86	7633.32		201.12
1998-05-08	1118.52	5685.84	7819.5		201.47
1998-05-11	1123.46	5597.55	7745.03		202.24
1998-05-12	1117.28	5500.43	7633.32		202.16
1998-05-13	1123.46	5526.91	7670.55		203.36
1998-05-14	1103.7	5518.09	7707.79		210.17
1998-05-15	1093.83	5456.28	7763.64		213.88
1998-05-18	1075.31	5456.28	7745.03		208.62
1998-05-19	1088.89	5412.14	7912.59		207.41
1998-05-20	1075.31	5323.85	7949.82		208.28
1998-05-21	1088.89	5315.02	8033.6		208.36
1998-05-22	1088.89	5359.16	7893.97		205.09
1998-05-25	1088.89	5359.16	7893.97		205.09
1998-05-26	1086.42	5297.36	7735.72		205.43
1998-05-27	1070.37	5323.85	7530.92		202.16
1998-05-28	1079.01	5367.99	7670.55		201.55
1998-05-29	1086.42	5420.97	7596.08		202.41
1998-06-01	1093.83	5420.97	7502.99		203.28
1998-06-02	1112.35	5456.28	7502.99		211.72
1998-06-03	1092.59	5456.28	7354.05		216.38
1998-06-04	1046.91	5323.85	7391.29		219.66
1998-06-05	1077.78	5297.36	7316.82		220.69
1998-06-08	1103.7	5394.48	7391.29		225
1998-06-09	1098.77	5412.14	7354.05		223.79
1998-06-10	1080.25	5297.36	7298.2		221.29
1998-06-11	1064.2	5297.36	7354.05		220.69
1998-06-12	1080.25	5297.36	7279.58		220.17
1998-06-15	1061.73	5191.41	7223.73		215.95
1998-06-16	1062.96	5226.73	7298.2		220.86
1998-06-17	1072.84	5226.73	7502.99		225.52
1998-06-18	1081.48	5200.24	7624.01		227.41
1998-06-19	1088.89	5200.24	7717.1		233.19
1998-06-22	1071.61	5253.22	7754.34		223.71
1998-06-23	1101.23	5235.56	7754.34		225.95
1998-06-24	1100	5315.02	7707.79		225.26
1998-06-25	1076.54	5385.65	7735.72		224.31
1998-06-26	1111.11	5465.11	7745.03		224.66
1998-06-29	1130.86	5597.55	7838.12		225.34
1998-06-30	1153.09	5606.38	7912.59		225.26
1998-07-01	1155.56	5571.06	8005.68		224.4
1998-07-02	1154.32	5562.23	7987.06		223.1
1998-07-03	1154.32	5562.23	7987.06		223.1
1998-07-06	1148.15	5571.06	7893.97		225.52
1998-07-07	1129.63	5597.55	8033.6		223.97
1998-07-08	1133.33	5553.4	7968.44		224.05
1998-07-09	1128.4	5588.72	7952.05		223.02
1998-07-10	1118.52	5535.74	8054.72		222.33
1998-07-13	1116.05	5579.89	8082.72		221.38
1998-07-14	1104.94	5509.26	8138.72		221.55
1998-07-15	1117.28	5509.26	8362.73		219.74
1998-07-16	1098.77	5526.91	8512.06		218.53
1998-07-17	1102.47	5473.94	8549.39		217.59
1998-07-20	1125.93	5526.91	8428.06		219.4
1998-07-21	1111.11	5509.26	8064.06		216.21
1998-07-22	1096.3	5412.14	7840.05		211.29
1998-07-23	1066.67	5367.99	7662.72		207.16
1998-07-24	1071.61	5306.19	7485.39		208.02
1998-07-27	1066.67	5209.07	7485.39		203.79
1998-07-28	1064.2	5120.79	7280.05		199.05
1998-07-29	1064.2	5085.47	7392.05		198.1
1998-07-30	1017.28	5120.79	7634.72		200
1998-07-31	1012.35	5103.13	7317.39		201.9
1998-08-03	993.83	4997.18	7336.05		203.88
1998-08-04	935.8	4926.55	7336.05		199.31
1998-08-05	912.35	4944.2	7037.38		198.62
1998-08-06	869.14	4903.59	7186.72		196.21
1998-08-07	918.52	4957.18	7205.38		201.72
1998-08-10	933.33	4939.32	7233.38		202.16
1998-08-11	917.28	4823.2	7037.38		198.97
1998-08-12	950.62	5037.57	7130.72		198.19
1998-08-13	920.99	4948.25	6906.71		200.43
1998-08-14	914.81	5073.3	6925.38		200.6
1998-08-17	914.81	5117.96	6804.05		200.26
1998-08-18	909.88	5207.27	6962.71		207.16
1998-08-19	903.7	5216.21	6906.71		207.76
1998-08-20	911.11	5019.71	6822.71		204.91
1998-08-21	883.95	5100.09	6421.38		199.66
1998-08-24	895.06	5028.64	6496.05		199.4
1998-08-25	887.65	5037.57	6533.38		201.12
1998-08-26	859.26	5055.43	6374.71		200.34
1998-08-27	812.35	4885.73	6001.38		194.22
1998-08-28	779.01	4769.61	5917.38		183.45
1998-08-31	765.43	4483.79	5730.71		173.1
1998-09-01	787.65	4448.07	6113.38		175.34
1998-09-02	829.63	4430.2	6645.38		183.62
1998-09-03	833.33	4573.11	6552.05		174.57
1998-09-04	833.33	4394.48	6626.71		171.55
1998-09-07	833.33	4394.48	6626.71		171.55
1998-09-08	879.01	4331.95	6944.05		175.09
1998-09-09	838.27	4349.82	6804.05		172.41
1998-09-10	830.86	4135.45	6496.05		166.12
1998-09-11	835.8	4144.38	6813.38		165.52
1998-09-14	843.21	4117.59	6869.38		172.84
1998-09-15	865.43	4090.79	6832.05		170.6
1998-09-16	895.06	4457	6925.38		173.97
1998-09-17	907.41	4421.27	6477.38		170.86
1998-09-18	924.69	4644.57	7149.38		169.83
1998-09-21	929.63	4823.2	6757.38		169.48
1998-09-22	958.02	5198.34	6626.71		169.83
1998-09-23	1009.88	5296.59	6832.05		175.17
1998-09-24	995.06	5162.62	6804.05		174.91
1998-09-25	991.36	5073.3	6813.38		172.41
1998-09-28	964.2	5001.84	6925.38		175.6
1998-09-29	876.54	4912.52	6878.71		175.69
1998-09-30	824.69	4733.89	6094.71		171.81
1998-10-01	798.77	4582.04	6376.95		166.98
1998-10-02	849.38	4555.25	6517.41		169.4
1998-10-05	844.44	4251.57	6264.58		170.95
1998-10-06	850.62	4072.93	6367.59		174.05
1998-10-07	833.33	4001.47	6217.76		171.98
1998-10-08	823.46	3894.29	5861.93		168.53
1998-10-09	844.44	4457	5861.93		176.12
1998-10-12	869.14	4287.29	6414.41		178.36
1998-10-13	848.15	4412.34	6517.41		179.83
1998-10-14	846.91	4492.73	6704.7		187.24
1998-10-15	850.62	4742.82	6536.14		194.83
1998-10-16	881.48	4841.07	7004.35		191.38
1998-10-19	908.64	4869.16	7219.72		190.43
1998-10-20	901.23	4896.26	7500.64		187.59
1998-10-21	916.05	4823.99	7510.01		184.14
1998-10-22	913.58	4833.02	7481.91		182.24
1998-10-23	934.57	4724.62	7491.28		180.86
1998-10-26	928.4	4724.62	7650.47		179.48
1998-10-27	945.68	4661.38	7734.75		178.88
1998-10-28	960.49	4715.58	7734.75		177.5
1998-10-29	996.3	4760.75	7734.75		181.72
1998-10-30	1013.58	4869.16	7950.12		185.17
1998-11-02	1038.27	4923.36	7922.03		185.95
1998-11-03	1048.15	5031.76	7800.3		192.76
1998-11-04	1046.91	5311.8	7931.39		196.98
1998-11-05	1062.96	5203.76	8090.58		195.44
1998-11-06	1058.02	5130.6	8259.14		195.34
1998-11-09	1059.26	5121.45	7987.58		193.11
1998-11-10	1072.84	4938.54	7884.57		192.07
1998-11-11	1069.14	4828.8	7865.84		191.9
1998-11-12	1041.98	4938.54	7716.02		192.07
1998-11-13	1027.16	4938.54	7678.56		190.78
1998-11-16	1025.93	4956.84	7865.84		191.98
1998-11-17	1027.16	4993.42	7959.48		191.73
1998-11-18	1028.4	5103.16	7865.84		192.5
1998-11-19	1027.16	5084.87	7819.02		191.81
1998-11-20	1033.33	5267.78	7837.75		193.45
1998-11-23	1049.38	5331.8	7959.48		201.38
1998-11-24	1041.98	5377.53	7865.84		198.71
1998-11-25	1048.15	5395.82	7912.66		198.97
1998-11-26	1048.15	5395.82	7912.66		198.97
1998-11-27	1055.56	5487.27	7790.93		198.88
1998-11-30	1059.26	5560.44	7566.19		194.05
1998-12-01	1064.2	5468.98	7706.65		194.74
1998-12-02	1041.98	5523.86	7856.48		192.24
1998-12-03	1006.17	5450.69	7959.48		191.72
1998-12-04	1011.11	5487.27	8156.13		191.98
1998-12-07	992.59	5514.71	8165.5		190.86
1998-12-08	960.49	5542.14	8099.95		185.43
1998-12-09	922.22	5441.54	8109.31		183.1
1998-12-10	919.75	5286.07	8128.04		179.91
1998-12-11	934.57	5258.64	8090.58		174.48
1998-12-14	893.83	5203.76	8043.76		180.26
1998-12-15	874.07	5121.45	8081.22		181.9
1998-12-16	876.54	5112.31	8053.13		182.5
1998-12-17	874.07	5121.45	8165.5		177.16
1998-12-18	924.69	5121.45	8390.23		173.45
1998-12-21	960.49	5002.56	8259.14		168.62
1998-12-22	949.38	4956.84	8249.77		171.12
1998-12-23	972.84	4783.07	8572.83		184.48
1998-12-24	967.9	4883.67	8390.23		194.22
1998-12-25	967.9	4883.67	8390.23		194.22
1998-12-28	988.89	4856.23	8708.61		194.22
1998-12-29	982.72	4938.54	8900.58		194.31
1998-12-30	1009.88	4975.13	9188.43		196.98
1998-12-31	1024.69	4901.96	9366.75		202.59
1999-01-01	1024.69	4901.96	9366.75		202.59
1999-01-04	1041.98	5011.71	9057.03		200.86
1999-01-05	1046.91	5185.47	9028.88		196.29
1999-01-06	1045.68	5121.45	9038.26		194.57
1999-01-07	1016.05	5103.16	8972.56		190
1999-01-08	1024.69	5048.29	8991.33		187.5
1999-01-11	1009.88	5057.43	8747.31		180
1999-01-12	964.2	4975.13	8705.07		180.09
1999-01-13	959.26	5002.56	8672.23		180
1999-01-14	945.68	4975.13	8559.6		181.47
1999-01-15	949.38	4965.98	8700.38		183.45
1999-01-18	949.38	4965.98	8700.38		183.45
1999-01-19	928.4	5048.29	8737.93		181.55
1999-01-20	911.11	5030	8766.08		183.36
1999-01-21	898.77	5020.86	8878.71		179.74
1999-01-22	919.75	5368.38	8747.31		178.88
1999-01-25	912.35	5478.13	8897.48		183.62
1999-01-26	885.19	5523.86	9150.89		182.41
1999-01-27	864.2	5386.67	8728.54		181.64
1999-01-28	875.31	5240.34	8888.09		184.83
1999-01-29	883.95	5167.18	8709.77		185.34
1999-02-01	891.36	5176.33	9010.11		198.19
1999-02-02	855.56	5286.07	9160.27		212.76
1999-02-03	841.98	5194.62	9085.19		217.93
1999-02-04	834.57	5268.15	9066.42		205.43
1999-02-05	823.46	5286.66	9085.19		204.83
1999-02-08	796.3	5194.08	8991.33		209.31
1999-02-09	788.89	4999.65	9024.18		206.81
1999-02-10	790.12	4962.61	8991.33		207.67
1999-02-11	797.53	4990.39	9028.88		208.19
1999-02-12	792.59	4916.32	9103.96		204.66
1999-02-15	792.59	4916.32	9103.96		204.66
1999-02-16	844.44	4981.13	9254.13		205.78
1999-02-17	814.81	5101.49	9225.97		204.4
1999-02-18	790.12	5138.53	9254.13		205.69
1999-02-19	798.77	5157.04	9141.5		207.33
1999-02-22	798.77	5194.08	9301.05		207.07
1999-02-23	791.36	5175.56	9310.44		206.21
1999-02-24	811.11	5175.56	9376.14		207.33
1999-02-25	800	5101.49	9263.52		206.72
1999-02-26	802.47	5092.23	9610.78		205.09
1999-03-01	813.58	5129.27	9723.41		206.03
1999-03-02	820.99	5101.49	9760.95		208.88
1999-03-03	822.22	5036.68	9648.32		207.67
1999-03-04	835.8	5008.91	9911.12		208.97
1999-03-05	841.98	4981.13	10033.1		208.02
1999-03-08	862.96	5073.71	10066		210.09
1999-03-09	880.25	5092.23	9892.34		208.53
1999-03-10	866.67	5110.75	10061.3		211.55
1999-03-11	888.89	5055.2	10155.1		215.78
1999-03-12	862.96	5064.46	10023.7		227.76
1999-03-15	850.62	4981.13	10164.5		213.79
1999-03-16	839.51	4962.61	10211.5		206.91
1999-03-17	839.51	4962.61	10192.7		215.52
1999-03-18	825.93	4944.09	10230.2		223.28
1999-03-19	809.88	4944.09	9976.81		219.57
1999-03-22	802.47	4888.54	10005		218.53
1999-03-23	801.23	4823.73	9826.64		211.21
1999-03-24	790.12	4795.96	9751.56		209.66
1999-03-25	775.31	4814.48	9995.59		209.31
1999-03-26	748.15	4749.66	9958.04		206.9
1999-03-29	782.72	4990.39	10080		209.14
1999-03-30	817.28	5082.97	9976.81		205.71
1999-03-31	854.32	5110.75	10007.2		202.67
1999-04-01	822.22	5138.53	9950.79		209.48
1999-04-02	822.22	5138.53	9950.79		209.48
1999-04-05	819.75	5027.42	10204.7		205.34
1999-04-06	788.89	4907.06	9800.31		202.59
1999-04-07	786.42	4916.32	9823.82		200.86
1999-04-08	780.25	4897.8	10120.1		202.76
1999-04-09	827.16	4907.06	10138.9		202.41
1999-04-12	829.63	5045.94	10138.9		203.79
1999-04-13	862.96	5157.04	10082.5		202.5
1999-04-14	898.77	5184.82	10317.6		202.16
1999-04-15	912.35	5221.86	10345.8		203.19
1999-04-16	996.3	5444.06	10383.4		206.9
1999-04-19	1037.04	5768.11	10637.4		207.41
1999-04-20	1046.91	5768.11	10637.4		207.41
1999-04-21	1053.09	5740.34	11418		211.64
1999-04-22	1045.68	5786.63	10458.7		214.4
1999-04-23	1028.4	5851.44	10402.2		213.28
1999-04-26	1074.07	5768.11	10439.9		214.14
1999-04-27	1064.2	5823.66	10533.9		214.66
1999-04-28	1066.67	5795.89	10458.7		214.14
1999-04-29	1054.32	5758.85	10261.2		212.5
1999-04-30	1023.46	5777.37	10035.4		212.93
1999-05-03	1045.68	5786.63	10091.9		211.21
1999-05-04	1059.26	5758.85	9814.41		211.9
1999-05-05	1040.74	5777.37	9706.25		215.09
1999-05-06	1027.16	5842.55	9405.29		214.66
1999-05-07	1014.82	5823.82	9706.25		213.79
1999-05-10	1065.43	5833.19	9762.69		214.74
1999-05-11	1083.95	5880	9922.57		218.71
1999-05-12	1059.26	5842.55	9837.93		216.03
1999-05-13	1030.86	5861.28	9931.98		211.03
1999-05-14	1011.11	5823.82	9480.53		206.72
1999-05-17	1000	5861.28	9254.8		202.33
1999-05-18	1008.64	5833.19	9330.04		204.66
1999-05-19	1009.88	5833.19	9424.09		207.93
1999-05-20	1064.2	5870.64	9405.29		206.9
1999-05-21	1048.15	5870.64	9292.42		209.57
1999-05-24	1020.99	5870.64	9273.61		206.98
1999-05-25	990.12	5880	9094.91		204.66
1999-05-26	953.09	5842.55	9264.21		202.59
1999-05-27	953.09	5833.19	9273.61		199.91
1999-05-28	985.19	5814.46	9593.39		199.83
1999-05-31	985.19	5814.46	9593.39		199.83
1999-06-01	982.72	5814.46	9536.96		199.22
1999-06-02	1004.94	5814.46	9612.2		199.66
1999-06-03	990.12	5786.37	9772.09		198.97
1999-06-04	1023.46	5786.37	9837.93		201.47
1999-06-07	1017.28	5767.64	8817.45		205.6
1999-06-08	1017.9	5692.74	8671.67		206.38
1999-06-09	993.83	5655.29	8474.16		203.45
1999-06-10	960.49	5617.84	8276.65		200.95
1999-06-11	951.85	5571.02	8351.89		200.17
1999-06-14	940.74	5580.39	8173.19		198.19
1999-06-15	951.85	5664.65	8140.27		199.57
1999-06-16	958.02	5748.92	8314.27		200.43
1999-06-17	946.91	5645.93	8361.3		200.17
1999-06-18	911.11	5645.93	8474.16		196.12
1999-06-21	928.4	5589.75	8509.43		197.41
1999-06-22	937.04	5627.2	8869.18		193.71
1999-06-23	929.63	5542.93	8991.45		195.09
1999-06-24	929.63	5542.93	8953.83		192.67
1999-06-25	934.57	5533.57	8953.83		192.16
1999-06-28	928.4	5486.75	9066.7		191.38
1999-06-29	935.8	5346.31	9433.5		193.28
1999-06-30	943.21	5290.13	9599.41		193.1
1999-07-01	935.8	5355.67	9703.34		193.62
1999-07-02	928.4	5336.95	9457.69		196.38
1999-07-05	928.4	5336.95	9457.69		196.38
1999-07-06	928.4	5393.13	9589.96		198.19
1999-07-07	898.77	5336.95	9736.41		199.91
1999-07-08	888.89	5308.86	9599.41		199.91
1999-07-09	912.35	5308.86	9571.07		197.5
1999-07-12	914.81	5402.49	9627.75		196.9
1999-07-13	890.12	5374.4	9391.55		195.78
1999-07-14	879.01	5355.67	9202.58		197.07
1999-07-15	879.01	5355.67	9306.52		196.55
1999-07-16	912.35	5383.76	9315.96		196.47
1999-07-19	906.17	5374.4	9282.89		195.52
1999-07-20	886.42	5365.04	8923.86		194.14
1999-07-21	876.54	5355.67	8928.59		193.36
1999-07-22	871.61	5402.49	8881.34		192.5
1999-07-23	869.14	5393.13	8749.07		190.95
1999-07-26	874.07	5224.59	8824.65		189.48
1999-07-27	853.09	5280.77	8909.69		188.71
1999-07-28	841.98	5112.23	8824.65		186.47
1999-07-29	840.74	5074.78	8749.07		187.16
1999-07-30	840.74	5299.49	8767.96		183.36
1999-08-02	837.04	5224.59	8848.27		179.14
1999-08-03	817.28	5224.59	8805.76		179.74
1999-08-04	793.83	5177.77	8701.83		178.79
1999-08-05	801.23	5160.47	8484.52		180.34
1999-08-06	795.06	5150.98	8201.07		175.86
1999-08-09	790.12	5132.01	8371.14		173.71
1999-08-10	750.62	5132.01	8191.62		175.52
1999-08-11	725.93	5094.07	8068.8		183.1
1999-08-12	728.4	5075.09	8087.69		183.88
1999-08-13	725.93	5113.04	8163.28		181.38
1999-08-16	725.93	4970.75	8172.73		178.71
1999-08-17	704.94	5056.12	8446.72		176.72
1999-08-18	696.3	5103.55	8550.66		174.4
1999-08-19	676.54	5132.01	8522.31		173.28
1999-08-20	695.06	5075.09	8248.31		174.22
1999-08-23	690.12	5103.55	8380.59		177.33
1999-08-24	671.6	5122.53	8390.04		176.21
1999-08-25	669.14	5113.04	8267.21		174.05
1999-08-26	665.43	5094.07	8257.76		173.1
1999-08-27	662.96	5075.09	8153.83		174.22
1999-08-30	667.9	5084.58	7407.42		172.76
1999-08-31	659.26	5141.5	7520.8		172.67
1999-09-01	651.85	5094.07	7766.45		174.4
1999-09-02	643.21	5065.61	7483		174.74
1999-09-03	644.44	5122.53	7813.69		174.74
1999-09-06	644.44	5122.53	7813.69		174.74
1999-09-07	633.33	5198.41	7719.21		173.28
1999-09-08	637.04	5150.98	7662.52		172.84
1999-09-09	654.32	5141.5	7620		172.5
1999-09-10	670.37	5150.98	7728.66		171.55
1999-09-13	687.65	5217.39	7709.76		170.52
1999-09-14	653.09	5236.36	7653.07		167.5
1999-09-15	633.33	5179.44	7681.42		169.66
1999-09-16	607.41	5132.01	7653.07		171.98
1999-09-17	508.64	5179.44	7586.93		173.1
1999-09-20	503.7	5169.96	7766.45		173.71
1999-09-21	487.65	5103.55	7908.18		172.59
1999-09-22	472.84	5037.15	8144.38		168.62
1999-09-23	474.07	4999.21	8219.96		167.67
1999-09-24	467.9	4885.37	8219.96		166.72
1999-09-27	470.37	4942.29	8172.73		164.22
1999-09-28	467.9	4951.77	8045.18		161.21
1999-09-29	477.78	4923.32	8163.28		160.86
1999-09-30	511.11	4932.8	8377.18		160
1999-10-01	483.95	4970.75	8130.24		158.29
1999-10-04	474.07	5018.18	8453.17		163.36
1999-10-05	477.78	5046.64	8557.64		165.26
1999-10-06	475.31	5018.18	8709.61		166.98
1999-10-07	485.19	4999.21	8662.13		164.66
1999-10-08	487.65	4989.72	8690.62		165.34
1999-10-11	507.41	4932.8	8804.59		167.67
1999-10-12	511.11	4856.91	8719.11		164.14
1999-10-13	493.83	4724.11	8586.14		165.26
1999-10-14	490.12	4752.57	8595.64		164.57
1999-10-15	481.48	4686.16	8082.75		162.24
1999-10-18	479.01	4657.7	8481.66		160.26
1999-10-19	497.53	4638.73	8405.68		161.72
1999-10-20	503.7	4610.27	8571.89		160.17
1999-10-21	512.35	4591.3	8348.69		155.17
1999-10-22	543.21	4638.73	8719.11		155.95
1999-10-25	550.62	4629.25	8681.12		158.1
1999-10-26	555.56	4610.27	8510.16		160
1999-10-27	559.26	4562.84	8500.66		161.12
1999-10-28	581.48	4648.22	8861.58		168.36
1999-10-29	580.25	4809.48	8956.56		180.17
1999-11-01	593.83	4856.91	8975.55		179.91
1999-11-02	600	4989.72	9241.5		184.57
1999-11-03	592.59	4961.26	9127.52		185.6
1999-11-04	592.59	5015.14	9213		186.47
1999-11-05	592.59	5092.15	9450.45		183.71
1999-11-08	590.12	5044.02	9564.43		180
1999-11-09	608.64	5034.39	9421.96		173.62
1999-11-10	628.4	5034.39	9421.96		171.12
1999-11-11	637.04	5015.14	9402.96		168.79
1999-11-12	640.74	5005.52	9564.43		169.66
1999-11-15	649.38	4986.27	9564.43		167.24
1999-11-16	651.85	4967.01	9592.92		163.88
1999-11-17	666.67	4995.89	9668.91		163.28
1999-11-18	681.48	4986.27	9801.88		165.26
1999-11-19	683.95	4957.39	9820.88		159.91
1999-11-22	682.72	4986.27	9697.4		164.57
1999-11-23	644.44	4899.63	9497.94		162.84
1999-11-24	646.91	4928.51	9554.93		163.36
1999-11-25	646.91	4928.51	9554.93		163.36
1999-11-26	643.21	4890	9564.43		162.33
1999-11-29	650.62	4841.88	9383.97		161.55
1999-11-30	650.62	4861.13	9811.38		160.78
1999-12-01	650.62	4870.75	9925.35		160.34
1999-12-02	656.79	4851.5	10010.8		159.48
1999-12-03	658.02	4870.75	10267.3		158.62
1999-12-06	641.98	4967.01	10010.8		158.28
1999-12-07	662.96	4976.64	9668.91		156.12
1999-12-08	679.01	4938.13	9402.96		155.17
1999-12-09	681.48	4890	9621.42		153.88
1999-12-10	695.06	4880.38	9716.39		154.05
1999-12-13	670.37	4774.49	9678.4		153.88
1999-12-14	664.2	4755.24	9564.43		150.6
1999-12-15	656.79	4707.11	9478.95		151.38
1999-12-16	659.26	4678.23	9402.96		149.31
1999-12-17	655.56	5034.39	9336.48		151.29
1999-12-20	665.43	4918.88	9345.98		151.38
1999-12-21	655.56	5072.9	9820.88		148.79
1999-12-22	681.48	4995.89	10267.3		148.36
1999-12-23	687.65	5024.77	10143.8		148.02
1999-12-24	687.65	5024.77	10143.8		148.02
1999-12-27	720.99	5005.52	9165.52		147.93
1999-12-28	698.77	5044.02	9013.55		147.59
1999-12-29	717.28	5130.65	9027.79		148.02
1999-12-30	714.81	5121.03	8909.07		147.41
1999-12-31	711.11	5005.52	8994.55		157.76
2000-01-03	735.8	5140.28	8434.17		152.16
2000-01-04	720.99	5140.28	8025.76		146.9
2000-01-05	750.62	5275.04	8016.26		149.31
2000-01-06	806.17	5342.43	8130.24		155.52
2000-01-07	872.84	5380.93	8149.23		156.9
2000-01-10	914.81	5429.06	8002.02		156.29
2000-01-11	879.01	5371.3	7579.36		153.36
2000-01-12	875.31	5313.55	7645.84		150.43
2000-01-13	908.64	5303.92	8310.7		151.72
2000-01-14	904.94	5217.29	8453.17		146.64
2000-01-17	904.94	5217.29	8453.17		146.64
2000-01-18	903.7	5284.67	8025.76		146.55
2000-01-19	880.25	5255.79	8111.24		147.33
2000-01-20	948.15	5207.66	7968.77		146.55
2000-01-21	948.15	5169.16	8035.26		147.5
2000-01-24	948.15	4995.89	7902.29		146.55
2000-01-25	937.04	4928.51	8158.73		146.81
2000-01-26	919.75	4938.13	8139.74		147.16
2000-01-27	908.64	4918.88	8820.17		146.21
2000-01-28	888.89	4918.88	8571.98		143.1
2000-01-31	882.72	4822.62	9030.17		141.9
2000-02-01	890.12	4890	9125.63		144.4
2000-02-02	908.64	4890	8953.81		141.38
2000-02-03	949.38	4886.93	8848.8		143.97
2000-02-04	958.02	4789.18	8447.89		142.67
2000-02-07	943.21	4847.83	8438.34		143.45
2000-02-08	930.86	4838.05	8867.9		140.95
2000-02-09	908.64	4838.05	8419.25		136.9
2000-02-10	900	4808.73	8390.62		133.45
2000-02-11	893.83	4808.73	8352.43		129.91
2000-02-14	872.84	4779.41	8266.52		122.76
2000-02-15	913.58	4847.83	8371.52		132.07
2000-02-16	851.85	4789.18	8333.34		143.45
2000-02-17	839.51	4828.28	8404.93		143.36
2000-02-18	807.41	4789.18	7617.42		145.34
2000-02-21	807.41	4789.18	7617.42		145.34
2000-02-22	796.3	4798.96	7808.33		139.66
2000-02-23	787.65	4769.64	7731.96		139.31
2000-02-24	767.9	4750.09	7770.15		132.67
2000-02-25	780.25	4711	7636.51		128.45
2000-02-28	756.79	4740.32	7865.61		125.86
2000-02-29	767.9	4784.3	8104.25		124.14
2000-03-01	791.36	4818.51	7741.51		126.47
2000-03-02	824.69	4828.28	7856.06		126.55
2000-03-03	817.28	4798.96	5927.84		126.64
2000-03-06	796.3	4838.05	6347.85		124.57
2000-03-07	772.84	4847.83	6080.57		125
2000-03-08	772.84	4818.51	5717.84		124.05
2000-03-09	792.59	4769.64	5631.93		120.69
2000-03-10	780.25	4769.64	5689.2		118.1
2000-03-13	779.01	4671.9	5798.97		128.28
2000-03-14	783.95	4750.09	5565.11		125.43
2000-03-15	786.42	4808.73	5918.3		140.17
2000-03-16	824.69	4974.89	6319.21		146.72
2000-03-17	823.46	4974.89	6252.39		146.55
2000-03-20	827.16	5004.21	6004.21		144.66
2000-03-21	844.44	5062.85	6452.85		154.57
2000-03-22	872.84	5111.72	6424.21		155.43
2000-03-23	866.67	5199.69	6720.13		152.93
2000-03-24	879.01	5062.85	6500.58		155.09
2000-03-27	862.96	5150.82	6023.3		147.41
2000-03-28	853.09	5160.59	6071.02		143.71
2000-03-29	856.79	5180.14	6035.23		143.71
2000-03-30	895.06	5248.55	5851.48		149.91
2000-03-31	967.9	5238.78	6357.39		156.9
2000-04-03	967.9	5268.11	6109.21		151.29
2000-04-04	977.78	5277.88	6357.39		155.95
2000-04-05	988.89	5336.52	6281.03		158.45
2000-04-06	1002.47	5326.75	6491.04		160.6
2000-04-07	1001.23	5375.62	6204.66		158.71
2000-04-10	1020.99	5395.16	6471.94		156.98
2000-04-11	1027.16	5512.45	6891.95		155.52
2000-04-12	1065.43	5571.09	6968.32		161.29
2000-04-13	1049.38	5414.71	7254.68		162.93
2000-04-14	1011.11	5424.48	6901.5		159.14
2000-04-17	995.06	5395.16	6863.31		160.26
2000-04-18	1027.16	5395.16	6672.4		162.5
2000-04-19	1035.8	5395.16	6242.85		162.07
2000-04-20	1064.2	5404.94	6567.4		165
2000-04-21	1064.2	5404.94	6567.4		165
2000-04-24	1060.49	5453.81	6643.76		167.24
2000-04-25	1104.94	5404.94	6815.59		168.28
2000-04-26	1083.95	5473.36	6557.85		165.95
2000-04-27	1050.62	5444.04	6328.76		165.52
2000-04-28	1081.48	5395.16	6338.3		165.18
2000-05-01	1086.42	5541.77	6376.48		160.09
2000-05-02	1090.12	5707.93	6557.85		150.78
2000-05-03	1043.21	5688.38	6214.21		150.43
2000-05-04	1083.95	5704.8	6204.66		153.1
2000-05-05	1076.54	5655.28	6223.75		154.66
2000-05-08	1079.01	5675.09	6414.67		155.43
2000-05-09	1096.3	5684.99	6414.67		152.59
2000-05-10	1041.98	5684.99	6099.66		151.03
2000-05-11	1098.77	5694.89	6330.67		152.76
2000-05-12	1071.61	5694.89	6426.59		152.84
2000-05-15	1102.47	5684.99	6503.32		162.93
2000-05-16	1087.65	5694.89	6436.18		165.95
2000-05-17	1059.26	5675.09	6340.26		163.88
2000-05-18	1079.01	5655.28	6349.85		163.62
2000-05-19	1061.73	5635.47	6354.64		161.03
2000-05-22	1044.44	5615.66	6503.32		157.41
2000-05-23	1085.19	5546.33	6599.24		154.74
2000-05-24	1097.53	5516.62	6752.71		155.69
2000-05-25	1103.7	5526.52	6733.53		159.31
2000-05-26	1091.36	5585.95	6896.59		157.67
2000-05-29	1091.36	5585.95	6896.59		157.67
2000-05-30	1106.17	5546.33	7181.95		163.53
2000-05-31	1049.38	5536.43	7155.57		162.59
2000-06-01	1081.48	5546.33	7280.27		167.07
2000-06-02	1114.82	5556.24	7414.55		166.03
2000-06-05	1116.05	5576.05	7328.23		167.41
2000-06-06	1109.88	5605.76	7117.2		167.07
2000-06-07	1111.11	5615.66	7193.94		169.31
2000-06-08	1109.88	5615.66	6925.37		168.62
2000-06-09	1111.11	5684.99	6944.55		168.1
2000-06-12	1165.43	5675.09	7088.43		165.52
2000-06-13	1114.82	5684.99	7059.65		166.64
2000-06-14	1174.07	5774.13	6973.32		161.55
2000-06-15	1286.42	5764.23	7069.25		159.48
2000-06-16	1269.14	5754.32	6906.18		157.67
2000-06-19	1230.86	5694.89	7232.31		159.31
2000-06-20	1274.07	5704.8	7462.51		159.74
2000-06-21	1265.43	5714.7	7299.45		158.53
2000-06-22	1322.22	5754.32	7280.27		153.79
2000-06-23	1304.94	5704.8	7318.63		152.07
2000-06-26	1332.1	5714.7	7309.04		154.32
2000-06-27	1362.96	5694.89	7289.86		151.72
2000-06-28	1381.48	5704.8	7270.68		149.31
2000-06-29	1383.95	5724.61	7107.61		150.69
2000-06-30	1293.83	5506.71	7042.87		151.72
2000-07-03	1316.05	5625.57	7289.86		151.21
2000-07-04	1316.05	5625.57	7289.86		151.21
2000-07-05	1343.21	5744.42	7222.71		151.21
2000-07-06	1345.68	5873.17	7174.75		150.26
2000-07-07	1339.51	5863.27	7270.68		151.72
2000-07-10	1340.74	5863.27	7270.68		152.59
2000-07-11	1339.51	5843.46	7261.08		153.62
2000-07-12	1341.98	5843.46	7165.16		154.31
2000-07-13	1301.23	5833.55	7309.04		155.78
2000-07-14	1282.72	5843.46	7328.23		156.29
2000-07-17	1339.51	5853.36	7040.47		156.81
2000-07-18	1358.03	5883.07	7059.65		156.72
2000-07-19	1332.1	5883.07	6973.32		155.09
2000-07-20	1332.1	5962.31	7145.98		152.16
2000-07-21	1324.69	6021.73	7088.43		151.72
2000-07-24	1313.58	6041.54	7011.69		148.88
2000-07-25	1270.37	6110.87	6982.92		153.79
2000-07-26	1306.17	6219.82	6752.71		162.07
2000-07-27	1309.88	6259.43	6829.45		164.05
2000-07-28	1329.63	6239.63	6733.53		161.29
2000-07-31	1330.86	6200.01	6714.34		157.33
2000-08-01	1344.44	6457.52	6685.57		160.6
2000-08-02	1340.74	6457.52	6896.59		163.36
2000-08-03	1341.98	6484.06	7021.29		168.97
2000-08-04	1345.68	6393.86	7126.8		178.45
2000-08-07	1337.04	6393.86	6982.92		176.98
2000-08-08	1323.46	6433.95	6944.55		175.26
2000-08-09	1316.05	6433.95	6752.71		176.47
2000-08-10	1325.93	6433.95	6917.69		176.64
2000-08-11	1338.27	6474.04	6951.41		175.78
2000-08-14	1343.21	6454	6850.25		176.98
2000-08-15	1292.59	6433.95	6782.81		174.57
2000-08-16	1327.16	6413.91	6667.19		176.47
2000-08-17	1296.3	6383.84	6763.54		176.21
2000-08-18	1288.89	6323.71	6696.09		173.79
2000-08-21	1265.43	6323.71	6532.3		173.62
2000-08-22	1260.49	6303.67	6561.21		172.16
2000-08-23	1261.73	6233.52	6329.98		168.71
2000-08-24	1276.54	6103.23	6561.21		165.69
2000-08-25	1306.17	6093.21	6590.11		162.84
2000-08-28	1306.17	6103.23	6532.3		163.79
2000-08-29	1306.17	6013.04	6513.04		163.53
2000-08-30	1345.68	5962.93	6647.92		164.66
2000-08-31	1397.53	5932.86	6898.42		164.91
2000-09-01	1380.25	5842.67	6734.63		168.1
2000-09-04	1380.25	5842.67	6734.63		168.1
2000-09-05	1364.2	5952.91	6725		167.67
2000-09-06	1366.67	5932.86	6744.27		164.66
2000-09-07	1325.93	6033.08	7004.41		162.5
2000-09-08	1341.98	6243.54	7052.58		164.14
2000-09-11	1341.98	6253.56	7129.66		163.19
2000-09-12	1358.03	6233.52	7110.39		164.74
2000-09-13	1422.22	6203.45	7091.12		164.14
2000-09-14	1422.22	6153.34	7052.58		165.86
2000-09-15	1465.43	6193.43	7091.12		164.22
2000-09-18	1504.94	6043.11	6898.42		168.45
2000-09-19	1600	6063.15	6936.96		160
2000-09-20	1580.25	6063.15	6917.69		159.74
2000-09-21	1619.75	6023.06	6821.34		157.76
2000-09-22	1669.14	6103.23	6908.06		158.62
2000-09-25	1649.38	5993	7071.85		160.69
2000-09-26	1686.42	5952.91	7271.77		164.14
2000-09-27	1676.54	6093.21	7621.02		164.66
2000-09-28	1669.14	6053.13	7977.51		169.66
2000-09-29	1691.36	5952.91	7883.57		178.45
2000-10-02	1686.42	5692.34	7919.7		177.93
2000-10-03	1693.83	5662.28	8160.57		173.1
2000-10-04	1709.88	5552.04	8170.2		169.74
2000-10-05	1755.56	5421.76	8218.37		170.26
2000-10-06	1735.8	5602.15	8189.47		167.59
2000-10-09	1719.75	5642.23	8122.03		168.71
2000-10-10	1723.46	5562.06	7929.33		166.38
2000-10-11	1709.88	5521.97	7457.23		161.21
2000-10-12	1698.77	5511.95	7216.37		153.79
2000-10-13	1690.12	5511.95	7640.29		163.19
2000-10-16	1767.9	5552.04	7823.35		162.93
2000-10-17	1688.89	5612.17	7804.08		163.62
2000-10-18	1644.45	5622.19	7534.31		162.5
2000-10-19	1690.12	5582.11	7698.1		168.79
2000-10-20	1683.95	5521.97	7794.45		168.62
2000-10-23	1660.49	5542.02	7794.45		166.21
2000-10-24	1661.73	5471.86	8016.04		166.72
2000-10-25	1716.05	5351.61	8064.22		170.6
2000-10-26	1704.94	5401.71	8247.28		171.98
2000-10-27	1634.57	5481.89	8411.07		171.64
2000-10-30	1637.04	5511.95	8738.64		179.74
2000-10-31	1656.79	5582.11	8854.26		181.29
2000-11-01	1525.93	5662.28	8642.3		181.21
2000-11-02	1596.3	5697.15	8786.82		182.24
2000-11-03	1595.06	5666.63	8854.26		180.6
2000-11-06	1593.83	5676.8	8921.7		185.09
2000-11-07	1709.88	5676.8	8844.63		183.79
2000-11-08	1690.12	5707.33	8902.43		182.84
2000-11-09	1717.28	5697.15	8767.55		175.17
2000-11-10	1708.64	5697.15	8632.66		176.12
2000-11-13	1716.05	5717.5	8518.98		186.03
2000-11-14	1707.41	5717.5	8412.61		188.79
2000-11-15	1802.47	5748.02	8354.59		187.67
2000-11-16	1770.37	5748.02	8228.88		185.69
2000-11-17	1772.84	5748.02	8190.21		182.59
2000-11-20	1735.8	5829.41	8045.16		180.95
2000-11-21	1758.03	5819.23	8335.25		178.28
2000-11-22	1743.21	5819.23	8248.22		177.93
2000-11-23	1743.21	5819.23	8248.22		177.93
2000-11-24	1741.98	5819.23	8238.55		180.27
2000-11-27	1814.82	5839.58	8354.59		179.57
2000-11-28	1827.16	5880.28	8306.24		178.53
2000-11-29	1913.58	5920.97	8586.66		185.34
2000-11-30	2023.46	6012.53	8451.29		187.41
2000-12-01	2048.15	6002.36	8606		185.34
2000-12-04	1995.06	6032.88	8528.64		185.7
2000-12-05	1985.19	6134.61	9041.14		188.53
2000-12-06	2017.28	6175.31	8925.1		187.41
2000-12-07	2034.57	6185.48	9145.09		185.6
2000-12-08	2061.73	6154.96	9398.91		197.41
2000-12-11	2062.96	6175.31	9708.34		198.97
2000-12-12	1970.37	6144.79	9292.55		195.95
2000-12-13	1906.17	6195.66	9205.52		196.55
2000-12-14	1895.06	6165.13	8997.63		192.93
2000-12-15	2007.41	6216	8818.73		192.93
2000-12-18	2074.07	6297.39	9031.47		194.91
2000-12-19	2079.01	6307.56	8838.07		191.98
2000-12-20	2118.52	6287.21	8847.74		187.59
2000-12-21	2054.32	6205.83	9012.13		187.16
2000-12-22	2051.85	6185.48	9553.63		188.36
2000-12-25	2051.85	6185.48	9553.63		188.36
2000-12-26	2127.16	6185.48	9514.95		189.57
2000-12-27	2207.41	6205.83	9534.29		194.48
2000-12-28	2200	6338.08	9601.98		198.71
2000-12-29	2207.41	6236.35	9660		202.93
2001-01-01	2207.41	6236.35	9660		202.93
2001-01-02	1988.89	6134.61	9273.21		207.84
2001-01-03	2002.47	6154.96	9582.64		201.29
2001-01-04	1753.09	6134.61	9389.25		197.76
2001-01-05	1740.74	6073.57	9282.88		193.88
2001-01-08	1753.09	6073.57	9302.22		193.28
2001-01-09	1666.67	6032.88	9205.52		189.66
2001-01-10	1811.11	5982.01	9398.91		193.36
2001-01-11	1800	5890.45	9340.89		187.07
2001-01-12	1760.49	5839.58	9079.82		188.8
2001-01-15	1760.49	5839.58	9079.82		188.8
2001-01-16	1723.46	5819.23	9340.89		191.98
2001-01-17	1675.31	5768.37	9222.44		194.4
2001-01-18	1619.75	5890.45	9070.14		195.6
2001-01-19	1535.8	5880.28	8934.77		193.28
2001-01-22	1612.35	5920.97	9079.82		193.28
2001-01-23	1619.75	5910.8	9147.5		192.76
2001-01-24	1554.32	5900.63	9099.16		191.03
2001-01-25	1579.01	5890.45	8847.74		191.72
2001-01-26	1653.09	5890.45	8818.73		191.72
2001-01-29	1604.94	5908.76	8780.05		192.16
2001-01-30	1607.9	5923.41	8673.69		196.21
2001-01-31	1617.78	5925.04	8644.68		193.97
2001-02-01	1619.56	5986.89	8664.02		198.28
2001-02-02	1636.54	6062.86	8664.02		201.03
2001-02-05	1668.15	6028.18	8741.38		198.36
2001-02-06	1698.77	5998.45	8693.03		196.12
2001-02-07	1762.96	6005.06	8770.39		193.97
2001-02-08	1724.64	5988.55	8799.39		198.54
2001-02-09	1738.67	5962.12	8886.42		197.59
2001-02-12	1799.51	5958.82	9052.74		199.57
2001-02-13	1798.72	5953.86	9052.74		202.41
2001-02-14	1758.22	5965.42	9110.96		200.26
2001-02-15	1672.1	5945.61	9013.93		200.17
2001-02-16	1681.98	5945.61	8868.39		200.69
2001-02-19	1681.98	5945.61	8868.39		200.69
2001-02-20	1713.58	5937.35	8819.87		197.16
2001-02-21	1644.45	5866.33	8596.71		196.9
2001-02-22	1620.94	5709.43	8555.47		197.16
2001-02-23	1617.78	5805.22	8557.89		196.12
2001-02-26	1683.16	6019.93	8771.36		201.04
2001-02-27	1724.44	6120.67	8848.98		203.53
2001-02-28	1772.84	6244.54	8916.9		201.64
2001-03-01	1781.73	6267.66	8936.3		201.55
2001-03-02	1833.09	6366.75	9081.85		200.09
2001-03-05	1770.07	6401.43	9004.23		204.31
2001-03-06	1750.91	6365.1	8916.9		204.22
2001-03-07	1707.65	6275.92	8868.39		204.48
2001-03-08	1679.01	6275.92	8751.95		205.69
2001-03-09	1654.12	6218.11	8596.71		204.56
2001-03-12	1581.43	6178.47	8383.25		199.66
2001-03-13	1582.42	6226.37	8499.68		198.79
2001-03-14	1622.12	6110.76	8208.59		188.97
2001-03-15	1649.38	6036.44	8257.11		194.74
2001-03-16	1666.57	6010.02	7985.43		186.38
2001-03-19	1677.43	6119.02	8024.24		186.29
2001-03-20	1651.16	6105.8	7956.32		185.34
2001-03-21	1668.94	5957.16	7568.21		186.12
2001-03-22	1620.74	5863.03	7286.82		184.83
2001-03-23	1636.54	5830	7645.83		191.21
2001-03-26	1673.48	5995.15	7948.56		190.78
2001-03-27	1641.28	5986.89	8228		195.34
2001-03-28	1634.57	5849.82	8113.12		185.95
2001-03-29	1718.32	5920.83	8040.15		181.47
2001-03-30	1744.2	5917.53	8086.73		187.59
2001-04-02	1705.09	6061.21	8077.41		183.19
2001-04-03	1689.88	5896.06	8071.2		180.78
2001-04-04	1794.57	5917.53	7827.46		186.55
2001-04-05	1786.27	6010.02	8071.2		195.26
2001-04-06	1788.05	5904.32	7929.93		191.81
2001-04-09	1815.31	5879.54	7971.84		190.52
2001-04-10	1823.21	5849.82	8102.25		185.43
2001-04-11	1746.17	5777.14	8232.66		185.34
2001-04-12	1785.88	5744.12	8259.05		183.62
2001-04-13	1785.88	5744.12	8259.05		183.62
2001-04-16	1760.59	5707.78	8119.32		184.48
2001-04-17	1826.57	5780.45	8078.96		194.14
2001-04-18	1768.89	5818.43	8273.02		195.43
2001-04-19	1688.89	5821.74	8577.3		197.93
2001-04-20	1678.62	5801.92	8437.58		196.98
2001-04-23	1651.36	5793.66	8156.59		196.72
2001-04-24	1672.69	5796.96	8229.55		192.59
2001-04-25	1732.35	5805.22	8206.26		188.62
2001-04-26	1713.78	5881.19	8179.87		189.83
2001-04-27	1724.25	6036.44	8276.13		192.67
2001-04-30	1773.04	6064.52	8273.02		196.12
2001-05-01	1729.38	6099.2	8296.3		196.55
2001-05-02	1659.26	6110.76	8425.16		195.26
2001-05-03	1691.65	6158.66	8377.04		195.34
2001-05-04	1625.68	6121.8	8499.68		197.67
2001-05-07	1631.41	6098.34	8446.89		199.91
2001-05-08	1586.17	6071.54	8392.56		198.79
2001-05-09	1594.07	6036.36	8383.25		197.67
2001-05-10	1603.95	6041.38	8422.05		195.86
2001-05-11	1600.99	6024.63	8349.09		195.52
2001-05-14	1609.88	6031.33	8356.85		193.28
2001-05-15	1619.75	6048.08	8373.99		193.36
2001-05-16	1652.35	6126.82	8570.33		192.76
2001-05-17	1639.51	6136.88	8539.16		192.07
2001-05-18	1604.94	6103.37	8506.45		193.1
2001-05-21	1525.93	6071.54	8442.55		195
2001-05-22	1568.4	6148.61	8455.02		195
2001-05-23	1493.93	6229.02	8400.48		195.43
2001-05-24	1558.52	6287.66	8388.02		194.22
2001-05-25	1599.01	6240.75	8383.34		194.83
2001-05-28	1599.01	6240.75	8383.34		194.83
2001-05-29	1536.79	6309.44	8333.48		195.69
2001-05-30	1553.58	6265.88	8305.43		195.17
2001-05-31	1580.25	6282.63	8436.32		195.86
2001-06-01	1555.56	6282.63	8550.07		196.55
2001-06-04	1592.1	6366.4	8656.04		196.72
2001-06-05	1664	6443.47	8774.46		196.72
2001-06-06	1711.01	6461.9	8811.86		198.28
2001-06-07	1718.52	6466.92	8825.88		196.47
2001-06-08	1706.67	6416.66	8804.07		195.43
2001-06-11	1694.02	6420.01	8763.55		194.66
2001-06-12	1758.02	6468.6	8788.48		196.79
2001-06-13	1756.05	6445.14	8811.86		196.98
2001-06-14	1731.95	6423.36	8709.02		194.83
2001-06-15	1761.97	6414.99	8782.25		188.62
2001-06-18	1846.91	6587.55	8710.57		190.47
2001-06-19	1817.28	6605.98	8780.7		189.22
2001-06-20	1846.91	6642.84	9129.74		188.71
2001-06-21	1833.09	6659.59	9277.77		185.43
2001-06-22	1777.78	6616.03	8967.68		192.67
2001-06-25	1761.97	6589.22	8986.38		191.03
2001-06-26	1768.69	6614.36	9017.55		192.84
2001-06-27	1818.07	6577.5	9048.71		194.14
2001-06-28	1802.67	6600.95	9160.91		194.66
2001-06-29	1797.53	6540.64	9193.63		198.28
2001-07-02	1761.58	6626.08	9195.19		198.02
2001-07-03	1758.02	6654.56	9206.09		197.84
2001-07-04	1758.02	6654.56	9206.09		197.84
2001-07-05	1738.27	6637.81	9106.37		197.33
2001-07-06	1801.48	6616.03	8980.15		201.38
2001-07-09	1906.57	6554.04	8969.24		203.02
2001-07-10	1905.78	6550.69	8850.81		202.41
2001-07-11	1966.22	6532.26	8881.98		202.33
2001-07-12	1974.52	6530.59	8964.57		198.28
2001-07-13	1966.62	6513.83	9097.02		198.28
2001-07-16	2078.02	6468.6	9012.87		195.78
2001-07-17	2050.37	6458.55	9148.44		197.41
2001-07-18	2014.81	6468.6	9193.63		197.41
2001-07-19	1963.06	6510.48	9204.54		195.17
2001-07-20	1969.38	6500.43	9157.79		195.09
2001-07-23	1923.95	6466.92	9086.11		195.34
2001-07-24	1935.8	6401.58	9095.46		193.97
2001-07-25	1882.47	6408.29	9106.37		195.17
2001-07-26	1929.48	6453.52	9100.13		195.09
2001-07-27	1918.02	6517.18	9114.16		195.43
2001-07-30	1951.6	6450.17	9104.81		193.97
2001-07-31	1955.56	6473.63	9107.93		197.93
2001-08-01	1951.21	6495.4	8981.71		199.22
2001-08-02	1937.38	6602.46	9017.55		194.31
2001-08-03	1918.02	6597.36	9093.9		194.48
2001-08-06	1916.84	6648.39	9076.76		197.24
2001-08-07	1947.65	6685.82	9125.07		197.84
2001-08-08	1916.44	6721.55	9044.04		197.76
2001-08-09	1913.68	6745.36	9061.18		199.29
2001-08-10	1949.63	6804.91	9117.27		197.16
2001-08-13	1961.48	6804.91	9081.43		199.22
2001-08-14	1914.07	6886.57	9147.11		198.71
2001-08-15	1929.48	6898.47	9170.56		199.4
2001-08-16	1943.7	6838.93	9234.67		199.83
2001-08-17	1927.9	6920.59	9303.47		198.88
2001-08-20	1954.77	6923.99	9314.41		200.6
2001-08-21	1916.05	6964.82	9283.14		199.83
2001-08-22	1941.73	6975.03	9344.12		200.09
2001-08-23	1935.8	7077.1	9342.56		200.69
2001-08-24	1908.15	6969.93	9165.87		200
2001-08-27	1905.78	7034.57	9022.02		200.78
2001-08-28	1898.27	7026.07	8989.18		201.12
2001-08-29	1902.62	6992.04	8918.82		200.52
2001-08-30	1896.69	6867.85	8968.86		200.26
2001-08-31	1868.64	6823.62	8953.22		199.31
2001-09-03	1868.64	6823.62	8953.22		199.31
2001-09-04	1896.3	6804.91	8884.42		199.57
2001-09-05	1895.51	6770.88	8801.55		199.66
2001-09-06	1900.25	6716.45	8660.82		200.86
2001-09-07	1884.05	6527.61	8593.59		197.33
2001-09-10	1844.94	6464.66	8449.74		195.95
2001-09-11	1844.94	6464.66	8449.74		195.95
2001-09-12	1844.94	6464.66	8449.74		195.95
2001-09-13	1844.94	6464.66	8449.74		195.95
2001-09-14	1844.94	6464.66	8449.74		195.95
2001-09-17	1772.64	6665.41	8412.21		183.88
2001-09-18	1684.94	6702.83	8420.03		183.02
2001-09-19	1777.78	6646.69	8326.21		176.55
2001-09-20	1837.43	6592.25	8252.72		179.74
2001-09-21	1813.33	6456.16	8071.34		179.66
2001-09-24	1813.73	6481.67	8105.74		183.02
2001-09-25	1852.05	6558.23	8168.29		187.07
2001-09-26	1888.39	6617.77	8162.04		195
2001-09-27	1960.69	6699.43	8443.48		199.57
2001-09-28	1927.9	6753.87	8390.32		200.86
2001-10-01	1914.07	6651.8	8216.76		201.29
2001-10-02	1920	6571.84	8216.76		201.47
2001-10-03	1873.38	6396.61	7758.62		208.79
2001-10-04	1893.14	6508.89	7678.88		205.69
2001-10-05	1866.67	6498.69	7181.65		206.9
2001-10-08	1852.44	6439.14	6867.37		208.19
2001-10-09	1796.74	6537.81	6942.42		209.91
2001-10-10	1786.47	6541.22	6936.16		214.91
2001-10-11	1714.96	6675.61	6956.49		215
2001-10-12	1756.05	6587.15	6842.35		211.21
2001-10-15	1812.94	6680.71	6818.89		215.52
2001-10-16	1837.04	6643.29	7001.84		214.57
2001-10-17	1742.22	6566.73	6942.42		212.93
2001-10-18	1734.32	6488.48	6637.52		213.97
2001-10-19	1739.06	6685.82	6848.6		214.66
2001-10-22	1784.1	6592.25	7017.47		213.97
2001-10-23	1703.9	6677.32	7128.49		211.21
2001-10-24	1656.1	6600.76	7231.69		211.38
2001-10-25	1619.75	6646.69	7444.34		210.78
2001-10-26	1631.6	6660.3	7575.68		208.53
2001-10-29	1587.36	6667.11	7555.35		207.76
2001-10-30	1595.26	6633.08	7520.95		200.86
2001-10-31	1595.65	6668.81	7492.81		202.93
2001-11-01	1578.67	6832.13	7585.06		205.78
2001-11-02	1586.17	6832.13	7511.57		206.64
2001-11-05	1548.25	6811.37	7663.24		204.91
2001-11-06	1625.68	6953.2	7714.84		209.31
2001-11-07	1574.32	6989.52	7777.39		203.1
2001-11-08	1511.11	7013.74	7688.26		203.53
2001-11-09	1536.79	6965.31	7652.3		199.57
2001-11-12	1580.25	6932.45	7572.23		196.55
2001-11-13	1592.1	6975.69	7551.82		195
2001-11-14	1619.75	6920.34	7562.8		195.69
2001-11-15	1627.65	7018.93	7511		192.67
2001-11-16	1633.58	6835.59	7418.36		192.67
2001-11-19	1675.85	6875.37	7434.06		190.78
2001-11-20	1712.2	6890.93	7402.66		193.97
2001-11-21	1717.73	6904.77	7353.99		193.53
2001-11-22	1717.73	6904.77	7353.99		193.53
2001-11-23	1707.85	6901.31	7435.63		194.83
2001-11-26	1703.51	6826.94	7543.96		192.84
2001-11-27	1688.49	6806.18	7523.55		193.97
2001-11-28	1681.78	6832.13	7509.42		195.95
2001-11-29	1704.69	6780.24	7616.19		201.21
2001-11-30	1655.7	6797.53	7580.08		201.12
2001-12-03	1662.81	6745.64	7536.12		200.86
2001-12-04	1698.77	6797.53	7680.56		201.38
2001-12-05	1727.6	6899.58	7933.33		201.21
2001-12-06	1702.72	7005.09	8069.92		200.34
2001-12-07	1677.04	6992.98	8058.93		197.84
2001-12-10	1680.59	6916.88	8018.11		194.05
2001-12-11	1737.48	6963.58	8046.38		196.03
2001-12-12	1684.94	6939.36	8093.47		198.28
2001-12-13	1680.99	6916.88	8029.11		196.38
2001-12-14	1696.79	6996.45	7994.56		201.12
2001-12-17	1697.18	6980.88	7989.85		201.9
2001-12-18	1692.84	7058.71	8142.14		200.52
2001-12-19	1620.54	7091.57	8176.68		202.76
2001-12-20	1643.46	7089.84	8203.38		203.28
2001-12-21	1640.3	7100.22	8401.2		203.02
2001-12-24	1657.28	7103.68	8343.11		204.05
2001-12-25	1657.28	7103.68	8343.11		204.05
2001-12-26	1651.36	7150.38	8365.09		205.17
2001-12-27	1653.33	7167.81	8237.91		209.48
2001-12-28	1669.14	7258.43	8272.46		213.53
2001-12-31	1690.07	7249.72	8255.18		217.67
2002-01-01	1690.07	7249.72	8255.18		217.67
2002-01-02	1679.01	7310.71	8098.18		214.14
2002-01-03	1639.51	7319.43	8231.64		212.93
2002-01-04	1618.17	7310.71	8300.72		211.81
2002-01-07	1572.34	7371.71	8296.01		211.98
2002-01-08	1540.74	7315.94	8281.88		205.86
2002-01-09	1539.55	7305.48	8244.2		209.05
2002-01-10	1524.15	7319.43	8233.2		206.47
2002-01-11	1558.52	7319.43	8140.57		212.5
2002-01-14	1573.93	7389.14	8043.23		212.84
2002-01-15	1560.89	7389.14	8120.16		213.79
2002-01-16	1580.64	7349.05	8124.88		213.97
2002-01-17	1552.99	7368.22	8156.27		215.09
2002-01-18	1501.23	7331.63	8118.59		215.43
2002-01-21	1501.23	7331.63	8118.59		215.43
2002-01-22	1578.67	7350.8	8088.76		213.79
2002-01-23	1654.52	7345.57	8131.16		211.21
2002-01-24	1647.01	7385.65	8041.66		212.59
2002-01-25	1649.38	7347.31	8025.96		212.24
2002-01-28	1655.31	7349.05	7912.92		213.62
2002-01-29	1687.7	7336.85	7686.84		211.98
2002-01-30	1645.43	7380.42	7765.34		211.64
2002-01-31	1653.33	7549.46	7903.5		211.47
2002-02-01	1655.31	7519.38	7908.21		211.38
2002-02-04	1641.09	7468.06	7831.28		209.91
2002-02-05	1664	7432.67	7870.53		209.31
2002-02-06	1698.77	7487.53	8003.98		207.76
2002-02-07	1678.22	7429.13	8145.29		208.02
2002-02-08	1680.99	7413.2	8171.97		210.34
2002-02-11	1679.41	7462.75	8264.61		211.47
2002-02-12	1679.41	7485.76	8226.78		211.29
2002-02-13	1663.6	7503.45	8335.53		212.16
2002-02-14	1669.53	7547.7	8458.46		211.03
2002-02-15	1617.78	7503.45	8426.93		210.78
2002-02-18	1617.78	7503.45	8426.93		210.78
2002-02-19	1573.53	7599.02	8304		209.83
2002-02-20	1575.11	7645.03	8351.29		209.83
2002-02-21	1606.72	7524.69	8411.18		209.66
2002-02-22	1624.89	7561.86	8356.02		210.78
2002-02-25	1587.36	7602.55	8370.2		209.66
2002-02-26	1576.3	7503.45	8327.65		211.64
2002-02-27	1560.49	7393.73	8351.29		209.05
2002-02-28	1520.59	7397.27	8329.22		209.05
2002-03-01	1524.94	7430.89	8340.25		210.78
2002-03-04	1493.33	7468.06	8467.91		208.71
2002-03-05	1524.94	7715.82	8362.32		206.98
2002-03-06	1541.93	7807.84	8460.03		202.59
2002-03-07	1540.74	7800.76	8444.27		200.69
2002-03-08	1569.97	7781.29	8463.18		206.64
2002-03-11	1557.73	7752.98	8486.82		206.03
2002-03-12	1568.39	7751.21	8521.5		205.17
2002-03-13	1609.09	7786.61	8497.86		205.43
2002-03-14	1615.41	7878.63	8507.31		206.9
2002-03-15	1654.12	7945.88	8660.19		209.83
2002-03-18	1621.33	7908.71	8791		211.55
2002-03-19	1600.79	7921.1	8835.13		210.86
2002-03-20	1616.2	7868.01	8759.47		210.17
2002-03-21	1603.16	7892.79	8669.64		207.76
2002-03-22	1600	7875.09	8675.95		205.78
2002-03-25	1574.32	7830.85	8772.08		205.78
2002-03-26	1560.49	7830.85	9052.61		205.69
2002-03-27	1588.15	7807.84	9329.99		205
2002-03-28	1629.63	7814.92	9341.02		204.22
2002-03-29	1629.63	7814.92	9341.02		204.22
2002-04-01	1671.51	7875.09	9315.8		203.45
2002-04-02	1684.94	7952.95	9289.01		207.5
2002-04-03	1686.91	7901.63	9129.84		207.16
2002-04-04	1679.01	7850.31	9006.91		204.14
2002-04-05	1736.3	7871.55	9035.28		204.14
2002-04-08	1747.75	7933.48	9110.93		202.67
2002-04-09	1743.8	8030.82	9196.03		205.78
2002-04-10	1756.05	8135.23	9192.88		204.14
2002-04-11	1763.95	8078.6	9087.29		202.84
2002-04-12	1767.11	8335.2	9221.25		203.1
2002-04-15	1750.12	8252.03	9257.49		202.59
2002-04-16	1756.05	8117.54	9300.05		201.72
2002-04-17	1783.31	8013.13	9312.66		202.33
2002-04-18	1764.35	8087.45	9361.51		202.41
2002-04-19	1840.99	8025.51	8838.27		202.16
2002-04-22	1847.7	7892.79	8605.02		200.86
2002-04-23	1827.16	7694.58	8560.9		205.78
2002-04-24	1852.84	7777.75	8548.29		205.17
2002-04-25	1874.57	7777.75	8562.47		204.31
2002-04-26	1892.35	7747.67	8466.34		200.43
2002-04-29	1807.41	7698.12	8431.66		205.86
2002-04-30	1839.01	7804.3	8523.07		209.74
2002-05-01	1819.26	7963.57	8554.59		214.66
2002-05-02	1831.11	8044.98	8778.39		212.76
2002-05-03	1797.53	8059.34	8786.27		212.93
2002-05-06	1814.52	8036	8772.08		210.78
2002-05-07	1779.75	8032.41	8828.82		215.43
2002-05-08	1776.99	7962.37	8803.6		215.43
2002-05-09	1763.95	7919.27	8682.25		216.34
2002-05-10	1757.23	7800.75	8628.67		216.81
2002-05-13	1742.62	7811.53	8764.2		222.76
2002-05-14	1718.52	7766.64	8895.48		224.14
2002-05-15	1813.33	7763.04	8950.84		224.05
2002-05-16	1782.52	7770.23	8914.46		223.19
2002-05-17	1798.32	7831.28	8941.36		224.66
2002-05-20	1779.75	7788.18	8843.29		222.16
2002-05-21	1797.53	7725.33	8908.14		222.41
2002-05-22	1763.56	7727.13	8968.24		217.24
2002-05-23	1811.36	7877.97	9053.65		216.55
2002-05-24	1833.09	7908.5	8954		219.66
2002-05-27	1833.09	7908.5	8954		219.66
2002-05-28	1846.12	7919.27	8862.11		220.34
2002-05-29	1888.39	8122.2	8791.09		216.38
2002-05-30	1917.23	7926.46	8751.55		213.28
2002-05-31	1960.3	7982.13	8710.43		213.1
2002-06-03	1935.01	8080.89	8598.12		210.43
2002-06-04	1889.98	8089.87	8485.82		214.14
2002-06-05	1951.21	8043.18	8515.88		212.24
2002-06-06	1929.09	8041.39	8443.12		214.57
2002-06-07	1970.96	8009.06	8477.91		213.53
2002-06-10	1963.46	8062.93	8422.55		211.21
2002-06-11	2001.78	8079.1	8305.51		207.76
2002-06-12	1946.47	8046.77	8267.55		209.66
2002-06-13	1974.91	8036	8167.9		212.33
2002-06-14	1963.06	8014.45	8201.12		209.57
2002-06-17	2017.19	8018.04	8585.47		211.81
2002-06-18	2014.02	8027.02	8541.18		211.64
2002-06-19	2043.26	8080.89	8492.15		207.59
2002-06-20	2050.37	8071.91	8337.14		207.93
2002-06-21	1992.3	8174.27	8348.21		207.33
2002-06-24	1931.85	8134.77	8235.91		203.71
2002-06-25	1876.54	8260.47	8068.25		199.31
2002-06-26	1903.41	8185.04	7957.54		194.14
2002-06-27	1910.12	8197.62	8126.62		194.57
2002-06-28	1935.8	8296.38	8240.66		192.59
2002-07-01	1876.94	8147.34	8213.77		191.38
2002-07-02	1823.6	8106.04	8117.29		188.02
2002-07-03	1856.79	8044.98	7959.12		190.95
2002-07-04	1856.79	8044.98	7959.12		190.95
2002-07-05	1916.44	8149.13	8273.88		194.48
2002-07-08	1865.09	8104.23	8194.79		198.02
2002-07-09	1813.33	8100.64	8033.46		199.57
2002-07-10	1716.54	7910.29	7883.2		197.5
2002-07-11	1767.9	7721.74	7887.94		193.97
2002-07-12	1788.84	7653.5	7823.09		190.17
2002-07-15	1758.02	7622.98	7720.28		187.5
2002-07-16	1754.07	7748.68	7748.75		189.31
2002-07-17	1816.1	7676.85	7652.27		188.97
2002-07-18	1787.65	7506.25	7361.23		191.38
2002-07-19	1729.58	7362.59	7269.5		192.24
2002-07-22	1657.28	7165.06	7087.6		179.22
2002-07-23	1655.31	6913.65	6964.23		172.41
2002-07-24	1738.27	6761.01	7255.26		180.09
2002-07-25	1741.43	6960.34	7362.81		182.5
2002-07-26	1729.58	7218.93	7498.84		182.07
2002-07-29	1790.81	7457.77	7971.77		197.59
2002-07-30	1785.68	7685.82	7786.71		201.9
2002-07-31	1867.85	7820.51	7989.17		197.16
2002-08-01	1872.2	7497.27	7875.29		200.35
2002-08-02	1807.41	7241.83	7728.19		202.16
2002-08-05	1776.59	6997.33	7532.06		196.55
2002-08-06	1783.7	7198.04	7748.75		199.22
2002-08-07	1835.06	7261.9	7884.78		201.47
2002-08-08	1914.07	7061.2	8190.05		203.36
2002-08-09	1824.39	6988.21	8246.99		203.45
2002-08-12	1776.99	6982.73	8305.51		208.88
2002-08-13	1734.32	7024.7	8181.66		211.47
2002-08-14	1807.01	7079.44	8418.24		210.34
2002-08-15	1773.83	7152.42	8513.5		215.09
2002-08-16	1792.79	7347.65	8469.05		215.43
2002-08-19	1827.56	7280.14	8577.01		214.22
2002-08-20	1824.39	7250.95	8453.17		210.95
2002-08-21	1835.06	7261.9	8557.96		213.36
2002-08-22	1856.79	7172.5	8623.06		215.52
2002-08-23	1839.41	7252.78	8500.8		216.12
2002-08-26	1860.35	7354.95	8596.07		215.52
2002-08-27	1832.69	7354.95	8699.27		215.6
2002-08-28	1792	7429.76	8556.38		213.36
2002-08-29	1831.11	7389.62	8605.59		213.19
2002-08-30	1806.22	7539.24	8672.28		210.34
2002-09-02	1806.22	7539.24	8672.28		210.34
2002-09-03	1782.91	7444.36	8392.84		207.59
2002-09-04	1781.33	7468.08	8454.76		207.5
2002-09-05	1837.43	7426.11	8356.32		211.21
2002-09-06	1872.2	7460.78	8367.43		211.47
2002-09-09	1892.35	7499.1	8484.92		214.7
2002-09-10	1880.49	7473.55	8408.71		217.07
2002-09-11	1908.15	7457.13	8403.95		216.47
2002-09-12	1902.62	7424.29	8056.23		216.38
2002-09-13	1919.21	7480.85	8097.52		214.66
2002-09-16	1951.6	7489.97	8080.05		215.43
2002-09-17	1916.05	7480.85	7895.87		215.69
2002-09-18	1927.9	7475.38	7627.54		214.66
2002-09-19	1896.3	7380.5	7357.63		208.36
2002-09-20	1891.55	7471.73	7259.18		206.9
2002-09-23	1867.85	7409.69	6841.61		203.1
2002-09-24	1856	7365.9	6792.39		207.76
2002-09-25	1931.85	7322.11	6916.23		206.72
2002-09-26	1980.05	7391.45	7071.83		207.33
2002-09-27	2030.62	7298.39	7057.54		210.26
2002-09-30	2020.74	7198.04	6911.47		212.5
2002-10-01	2018.37	7154.25	7001.97		209.48
2002-10-02	2054.32	7024.7	6544.7		206.03
2002-10-03	2069.33	6937.12	6065.2		207.93
2002-10-04	2016.79	6751.01	6000.1		210.17
2002-10-07	2036.54	6575.85	5469.79		206.03
2002-10-08	2026.67	6570.38	5814.33		200.86
2002-10-09	2054.32	6488.27	5566.64		195.17
2002-10-10	2064.2	6687.15	5809.57		195
2002-10-11	2093.83	6741.89	5990.57		202.5
2002-10-14	2162.96	6541.18	5979.62		203.19
2002-10-15	2205.63	6714.52	6192.22		210.09
2002-10-16	2220.25	6688.97	6201.74		207.67
2002-10-17	2145.18	6771.08	6193.8		211.72
2002-10-18	2106.47	6751.01	6360.52		212.41
2002-10-21	2169.68	6756.48	6430.38		209.31
2002-10-22	2164.94	6605.04	6262.07		212.24
2002-10-23	2147.16	6530.23	6252.55		211.98
2002-10-24	2109.63	6725.46	6166.81		211.98
2002-10-25	2091.06	6869.61	6328.76		210.78
2002-10-28	2062.62	6825.82	6324		211.21
2002-10-29	2016	6687.15	6293.83		209.48
2002-10-30	2018.76	6732.77	6382.75		209.48
2002-10-31	1915.26	6705.4	6384.33		212.07
2002-11-01	1969.38	6588.62	6779.68		211.9
2002-11-04	2008.1	6745.54	6830.33		212.41
2002-11-05	1955.56	6778.38	6773.33		212.16
2002-11-06	1958.32	6831.29	6659.01		213.28
2002-11-07	1963.46	6752.84	6425.61		211.9
2002-11-08	1806.22	6633.88	6331.94		214.66
2002-11-11	1698.77	6542.8	6287.26		212.76
2002-11-12	1726.42	6537.22	6375.02		209.48
2002-11-13	1735.51	6395.95	6264.92		209.48
2002-11-14	1785.68	6500.04	6435.5		211.21
2002-11-15	1844.94	6542.8	6346.3		212.33
2002-11-18	1906.17	6563.24	6177.15		211.12
2002-11-19	1848.89	6594.84	6105.34		212.67
2002-11-20	1884.44	6680.34	6335.13		208.79
2002-11-21	1758.02	6700.79	6448.43		208.28
2002-11-22	1771.85	6879.23	6574.49		207.5
2002-11-25	1738.27	6858.79	6657.47		203.19
2002-11-26	1744.2	6871.79	6534.6		202.16
2002-11-27	1780.54	6886.66	6724.49		204.31
2002-11-28	1780.54	6886.66	6724.49		204.31
2002-11-29	1767.9	6944.29	6566.51		207.84
2002-12-02	1739.06	7024.21	6611.2		207.84
2002-12-03	1729.58	7011.2	6542.58		205.78
2002-12-04	1796.34	6979.6	6523.43		203.28
2002-12-05	1777.38	6970.31	6513.85		202.41
2002-12-06	1803.46	6938.71	6576.09		201.29
2002-12-09	1768.69	6998.19	6485.13		198.36
2002-12-10	1767.51	7020.5	6582.47		202.67
2002-12-11	1774.22	6953.58	6560.13		204.22
2002-12-12	1762.77	6944.29	6533		205.6
2002-12-13	1763.16	6882.95	6392.58		204.91
2002-12-16	1767.51	6964.73	6531.41		203.1
2002-12-17	1793.58	6855.07	6438.85		206.9
2002-12-18	1816.49	6752.84	6339.92		205.86
2002-12-19	1784.49	6817.89	6253.75		203.45
2002-12-20	1781.73	6964.73	6327.15		204.14
2002-12-23	1799.51	6873.66	6416.51		202.76
[truncated: 4,785 more rows]

## Sheet: RI_d2
Year	PINCLE WEST CAP. - TOT RETURN IND	#ERROR	NRG ENERGY - TOT RETURN IND	NEWS 'A' - TOT RETURN IND	MOHAWK INDUSTRIES - TOT RETURN IND	IPG PHOTONICS - TOT RETURN IND	HNTGTN.INGALLS INDS. - TOT RETURN IND	FORTUNE BNS.HM.& SCTY. - TOT RETURN IND	DXC TECHNOLOGY - TOT RETURN IND	DISH NETWORK 'A' - TOT RETURN IND	DENTSPLY SIRO - TOT RETURN IND	CERIDIAN HCM HOLDING - TOT RETURN IND	BORGWARNER - TOT RETURN IND	WYNN RESORTS - TOT RETURN IND	WESTROCK - TOT RETURN IND	TAPESTRY - TOT RETURN IND	SP-ON - TOT RETURN IND	SEALED AIR - TOT RETURN IND	ROBERT HALF INTL. - TOT RETURN IND	REGENCY CENTERS - TOT RETURN IND	RALPH LAUREN CL.A - TOT RETURN IND	QORVO - TOT RETURN IND	PVH - TOT RETURN IND	PULTEGROUP - TOT RETURN IND	PTC - TOT RETURN IND	PENTAIR - TOT RETURN IND	PENN T.GAMING - TOT RETURN IND	NORWEGIAN CRUISE LINE HDG. - TOT RETURN IND	NORDSON - TOT RETURN IND	NEWELL BRANDS (XSC) - TOT RETURN IND	NIELSEN - TOT RETURN IND	NISOURCE - TOT RETURN IND	MARKETAXESS HOLDINGS - TOT RETURN IND	LUMEN TECHNOLOGIES - TOT RETURN IND	MASCO - TOT RETURN IND	LINCOLN TIOL - TOT RETURN IND	LAMB WESTON HOLDINGS - TOT RETURN IND	JUNIPER NETWORKS - TOT RETURN IND	INVESCO - TOT RETURN IND	INTERPUBLIC GROUP - TOT RETURN IND	HASBRO - TOT RETURN IND	GLOBE LIFE - TOT RETURN IND	FRANKLIN RESOURCES - TOT RETURN IND	ETSY - TOT RETURN IND	EASTMAN CHEMICAL - TOT RETURN IND	DOMINO'S PIZZA - TOT RETURN IND	DAVITA - TOT RETURN IND	COMERICA - TOT RETURN IND	CITRIX SYS. - TOT RETURN IND
1995-04-26	524.83	$$ER: 2380,NO DATA IN REQUESTED PERIOD			136.58				2810.04		883.88		103.95				510.42	5862.38	25043.7	92.28			1502.48	4126.56	1611.35	9564.63	101.25		1507.47	4209.4		710.66		3201.52	547.56	1179.68				7675.82	8984.59	1375.23	511131		129.65			2899.47
1995-04-27	518.76				136.58				2868.58		899.61		106.02				512.17	5810.81	24926.1	91.56			1502.48	4272.2	1667.06	9604.1	103.75		1514.11	4187.01		710.66		3215.56	569.03	1208.99				7778.85	9019.82	1370.83	487320		131.38			2874.15
1995-04-28	521.79				134.14				2890.53		887.03		106.54				520.91	5896.77	24808.5	91.56			1502.48	4199.38	1628.49	9630.41	102.5		1474.27	4231.79		707.92		3341.94	547.56	1194.33				7830.36	8949.35	1375.23	511131		130.22			2912.13
1995-05-01	515.72				131.7				2868.58		887.03		106.54				513.92	5913.96	24690.9	92.28			1465.83	4175.11	1534.21	9735.66	105		1514.11	4187.01		705.17		3398.1	552.93	1198				7624.3	9042.37	1362.01	506369		130.8			2848.83
1995-05-02	512.69				124.38				2810.04		887.03		107.57				512.17	6120.26	24573.4	93.72			1453.61	4175.11	1499.92	9683.04	108.75		1500.83	4276.57		705.17		3341.94	558.29	1198				7444	8971.73	1344.38	506369		131.09			2874.15
1995-05-03	518.76				124.38				2890.53		893.32		104.99				513.92	6240.6	24808.5	94.44			1478.04	4175.11	1559.92	9577.79	111.25		1527.39	4478.09		710.66		3370.02	558.29	1194.33				7547.03	9113.01	1370.83	511131		131.09			2874.15
1995-05-04	524.83				123.16				2897.85		888.6		104.99				513.92	6137.45	24455.8	93.72			1441.4	4150.83	1529.92	9630.41	105		1517.43	4478.09		713.41		3412.14	571.71	1187.01				7418.24	9007.05	1366.42	520655		131.09			2886.81
1995-05-05	533.93				129.26				2868.58		877.59		105.5				512.17	6103.07	20693.4	92.28			1441.4	4442.12	1508.5	10156.7	103.75		1527.39	4455.7		716.15		3355.98	577.08	1216.31				7366.72	8936.4	1362.01	520655		130.8			2924.8
1995-05-08	521.79				136.58				2905.17		883.88		107.06				512.17	5982.73	19752.8	94.56			1465.83	4903.32	1534.21	10235.6	110		1500.83	4455.7		713.41		3370.02	601.24	1234.63				7418.24	8971.73	1362.01	531766		129.93			2912.13
1995-05-09	527.86				146.33				2824.67		871.3		108.61				513.92	6017.11	20223.1	96.04			1465.83	5097.51	1474.21	9998.79	107.5		1500.83	4410.92		721.64		3384.06	622.71	1256.61				7495.51	9077.69	1362.01	553990		130.22			2950.12
1995-05-10	530.89				143.9				2802.72		871.3		108.09				512.17	6034.3	20223.1	98.25			1453.61	5097.51	1495.64	10104	105		1514.11	4254.18		718.89		3398.1	611.98	1249.29				7572.79	8936.4	1379.64	555577		129.93			2937.46
1995-05-11	546.06				141.46				2824.67		880.73		108.09				512.17	5982.73	19987.9	98.99			1441.4	5048.96	1534.21	10051.4	103.75		1527.39	4388.53		716.15		3412.14	609.29	1260.28				7547.03	9183.66	1375.23	546053		129.36			2937.46
1995-05-12	546.06				141.46				2861.26		874.44		109.64				515.67	5931.15	20693.4	98.25			1453.61	4976.14	1529.92	10156.7	107.5		1527.39	4298.96		713.41		3426.19	601.24	1263.94				7572.79	9607.52	1384.05	546053		128.49			2950.12
1995-05-15	546.06				146.33				2883.22		883.88		111.19				517.69	5948.34	21634	100.47			1490.26	4879.05	1529.92	10156.7	107.5		1527.39	4298.07		716.15		3440.23	620.03	1263.94				7418.24	9572.2	1401.68	552402		133.1			2962.78
1995-05-16	552.13				151.21				2883.22		893.32		113.78				515.93	5913.96	21986.7	99.73			1490.26	5146.06	1637.06	10209.3	108.75		1520.75	4320.57		718.89		3468.31	620.03	1278.6				7366.72	9607.52	1397.27	555577		134.83			2988.1
1995-05-17	549.1				151.21				2927.12		883.88		112.23				512.41	5879.57	21634	100.47			1514.69	5340.25	1662.77	10156.7	106.25		1500.83	4163.05		718.89		3412.14	606.61	1278.6				7572.79	9536.88	1397.27	541291		133.68			3026.09
1995-05-18	546.06				146.33				2978.35		883.88		111.19				505.37	5913.96	21398.8	100.47			1478.04	5194.61	1602.78	9893.54	105		1517.43	4140.55		713.41		3355.98	606.61	1263.94				7598.54	9360.27	1388.46	528592		133.1			2988.1
1995-05-19	539.99				148.77				2978.35		874.44		113.26				486	5913.96	21046.1	103.42			1478.04	5146.06	1585.63	9893.54	105		1507.47	4095.54		713.41		3355.98	620.03	1256.61				7418.24	9289.62	1384.05	533354		133.39			3026.09
1995-05-22	552.13				152.43				2992.98		883.88		114.3				500.09	5931.15	21163.7	103.42			1465.83	5291.7	1611.35	9735.66	103.75		1477.59	4118.05		718.89		3355.98	620.03	1271.27				7263.69	9466.23	1410.5	546053		133.68			3026.09
1995-05-23	555.16				153.65				3029.57		877.59		114.81				510.65	5999.92	21751.5	104.16			1478.04	5291.7	1628.49	9577.79	102.5		1500.83	4208.06		727.12		3327.89	617.34	1267.61				7553.21	9536.88	1432.54	550815		140.02			3038.75
1995-05-24	549.1				151.21				3044.21		880.73		112.23				512.41	6085.88	21751.5	104.16			1490.26	5340.25	1525.64	9525.16	108.75		1480.91	4185.55		729.87		3257.68	617.34	1300.58				7604.95	9466.23	1406.09	571450		135.7			3076.73
1995-05-25	564.26				148.77				3044.21		883.88		108.61				501.85	6051.49	21163.7	101.95			1502.48	5291.7	1517.07	9630.41	105		1480.91	4163.05		738.1		3271.73	611.98	1315.23				7604.95	9501.55	1384.05	561926		136.56			3114.72
1995-05-26	555.16				151.21				3073.48		880.73		107.06				498.33	6034.3	20693.4	101.21			1441.4	5073.24	1474.21	9604.1	105		1518.36	4140.55		743.59		3252.91	598.55	1282.26				7372.14	9466.23	1379.64	553990		134.83			3127.38
1995-05-29	555.16				151.21				3073.48		880.73		107.06				498.33	6034.3	20693.4	101.21			1441.4	5073.24	1474.21	9604.1	105		1518.36	4140.55		743.59		3252.91	598.55	1282.26				7372.14	9466.23	1379.64	553990		134.83			3127.38
1995-05-30	558.2				147.55				3051.52		890.17		105.5				498.33	6068.68	20693.4	101.95			1465.83	5097.51	1448.5	9590.95	105		1511.7	4140.55		751.82		3252.91	601.24	1282.26				7320.41	9607.52	1392.86	547640		136.56			3127.38
1995-05-31	558.2				146.33				3102.75		905.9		104.99				500.09	6137.45	20223.1	101.95			1490.26	5315.98	1457.07	9630.41	102.5		1505.04	4478.09		757.31		3309.24	620.03	1326.22				7630.81	9960.73	1406.09	555577		138.29			3203.35
1995-06-01	564.26				151.21				3102.75		905.9		107.57				494.8	6051.49	20340.6	104.16			1469.49	5510.17	1512.78	9577.79	105		1505.04	4365.58		757.31		3238.83	614.66	1296.91				7475.61	9642.84	1397.27	553990		138			3190.69
1995-06-02	567.3				153.65				3117.38		896.46		111.71				487.76	6017.11	19400	104.16			1469.49	5510.17	1525.64	9525.16	105		1471.75	4320.57		762.79		3224.75	601.24	1329.89				7449.74	9607.52	1414.9	563514		135.98			3216.01
1995-06-05	573.36				153.65				3124.7		912.19		112.75				486	6017.11	19400	106.38			1469.49	5582.99	1559.92	9551.48	118.75		1485.06	4275.57		773.77		3224.75	622.71	1333.55				7630.81	9819.45	1419.31	577800		138			3241.33
1995-06-06	576.4				159.75				3117.38		918.48		113.78				475.43	6068.68	18694.6	108.6			1469.49	5728.63	1465.64	9577.79	117.5		1505.04	4320.57		762.79		3210.66	630.76	1333.55				7734.28	9642.84	1410.5	580975		137.43			3304.64
1995-06-07	570.33				156.09				3088.11		915.33		115.33				480.72	6103.07	18812.1	106.38			1445	5655.81	1542.78	9262.04	112.5		1471.75	4343.07		754.56		3210.66	614.66	1315.23				7630.81	9607.52	1406.09	571450		138			3304.64
1995-06-08	561.23				151.21				3066.16		918.48		117.92				484.24	6189.03	18459.4	106.38			1408.26	5558.72	1568.49	9393.6	116.88		1471.75	4320.57		746.33		3224.75	614.66	1300.58				7656.68	9572.2	1384.05	573038		136.27			3291.98
1995-06-09	561.23				143.9				3051.52		912.19		115.85				478.96	6120.26	18929.7	107.12			1432.76	5461.62	1542.78	9367.29	116.25		1505.04	4185.55		743.59		3224.75	593.19	1282.26				7501.48	9289.62	1375.23	553990		135.7			3279.32
1995-06-12	570.33				148.77				3058.84		909.04		113.26				484.24	6085.88	18694.6	106.38			1445	5485.89	1551.35	9472.54	121.25		1458.43	4208.06		749.08		3210.66	590.5	1285.92				7501.48	9218.98	1388.46	555577		136.27			3304.64
1995-06-13	576.4				148.77				3153.97		909.04		111.71				486	6120.26	19164.9	107.86			1457.25	5485.89	1619.92	9472.54	120		1461.76	4230.56		754.56		3295.16	587.82	1307.91				7579.08	9254.3	1397.27	549227		136.56			3327.43
1995-06-14	579.43				143.9				3153.97		909.04		111.19				489.52	6068.68	20223.1	107.86			1481.74	5521.82	1637.06	9446.23	120		1451.77	4185.55		743.59		3266.99	585.13	1307.91				7811.88	9113.01	1401.68	546053		134.03			3314.63
1995-06-15	579.43				147.55				3146.66		899.61		111.19				498.33	6137.45	21046.1	106.38			1469.49	5570.47	1611.35	9367.29	128.75		1468.42	4208.06		738.1		3266.99	579.77	1296.91				7786.02	8971.73	1384.05	544465		136.64			3327.43
1995-06-16	579.43				153.65				3168.61		893.32		112.23				500.09	6085.88	20340.6	105.64			1481.74	5448.84	1619.92	9393.6	140		1451.77	4275.57		740.84		3266.99	577.08	1311.57				7811.88	9113.01	1392.86	549227		136.93			3327.43
1995-06-19	579.43				149.99				3197.88		893.32		113.78				501.85	6103.07	21046.1	106.38			1420.51	5473.17	1699.2	9367.29	148.13		1478.41	4298.07		743.59		3210.66	560.98	1318.9				7967.09	9254.3	1401.68	555577		138.38			3314.63
1995-06-20	585.5				148.77				3183.25		890.17		115.85				503.61	6103.07	21869.1	106.38			1396.02	5521.82	1722.77	9262.04	151.25		1485.06	4073.04		743.59		3210.66	555.61	1326.22				8044.69	9077.69	1392.86	549227		138.67			3314.63
1995-06-21	588.53				156.09				3175.93	100	896.46		115.33				507.13	6137.45	21986.7	104.9			1432.76	5546.14	1662.77	9419.91	142.5		1485.06	4140.55		743.59		3140.26	555.61	1300.58				7967.09	9007.05	1401.68	568276		137.8			3289.04
1995-06-22	597.63				153.65				3219.83	94.12	895.68		114.81				514.17	6292.18	22927.3	105.64			1457.25	5594.8	1662.77	9288.35	140		1468.42	4140.55		749.08		3098.01	558.29	1333.55				8070.55	9042.37	1401.68	580975		138.67			3314.63
1995-06-23	597.63				149.99				3183.25	94.12	905.9		114.3				514.17	6257.79	23515.2	105.64			1420.51	5570.47	1645.63	9104.16	142.5		1485.06	4028.04		749.08		3238.83	547.56	1318.9				7889.48	9042.37	1379.64	579387		138.67			3250.64
1995-06-26	597.63				148.77				3146.66	95.59	905.9		115.85				512.41	6085.88	23632.8	104.9			1420.51	5448.84	1628.49	9104.16	138.75		1458.43	4005.53		740.84		3323.32	558.29	1318.9				7708.41	8971.73	1357.6	560339		137.51			3250.64
1995-06-27	597.63				141.46				3205.2	88.24	899.61		113.78				522.98	6051.49	23044.9	102.69			1371.53	5424.52	1611.35	9156.79	137.5		1451.77	4095.54		738.1		3295.16	560.98	1315.23				7656.68	8901.08	1326.75	557164		136.35			3237.85
1995-06-28	594.6				142.68				3197.88	86.76	910.93		118.43				526.5	6103.07	23397.6	102.69			1445	5473.17	1662.77	9209.41	135		1451.77	4140.55		751.82		3252.91	563.66	1311.57				7604.95	8936.4	1339.97	556847		138.09			3263.44
1995-06-29	594.6				141.46				3249.11	89.71	907.78		116.88				531.78	6103.07	23985.5	100.47			1445	5497.5	1697.06	9209.41	135		1468.42	4388.08		743.59		3252.91	574.4	1307.91				7734.28	8936.4	1335.56	560029		137.51			3263.44
1995-06-30	594.6				143.9				3329.6	89.71	907.78		117.92				545.87	6051.49	24103.1	100.47			1518.48	5448.84	1705.63	9156.79	132.5		1451.77	4388.08		746.33		3196.58	579.77	1282.26				7760.15	8971.73	1331.16	566393		138.09			3289.04
1995-07-03	591.57				143.9				3358.87	86.76	907.78		119.99				544.11	6171.84	23867.9	101.21			1506.23	5424.52	1705.63	9183.1	135		1483.4	4298.07		738.1		3224.75	566.35	1285.92				7760.15	8901.08	1331.16	558438		137.51			3301.83
1995-07-04	591.57				143.9				3358.87	86.76	907.78		119.99				544.11	6171.84	23867.9	101.21			1506.23	5424.52	1705.63	9183.1	135		1483.4	4298.07		738.1		3224.75	566.35	1285.92				7760.15	8901.08	1331.16	558438		137.51			3301.83
1995-07-05	591.57				146.33				3314.97	85.29	906.2		123.61				544.11	6223.41	23750.3	101.95			1457.25	5351.54	1679.92	9262.04	151.25		1485.06	4298.07		735.36		3196.58	563.66	1278.6				7475.61	8689.15	1327.81	569575		138.09			3301.83
1995-07-06	588.53				146.33				3336.92	85.29	904.63		124.64				542.35	6240.6	24338.2	100.47			1518.48	5740.75	1705.63	9262.04	151.25		1468.42	4320.57		738.1		3154.34	603.92	1261.89				7760.15	8724.47	1345.57	575939		138.09			3301.83
1995-07-07	582.47				143.9				3300.33	85.29	898.32		129.81				561.72	6550.05	25396.4	102.69			1542.97	5789.4	1722.77	9419.91	158.75		1455.1	4275.57		738.1		3196.58	601.24	1261.89				7760.15	8759.79	1372.21	598212		142.15			3314.63
1995-07-10	582.47				146.33				3314.97	86.76	910.93		134.98				568.76	6687.59	26219.4	103.42			1530.72	5862.38	1714.2	9367.29	157.5		1471.75	4320.57		735.36		3126.17	609.29	1258.19				7475.61	8759.79	1381.1	593440		143.89			3289.04
1995-07-11	579.43				147.55				3263.74	85.29	945.6		134.47				568.76	6756.36	26337	101.95			1530.72	5813.72	1714.2	9459.38	161.25		1485.06	4298.07		729.87		3126.17	606.61	1261.89				7553.21	8689.15	1372.21	593440		142.73			3314.63
1995-07-12	576.4				148.77				3322.28	88.24	967.67		134.98				574.04	6807.93	26219.4	97.51			1518.48	5789.4	1791.34	9472.54	167.5		1458.43	4298.07		732.61		3126.17	613.16	1276.69				7656.68	8759.79	1376.65	585485		145.05			3417.02
1995-07-13	579.43				157.31				3300.33	89.71	989.73		134.98				574.04	6721.97	27160	100.47			1530.72	5716.42	1795.62	9683.04	170		1485.06	4275.57		727.12		3168.42	602.35	1243.39				7501.48	8830.44	1389.98	579121		145.92			3532.2
1995-07-14	576.4				153.65				3241.79	91.18	999.19		133.43				570.52	6756.36	27512.8	101.95			1628.69	5643.45	1799.91	9525.16	171.25		1471.75	4275.57		724.38		3154.34	596.95	1243.39				7449.74	8795.12	1385.54	571166		146.21			3481
1995-07-17	567.3				157.31				3293.01	91.18	1005.49		128.78				574.04	6584.44	27747.9	100.47			1653.18	5570.47	1808.48	9630.41	161.25		1485.06	4253.06		718.89		3154.34	588.85	1221.18				7579.08	8865.76	1389.98	569575		146.21			3378.62
1995-07-18	576.4				162.19				3227.15	91.18	996.04		130.33				584.61	6481.29	26337	101.95			1604.2	5570.47	1802.05	9735.66	161.25		1475.08	4253.06		721.64		3112.09	575.34	1198.98				7579.08	8689.15	1367.77	558438		146.5			3429.81
1995-07-19	573.36				163.41				3153.97	88.24	973.97		127.74				575.8	6378.14	25984.3	101.95			1555.21	5327.22	1692.77	9525.16	148.75		1451.77	4320.57		718.89		3140.26	561.83	1195.28				7527.34	8547.86	1363.33	542528		144.47			3365.82
1995-07-20	579.43				159.14				3227.15	85.29	967.67		128.78				579.33	6550.05	26101.8	101.95			1604.2	5181.27	1739.91	9630.41	151.25		1465.09	4343.07		716.15		3168.42	575.34	1191.58				7760.15	8547.86	1372.21	555256		142.73			3378.62
1995-07-21	576.4				163.41				3241.79	86.76	958.21		130.33				582.85	6653.2	26807.3	101.95			1591.95	5010.99	1757.05	9472.54	158.75		1471.75	4320.57		718.89		3238.83	556.43	1187.88				7579.08	8689.15	1363.33	552074		147.66			3365.82
1995-07-24	579.43				170.72				3256.42	89.71	964.51		131.36				589.89	6498.48	26219.4	99.73			1567.46	5059.64	1817.05	9630.41	170		1458.43	4298.07		727.12		3182.5	572.64	1191.58				7708.41	8477.22	1350.01	550483		148.53			3378.62
1995-07-25	585.5				168.28				3410.1	85.29	964.51		133.43				588.13	6550.05	25984.3	99.73			1555.21	4913.69	1851.34	9577.79	171.25		1471.75	4500.6		724.38		3182.5	569.94	1224.88				7734.28	8441.9	1363.33	550483		147.95			3557.79
1995-07-26	588.53				175.6				3541.82	85.29	959.79		134.47				581.09	6670.39	26219.4	98.99			1542.97	5156.94	1902.76	9577.79	165		1451.77	4410.59		718.89		3238.83	559.13	1221.18				7630.81	8547.86	1376.65	553665		147.95			3544.99
1995-07-27	594.6				178.04				3571.09	85.29	967.67		135.5				586.37	6773.55	26101.8	98.99			1542.97	5205.59	1975.62	9567.26	158.75		1485.06	4523.1		721.97		3224.75	572.64	1224.88				7760.15	8689.15	1381.1	604576		148.53			3557.79
1995-07-28	584.89				178.04				3439.37	88.24	951.91		136.12				586.37	6807.93	26101.8	98.25			1555.21	5205.59	1945.62	9620.12	163.75		1451.77	4545.6		724.74		3238.83	561.83	1217.48				7760.15	8936.4	1381.1	636396		148.24			3557.79
1995-07-31	597.14				173.16				3454	89.71	942.45		135.08				588.13	6979.85	25984.3	99.73			1542.97	5229.92	1928.47	9672.98	169.38		1485.06	4568.11		727.52		3210.66	561.83	1217.48				7734.28	8830.44	1367.77	634805		148.53			3583.39
1995-08-01	591.02				175.6				3402.78	86.76	929.84		136.12				586.37	6928.27	25396.4	99.73			1518.48	5254.24	1898.48	9620.12	167.5		1491.72	4658.12		724.74		3140.26	564.54	1221.18				7941.22	8759.79	1372.21	631623		148.53			3544.99
1995-08-02	597.14				171.94				3366.19	89.71	929.84		135.6				579.33	6997.04	25514	100.47			1518.48	5278.57	1842.76	9646.55	165		1475.08	4680.62		727.52		3210.66	583.44	1221.18				7915.35	8641.11	1376.65	631623		147.66			3570.59
1995-08-03	597.14				173.16				3314.97	86.76	920.39		136.64				575.8	6911.08	25278.8	99.73			1506.23	5302.89	1928.47	9620.12	157.5		1458.43	4703.13		727.52		3112.09	588.85	1217.48				7863.62	8747.36	1381.1	625259		149.69			3544.99
1995-08-04	603.27				171.94				3395.46	89.71	923.54		135.08				577.56	6876.7	26101.8	100.47			1493.99	5205.59	1945.62	9646.55	155		1475.08	4703.13		727.52		3112.09	583.44	1206.38				7889.48	8711.94	1376.65	625259		149.69			3544.99
1995-08-07	612.45				173.16				3439.37	86.76	923.54		134.56				582.85	6979.85	26101.8	101.95			1493.99	5254.24	1945.62	9699.41	152.5		1458.43	4680.62		724.74		3083.93	596.95	1210.08				8174.02	8499.46	1358.89	620486		149.4			3544.99
1995-08-08	606.33				173.16				3388.14	89.71	923.54		133				579.33	7134.57	26101.8	101.21			1518.48	5205.59	1945.62	9937.27	153.75		1458.43	4658.12		721.97		3112.09	594.25	1195.28				8070.55	8747.36	1367.77	614122		149.4			3557.79
1995-08-09	609.39				181.7				3461.32	89.71	914.08		133				577.56	7134.57	26219.4	102.8			1469.49	5108.29	1962.76	9884.41	158.75		1491.72	4635.61		721.97		3126.17	583.44	1184.18				8070.55	8818.19	1363.33	604576		149.98			3557.79
1995-08-10	612.45				176.82				3446.69	88.24	901.47		130.93				574.04	7117.38	25984.3	102.05			1473.17	5059.64	1937.05	9884.41	165		1458.43	4635.61		721.97		3126.17	586.15	1198.98				8225.76	9030.67	1367.77	618895		149.4			3557.79
1995-08-11	606.33				178.04				3446.69	89.71	898.32		130.93				572.28	6997.04	25984.3	102.8			1448.61	4986.67	1992.76	9884.41	163.75		1488.39	4635.61		721.97		3083.93	594.25	1198.98				8148.16	8959.84	1367.77	614122		146.5			3532.2
1995-08-14	609.39				174.38				3475.96	88.97	910.93		128.33				575.8	7117.38	25866.7	102.05			1485.44	5181.27	1997.04	9976.91	165		1501.71	4724.73		724.74		3069.85	599.65	1195.28				8199.89	8924.43	1381.1	614122		149.11			3544.99
1995-08-15	609.39				176.82				3468.64	88.24	907.78		128.85				577.56	7134.57	25749.1	102.05			1497.72	5156.94	1962.76	9937.27	166.25		1518.36	4724.73		719.19		3140.26	588.85	1210.08				8174.02	8924.43	1398.86	609349		149.69			3557.79
1995-08-16	606.33				173.16				3527.18	88.24	910.93		129.89				570.52	7168.96	25866.7	102.8			1473.17	5254.24	1984.19	9805.13	161.25		1505.04	4747.33		724.74		3168.42	586.15	1195.28				7992.95	8924.43	1398.86	620486		150.27			3557.79
1995-08-17	609.39				175.6				3497.91	89.71	910.93		131.45				574.32	7117.38	25984.3	103.56			1497.72	5254.24	1962.76	9884.41	165		1536.68	4611.7		724.74		3154.34	596.95	1187.88				8044.69	9207.75	1376.65	634805		150.85			3557.79
1995-08-18	603.27				178.04				3505.23	88.24	920.39		131.97				577.87	7306.49	26101.8	102.05			1522.27	5205.59	1937.05	9884.41	159.38		1538.34	4634.3		724.74		3154.34	596.95	1195.28				8044.69	9384.82	1376.65	634805		153.75			3544.99
1995-08-21	606.33				178.04				3475.96	88.24	920.39		131.97				592.05	7495.6	25631.5	102.8			1546.83	5278.57	1859.91	9725.84	151.25		1538.34	4702.12		719.19		3196.58	596.95	1198.98				8018.82	9420.23	1376.65	630032		153.17			3570.59
1995-08-22	606.33				175.6				3490.59	88.24	923.54		131.97				590.28	7444.02	25514	102.8			1522.27	5278.57	1971.33	9514.41	148.75		1525.02	4656.91		721.97		3224.75	610.46	1202.68				7967.09	9313.99	1394.42	626850		154.33			3570.59
1995-08-23	606.33				175.6				3483.27	88.24	923.54		131.97				590.28	7409.64	25749.1	103.56			1485.44	5229.92	1979.9	9659.77	146.25		1531.68	4634.3		721.97		3182.5	607.75	1195.28				8044.69	9349.4	1372.21	633214		153.17			3557.79
1995-08-24	606.33				176.21				3512.55	92.65	939.3		131.97				584.96	7426.83	26101.8	103.56			1473.17	5181.27	1962.76	9593.69	145		1531.68	4656.91		719.19		3182.5	613.16	1202.68				8096.42	9101.5	1372.21	637987		152.59			3596.18
1995-08-25	606.33				175.6				3571.09	91.18	936.15		128.33				588.51	7375.26	26337	105.83			1485.44	5229.92	1902.76	9659.77	142.5		1531.68	4747.33		727.52		3238.83	621.26	1228.59				8096.42	9172.33	1394.42	636396		151.43			3608.98
1995-08-28	603.27				173.16				3505.23	91.18	940.87		126.77				584.96	7254.91	26337	105.83			1473.17	5278.57	1864.19	9620.12	143.75		1535.01	4747.33		727.52		3168.42	629.36	1243.39				8128.5	9066.09	1412.18	660261		149.69			3685.77
1995-08-29	606.33				175.6				3541.82	94.12	932.99		124.69				592.05	7220.53	26219.4	108.85			1448.61	5327.22	1774.2	9514.41	141.25		1528.35	4611.7		719.19		3154.34	623.96	1254.49				7946.71	9066.09	1421.06	688899		150.56			3647.38
1995-08-30	606.33				178.04				3505.23	95.59	939.3		123.65				592.05	7220.53	26454.6	108.09			1436.34	5254.24	1877.05	9514.41	145		1528.35	4566.48		721.97		3177.71	613.16	1265.59				7868.8	9278.57	1421.06	706400		149.11			3685.77
1995-08-31	609.39				175.6				3527.18	94.12	939.3		123.65				581.41	7254.91	26689.7	108.09			1448.61	5254.24	1894.19	9620.12	155		1522.62	4521.27		727.52		3149.47	605.05	1272.99				8076.56	9207.75	1421.06	700036		149.98			3647.38
1995-09-01	606.33				175.6				3527.18	92.65	934.57		128.85				588.51	7168.96	26454.6	107.34			1411.79	5278.57	1898.48	9567.26	160		1509.27	4521.27		730.3		3163.59	613.16	1280.39				8024.62	9243.16	1434.39	707991		148.24			3685.77
1995-09-04	606.33				175.6				3527.18	92.65	934.57		128.85				588.51	7168.96	26454.6	107.34			1411.79	5278.57	1898.48	9567.26	160		1509.27	4521.27		730.3		3163.59	613.16	1280.39				8024.62	9243.16	1434.39	707991		148.24			3685.77
1995-09-05	606.33				176.82				3629.63	91.18	932.99		136.12				586.73	7237.72	26337	105.83			1399.51	5302.89	1988.47	9593.69	160		1522.62	4476.05		730.3		3191.84	623.96	1276.69				8076.56	9136.91	1443.27	719128		150.27			3724.16
1995-09-06	606.33				178.04				3600.36	94.12	888.87		139.24				588.51	7392.45	27042.5	105.83			1399.51	5278.57	2027.04	9620.12	162.5		1515.95	4521.27		727.52		3290.7	626.66	1280.39				8076.56	8959.84	1447.71	730265		150.85			3762.56
1995-09-07	606.33				179.26				3585.72	91.18	844.74		130.93				586.73	7409.64	28100.6	105.83			1436.34	5327.22	2039.9	9672.98	160.63		1522.62	4543.88		727.52		3347.19	621.26	1291.49				8024.62	8889.02	1456.59	700036		154.33			3724.16
1995-09-08	606.33				180.48				3600.36	94.85	851.04		133.52				588.51	7564.37	29629.1	105.83			1436.34	5424.52	2117.04	9672.98	162.5		1512.61	4476.05		733.07		3304.82	626.66	1302.6				7972.68	9030.67	1483.23	709582		155.2			3711.36
1995-09-11	603.27				184.14				3622.31	97.06	838.43		131.45				583.19	7529.98	30452.2	105.83			1436.34	5473.17	2117.04	9620.12	161.25		1515.95	4566.48		733.07		3276.58	623.96	1317.4				8024.62	8995.26	1469.91	709582		150.27			3698.57
1995-09-12	606.33				185.36				3651.58	94.12	844.74		127.81				586.73	7667.52	32215.8	104.32			1436.34	5473.17	2091.32	9567.26	171.25		1529.3	4543.88		727.52		3347.19	613.16	1339.6				8050.59	9030.67	1483.23	703218		155.2			3698.57
1995-09-13	606.33				180.48				3702.81	97.06	838.43		127.29				586.73	7684.71	31745.5	105.83			1411.79	5411.87	2108.47	9567.26	170		1539.32	4543.88		724.74		3347.19	626.66	1332.2				8076.56	9136.91	1487.68	696854		155.78			3734.4
1995-09-14	612.45				185.36				3717.44	94.85	854.19		124.69				590.28	7598.75	32098.2	105.07			1153.98	5436.25	2099.89	9659.77	173.75		1549.34	4521.27		733.07		3361.31	632.06	1354.4				8310.29	9243.16	1483.23	701627		158.21			3734.4
1995-09-15	612.45				185.36				3666.22	92.65	857.35		124.69				584.96	7615.94	31863.1	105.07			1141.7	5436.25	2065.61	9699.41	175		1549.34	4385.63		733.07		3417.81	626.66	1384.01				8232.38	9136.91	1492.12	719128		160.54			3721.48
1995-09-18	612.45				182.92				3644.27	92.65	855.77		125.73				581.41	7564.37	32098.2	105.83			1129.43	5436.25	2091.32	9646.55	176.25		1542.66	4340.42		738.63		3488.42	637.47	1350.7				8154.46	9136.91	1492.12	728674		159.96			3682.71
1995-09-19	609.39				182.31				3644.27	95.59	910.93		128.85				579.64	7615.94	32215.8	105.07			1141.7	5363.12	2138.46	9646.55	173.75		1569.37	4272.6		741.4		3615.53	626.66	1361.81				8180.43	9030.67	1492.12	727083		158.21			3669.79
1995-09-20	606.33				185.36				3644.27	100	898.32		129.89				576.1	7615.94	33156.4	105.83			1178.53	5460.63	2147.04	9620.12	176.25		1576.05	4363.02		741.4		3516.67	610.46	1369.21				8232.38	9030.67	1496.56	723901		155.58			3669.79
1995-09-21	606.33				181.7				3556.45	97.06	882.56		131.97				554.83	7598.75	33509.1	105.83			1178.53	5363.12	2108.47	9567.26	187.5		1556.01	4317.81		733.07		3403.68	613.16	1347				8258.34	9030.67	1469.91	722310		155.29			3618.1
1995-09-22	618.58				182.92				3563.77	97.06	873.11		130.93				554.83	7564.37	32921.3	105.83			1190.81	5387.49	2099.89	9567.26	197.5		1569.37	4295.21		738.63		3460.18	610.46	1335.9				8232.38	8782.77	1461.03	720719		153.83			3631.03
1995-09-25	618.58				181.7				3593.04	95.59	857.35		129.37				556.6	7598.75	33391.6	105.83			1129.43	5387.49	2091.32	9487.98	197.5		1582.73	4317.81		738.63		3460.18	607.75	1347				8180.43	8889.02	1469.91	720719		150.62			3605.18
1995-09-26	627.76				178.04				3644.27	80.15	851.04		127.81				556.6	7495.6	33038.8	105.07			1153.98	5387.49	2005.61	9487.98	191.25		1569.37	4340.42		746.96		3488.42	602.35	1343.3				8180.43	8641.11	1487.68	723583		149.16			3631.03
1995-09-27	633.89				175.6				3724.76	82.35	851.04		125.73				553.05	7495.6	32803.7	105.83			1153.98	5411.87	2044.18	9435.12	185		1556.01	4385.63		752.51		3389.56	596.95	1343.3				8128.5	8676.53	1501	720395		147.7			3656.87
1995-09-28	636.95				175.6				3827.21	79.41	868.38		126.77				547.74	7529.98	32333.4	106.58			1141.7	5509.38	2168.46	9408.69	183.75		1582.73	4408.24		758.06		3375.44	605.05	1372.91				8232.38	8782.77	1496.56	736333		147.99			3656.87
1995-09-29	643.08				170.72				3768.67	85.29	869.95		133				538.87	7581.56	32098.2	106.58			1129.43	5533.76	2108.47	9514.41	187.5		1569.37	4476.05		774.73		3431.93	594.25	1369.21				8258.34	8818.19	1496.56	734739		149.45			3760.24
1995-10-02	646.14				156.09				3746.72	85.29	867.12		131.45				551.28	7529.98	31980.7	105.07			1080.32	5582.52	2014.18	9487.98	183.75		1556.01	4521.27		771.95		3389.56	610.46	1380.31				8206.41	8676.53	1501	723583		149.74			3708.56
1995-10-03	652.26				157.31				3717.44	85.29	865.54		130.93				542.42	7461.21	31510.3	105.83			1092.6	5582.52	2022.76	9250.12	171.25		1569.37	4521.27		771.95		3403.68	607.75	1391.41				8362.22	8605.7	1518.76	717207		149.16			3708.56
1995-10-04	658.39				159.75				3680.86	82.35	856.06		129.37				547.74	7564.36	31980.7	105.83			1031.22	5582.52	1979.9	9250.12	162.5		1525.96	4589.09		783.06		3389.56	607.75	1387.71				8310.29	8570.29	1511.3	709238		146.24			3760.24
1995-10-05	655.32				156.09				3797.94	79.41	859.22		128.85				545.96	7186.14	31745.5	105.83			1055.77	5533.76	2082.75	9250.12	170		1512.61	4521.27		774.73		3417.81	599.65	1396.74				8284.31	8499.46	1515.77	696488		147.12			3734.4
1995-10-06	649.2				157.31				3797.94	80.15	857.64		128.85				545.96	7254.91	31510.3	105.07			1031.22	5533.76	2052.75	9408.69	176.25		1509.27	4634.3		780.28		3417.81	599.65	1393				8258.34	8711.94	1511.3	709238		146.24			3747.32
1995-10-09	646.14				153.65				3797.94	76.47	859.22		127.29				540.64	7083	31040	105.07			1031.22	5436.25	1877.05	9408.69	168.75		1489.23	4611.7		780.28		3431.93	599.65	1389.27				8258.34	8676.53	1542.6	701269		145.07			3760.24
1995-10-10	658.39				152.43				3724.76	76.47	859.22		126.25				542.42	6773.54	30099.4	105.07			1018.94	5338.74	2005.61	9408.69	167.5		1489.23	4611.7		785.83		3417.81	596.95	1389.27				8180.43	8641.11	1560.48	691707		143.61			3708.56
1995-10-11	658.39				151.21				3805.26	72.06	860.8		125.73				542.42	6842.31	30099.4	104.32			1018.94	5387.49	2134.18	9461.55	174.38		1495.91	4611.7		791.39		3361.31	592.95	1404.21				8206.41	8711.94	1587.31	698082		141.86			3786.09
1995-10-12	658.39				151.21				3900.39	76.47	871.86		124.69				560.14	6876.7	30099.4	104.32			1055.77	5411.87	2151.32	9778.7	176.25		1482.55	4702.12		791.39		3389.56	598.39	1404.21				8258.34	8711.94	1573.9	709238		145.36			3747.32
1995-10-13	664.51				153.65				3922.34	75	859.22		124.17				567.23	7014.23	29981.9	104.32			1080.32	5582.52	2177.03	9725.84	181.25		1479.22	4679.51		796.94		3361.31	611.99	1400.47				8258.34	8711.94	1573.9	726770		145.36			3760.24
1995-10-16	664.51				168.28				3922.34	91.18	859.22		124.69				569.01	7083	30217	105.07			1080.32	5582.52	2172.75	10122.3	181.25		1479.22	4656.91		802.49		3347.19	620.15	1396.74				8284.31	8641.11	1600.73	723583		146.24			3786.09
1995-10-17	667.57				164.63				4046.75	86.76	862.38		124.69				577.87	7083	31392.8	104.32			1080.32	5680.03	2305.6	10254.4	185		1484.22	4611.7		796.94		3304.82	620.15	1389.27				8232.38	8534.87	1582.84	717207		145.36			3799.01
1995-10-18	667.57				164.63				4090.65	91.18	881.33		123.13				590.28	7014.23	33274	105.83			1043.49	5801.91	2352.74	10201.6	192.5		1482.55	4498.66		805.27		3276.58	609.27	1374.33				8206.41	8286.97	1564.96	709238		144.78			3876.54
1995-10-19	682.89				164.63				4046.75	91.18	865.54		120.02				593.82	7083	32921.3	105.07			1018.94	5728.78	2297.03	10148.7	187.5		1482.55	4453.45		805.27		3220.08	614.71	1378.07				8310.29	8357.8	1578.37	704457		143.61			3850.7
1995-10-20	682.89				163.41				3966.25	85.29	865.54		116.9				592.05	6979.84	32451	105.83			994.39	5704.41	2211.32	10426.2	188.75		1475.88	4385.63		805.27		3149.47	611.99	1370.6				8310.29	8357.8	1560.48	686925		143.32			3850.7
1995-10-23	682.89				165.85				3966.25	89.71	865.54		116.38				588.51	7014.23	32686.1	105.07			994.39	5704.41	2271.31	10360.1	180		1502.59	4385.63		813.6		3135.34	606.55	1363.13				8206.41	8180.73	1556.01	678956		146.24			3850.7
1995-10-24	682.89				163.41				3966.25	89.71	865.54		116.38				599.14	7048.61	32568.5	105.07			969.84	5704.41	2202.75	10439.4	178.75		1529.3	4408.24		816.38		3177.71	603.83	1366.86				8102.53	8286.97	1542.6	677362		142.45			3811.93
1995-10-25	676.76				154.87				3922.34	83.82	884.49		118.46				597.37	6807.93	33744.3	105.83			945.28	5655.65	2228.46	10413	173.75		1522.62	4408.24		824.71		3149.47	595.67	1333.25				8050.59	8322.38	1547.07	658237		141.57			3669.79
1995-10-26	670.64				146.33				3885.75	83.82	871.86		115.34				599.14	6807.93	35037.6	105.83			969.84	5728.78	2198.46	10508.1	172.5		1542.66	4385.63		819.15		3163.59	595.67	1280.97				7946.71	8393.21	1488.94	645487		138.36			3669.79
1995-10-27	670.64				149.99				3878.44	83.82	878.17		115.86				597.37	6876.7	34802.5	105.83			1018.94	5801.91	2237.03	10402	176.25		1529.3	4408.24		813.93		3234.21	611.99	1325.78				8076.56	8499.46	1497.89	663018		140.11			3669.79
1995-10-30	679.82				146.33				3995.52	86.03	871.86		119.08				604.46	6911.08	34684.9	105.07			1018.94	6070.07	2254.17	10455.1	172.5		1546	4408.24		816.74		3276.58	614.71	1322.05				8102.53	8711.94	1488.94	655049		139.82			3592.26
1995-10-31	679.82				146.33				3915.03	85.29	871.86		123.26				600.91	7254.91	34332.2	102.8			994.39	6167.58	2297.03	10720.4	170		1542.66	4363.02		819.55		3276.58	611.99	1333.25				8050.59	8641.11	1484.47	647080		138.94		100	3475.96
1995-11-01	673.64				143.9				3871.12	85.29	884.49		126.91				602.69	7220.53	33509.1	102.05			1006.66	6191.96	2279.89	10720.4	165		1549.34	4340.42		819.55		3290.7	611.99	1348.19				7764.92	8734.61	1493.42	664612		138.65		95.71	3488.89
1995-11-02	667.46				151.21				3951.61	85.29	871.86		126.39				606.23	7289.3	33744.3	103.56			1043.49	6240.71	2348.45	10667.4	165		1549.34	4317.81		825.16		3361.31	622.87	1370.6				8050.59	8770.11	1502.36	672581		139.82		102.45	3579.34
1995-11-03	673.64				146.33				4002.84	86.76	912.92		128.48				606.23	7358.06	34214.6	104.32			1055.77	6240.71	2365.6	10561.2	166.25		1552.68	4317.81		827.97		3347.19	620.15	1370.6				7816.86	8628.09	1502.36	674175		143.32		98.16	3566.42
1995-11-06	673.64				146.33				4039.43	89.71	903.45		127.44				608	7598.75	34332.2	104.32			1080.32	6265.09	2382.74	10614.3	166.25		1544.33	4317.81		819.55		3361.31	622.87	1370.6				7946.71	8628.09	1493.42	672581		142.45		95.71	3592.26
1995-11-07	673.64				148.77				3973.57	89.71	906.6		126.39				600.91	7701.9	34449.8	105.07			1068.05	6240.71	2262.74	10561.2	166.25		1542.66	4363.02		819.55		3361.31	631.03	1370.6				7920.74	8628.09	1475.53	667800		143.91		93.25	3553.5
1995-11-08	676.73				151.21				3929.66	92.65	919.24		129				611.55	7426.83	34567.3	105.19			1108.56	6313.85	2279.89	10773.5	166.25		1556.01	4317.81		819.55		3361.31	633.75	1370.6				7972.68	8805.62	1502.36	655049		145.66		93.87	3618.1
1995-11-09	679.82				160.97				3990.03	86.03	919.24		129				615.09	7701.9	35155.2	104.42			1108.56	6338.23	2369.88	10614.3	168.75		1542.66	4281.08		822.35		3403.68	628.31	1374.33				7972.68	8841.13	1493.42	672581		145.95		99.39	3631.03
1995-11-10	676.73				168.28				4185.78	89.71	931.88		128.48				615.09	7736.28	35625.5	104.42			1083.92	6240.71	2339.88	10614.3	172.5		1542.66	4340.42		813.93		3417.81	633.75	1374.33				7868.8	8805.62	1484.47	669394		148.58		100.61	3631.03
1995-11-13	676.73				160.97				4156.51	88.24	931.88		129.53				620.41	7839.43	35507.9	104.42			1083.92	6265.09	2271.31	10614.3	168.75		1505.93	4295.21		813.93		3417.81	644.63	1374.33				7998.65	8699.1	1488.94	669394		148.58		101.84	3618.1
1995-11-14	676.73				172.55				4134.56	88.24	922.4		129				625.73	7976.96	35625.5	103.65			1071.61	6265.09	2198.46	10561.2	162.5		1495.91	4317.81		816.74		3431.93	641.91	1381.8				7816.86	8734.61	1475.53	656643		143.91		101.84	3618.1
1995-11-15	682.91				170.72				4251.64	88.24	909.76		130.57				620.41	8252.03	35860.7	102.87			1096.24	6191.96	2211.32	10826.6	163.75		1495.91	4340.42		813.93		3446.05	636.47	1404.21				8102.53	8770.11	1484.47	648674		144.78		100.61	3579.34
1995-11-16	679.82				168.28				4332.14	86.03	914.5		131.62				626.01	8423.95	36213.4	102.87			1120.88	6094.45	2297.03	10826.6	170		1512.61	4384.73		819.55		3417.81	644.63	1404.21				7998.65	8734.61	1480	653456		144.78		100.61	3618.1
1995-11-17	676.73				173.16				4266.28	88.24	906.6		130.57				636.71	8217.65	36448.5	103.65			1120.88	6240.71	2297.03	10667.4	168.75		1515.95	4452.88		822.35		3375.44	650.07	1404.21				7920.74	8770.11	1475.53	659831		144.49		101.84	3695.64
1995-11-20	676.73				171.94				4105.29	86.76	906.6		128.48				633.15	8252.03	35625.5	101.32			1083.92	6265.09	2207.03	10720.4	162.5		1522.62	4452.88		819.55		3431.93	658.23	1400.47				7920.74	8699.1	1466.59	656643		146.82		105.52	3656.87
1995-11-21	686				170.72				4068.7	83.82	909.76		127.44				633.15	8252.03	35037.6	101.32			1083.92	6191.96	2232.75	10667.4	161.25		1529.3	4589.2		827.97		3502.55	655.51	1400.47				8102.53	8805.62	1462.12	648674		150.33		105.52	3695.64
1995-11-22	692.18				173.16				4061.38	86.76	897.13		127.96				626.01	8286.42	35507.9	102.87			1059.29	6143.21	2219.89	10534.7	155		1502.59	4589.2		825.16		3573.16	674.55	1400.47				7972.68	8805.62	1466.59	651862		153.54		107.98	3682.71
1995-11-23	692.18				173.16				4061.38	86.76	897.13		127.96				626.01	8286.42	35507.9	102.87			1059.29	6143.21	2219.89	10534.7	155		1502.59	4589.2		825.16		3573.16	674.55	1400.47				7972.68	8805.62	1466.59	651862		153.54		107.98	3682.71
1995-11-24	695.27				170.72				4090.65	85.29	897.13		126.91				624.23	8252.03	36683.7	102.87			1071.61	6143.21	2288.46	10508.1	154.38		1529.3	4634.63		822.35		3587.29	663.67	1400.47				7972.68	8805.62	1484.47	659831		153.83		111.04	3669.79
1995-11-27	689.09				170.72				4119.92	88.24	903.45		126.39				626.01	8286.42	38447.3	102.1			1046.97	6289.47	2305.6	10402	156.25		1535.98	4680.07		827.97		3573.16	674.55	1393				7952.94	8770.11	1493.42	650268		153.83		119.02	3682.71
1995-11-28	686				165.85				4032.11	92.65	897.13		126.91				633.15	8355.18	37624.3	102.1			997.7	6362.61	2387.02	10428.5	158.75		1532.64	4702.79		819.55		3544.92	658.23	1396.74				8005.09	8770.11	1497.89	650268		155.29		130.67	3643.95
1995-11-29	682.91				170.72				4112.61	89.71	900.29		124.83				629.58	8355.18	37741.9	102.1			1022.34	6338.23	2442.73	10561.2	151.25		1540.79	4634.63		827.97		3554.24	660.95	1404.21				8005.09	8841.13	1515.77	658237		157.92		137.42	3876.54
1995-11-30	673.64				173.16				4258.96	88.97	906.6		123.78				631.36	8389.57	37741.9	102.1			1022.34	6045.7	2425.59	10561.2	152.5		1540.79	4793.66		830.77		3540.08	641.91	1396.74				8005.09	8663.59	1520.24	674175		153.54		131.9	3863.62
1995-12-01	679.82				167.06				4200.42	91.18	931.88		124.3				627.8	8286.42	37624.3	101.32			1034.65	6265.09	2335.6	10455.1	151.25		1540.79	4748.23		827.97		3525.92	647.35	1389.27				8031.17	8770.11	1524.71	675769		151.49		131.9	3876.54
1995-12-04	682.91				167.06				4185.78	91.18	944.51		127.96				627.8	8389.57	38094.6	103.65			1010.02	6435.74	2382.74	10614.3	151.25		1554.19	4952.7		833.58		3582.56	647.35	1449.02				7926.87	8841.13	1538.13	675769		150.91		128.83	3889.46
1995-12-05	667.46				169.5				4368.73	91.18	953.99		129				626.01	8423.95	37859.4	103.65			997.7	6655.14	2279.89	10508.1	153.75		1554.19	4907.26		842		3596.72	644.63	1463.96				7926.87	9054.17	1551.54	677362		154.41		130.67	3928.23
1995-12-06	679.82				165.85				4273.6	91.18	960.31		131.62				622.45	8389.57	37741.9	105.19			997.7	6630.76	2237.03	10587.7	146.25		1544.14	4884.54		836.39		3625.04	647.35	1493.84				8109.39	9054.17	1564.96	688519		154.71		139.26	3954.07
1995-12-07	676.73				165.85				4215.05	90.44	953.99		132.66				624.23	8355.18	37977	102.87			985.39	6435.74	2211.32	10587.7	146.25		1534.09	4884.54		827.97		3625.04	641.91	1486.37				8135.47	8947.65	1569.43	683738		154.12		138.65	3837.78
1995-12-08	676.73				165.85				4368.73	89.71	928.72		131.09				617.1	7976.96	37977	102.87			973.07	6508.87	2254.17	10720.4	143.75		1534.09	4861.82		830.77		3568.4	633.75	1471.43				8135.47	8841.13	1573.9	685332		154.71		139.88	3824.85	100
1995-12-11	679.82				165.85				4324.82	89.71	953.99		127.96				613.53	7839.43	37977	103.65			997.7	6557.63	2271.31	10853.1	143.75		1540.79	4884.54		836.39		3497.6	628.31	1501.31				8083.32	8699.1	1573.9	682144		152.66		140.49	3837.78	110
1995-12-12	679.82				165.85				4324.82	89.71	941.35		126.39				617.1	7736.28	39035.2	103.65			1010.02	6508.87	2162.03	10773.5	145		1534.09	4816.38		833.58		3525.92	631.03	1493.84				8161.54	8805.62	1587.31	683738		152.95		145.4	3799.01	106.67
1995-12-13	686				164.63				4310.18	92.65	957.15		125.35				631.36	7942.58	39270.4	103.65			997.7	6447.44	2134.18	11012.3	145		1527.39	4816.38		842		3525.92	639.19	1501.31				8422.3	8734.61	1596.26	677362		151.49		146.01	3835.19	104.58
1995-12-14	676.73				162.19				4251.64	90.44	953.99		129				634.93	7770.66	40211	104.42			997.7	6496.29	2117.04	11145	142.5		1507.29	4884.54		842		3440.95	641.91	1534.92				8448.37	8663.59	1569.43	672581		148.68		146.01	3769.97	97.5
1995-12-15	679.82				165.85				4112.61	92.65	982.42		128.48				640.28	7633.13	40798.8	104.42			960.75	6374.17	2082.75	11012.3	138.75		1524.04	4816.38		847.61		3426.79	641.91	1598.41				8552.67	8628.09	1564.96	670987		143.98		146.01	3717.79	94.17
1995-12-18	679.82				162.19				4061.38	94.12	995.05		125.87				638.5	7186.14	38917.6	102.87			948.43	6423.02	1975.62	10826.6	127.5		1513.99	4634.63		842		3370.15	636.47	1534.92				8578.75	8663.59	1573.9	626361		141.04		140.49	3691.7	84.17
1995-12-19	689.09				162.19				4097.97	102.94	998.21		127.44				659.9	7426.83	38329.8	102.87			936.12	6423.02	2125.61	10561.2	128.75		1507.29	4725.51		847.61		3483.44	647.35	1576				8526.6	8557.07	1573.9	613611		144.57		133.74	3796.06	90.83
1995-12-20	682.91				165.85				4054.06	110.29	988.74		129				661.68	7495.6	37977	104.42			985.39	6496.29	2138.46	10720.4	127.5		1507.29	4566.48		850.42		3483.44	655.51	1572.26				8500.52	8734.61	1551.54	604048		144.86		129.45	3730.83	90
1995-12-21	689.09				160.97				4083.33	112.5	995.05		127.96				661.68	7358.06	37389.1	102.87			948.43	6545.13	2202.75	10362.2	128.44		1513.99	4611.91		850.42		3455.11	671.83	1564.8				8552.67	8592.58	1591.78	604048		143.1		127.61	3743.88	91.67
1995-12-22	692.18				162.19				4112.61	119.12	998.21		129.53				652.77	7461.21	37389.1	104.42			960.75	6471.86	2262.74	10348.9	131.25		1507.29	4725.51		858.84		3483.44	652.79	1568.53				8604.82	8699.1	1600.73	618392		144.57		127.61	3717.79	90.83
1995-12-25	692.18				162.19				4112.61	119.12	998.21		129.53				652.77	7461.21	37389.1	104.42			960.75	6471.86	2262.74	10348.9	131.25		1507.29	4725.51		858.84		3483.44	652.79	1568.53				8604.82	8699.1	1600.73	618392		144.57		127.61	3717.79	90.83
1995-12-26	704.54				149.99				4097.97	119.12	1000.3		130.05				647.42	7426.83	37271.6	102.87			973.07	6667.24	2262.74	10348.9	128.75		1513.99	4680.07		858.84		3483.44	644.63	1590.94				8761.27	8734.61	1600.73	621580		146.33		127.61	3756.92	89.17
1995-12-27	704.54				136.58				4119.92	121.32	984.47		131.09				647.42	7598.75	37036.4	105.19			948.43	6642.82	2267.03	10348.9	131.25		1507.29	4680.07		856.03		3455.11	666.39	1568.53				8839.5	8699.1	1600.73	624576		146.62		137.42	3913.46	102.5
1995-12-28	701.45				141.46				4178.46	141.18	987.64		133.7				647.42	7564.36	36918.8	105.19			985.39	6667.24	2254.17	10640.8	131.25		1507.29	4589.2		856.03		3483.44	677.27	1587.2				8917.73	8628.09	1596.26	637355		145.74		137.42	4070	100.83
1995-12-29	710.72				152.43				4112.61	142.65	1012.96		133.7				645.63	7701.9	39387.9	106.74			973.07	6569.55	2279.89	10561.2	128.75		1507.29	4702.79		858.84		3596.72	682.71	1605.88				9048.1	8805.62	1618.61	643745		146.62		147.24	4174.36	108.33
1996-01-01	710.72				152.43				4112.61	142.65	1012.96		133.7				645.63	7701.9	39387.9	106.74			973.07	6569.55	2279.89	10561.2	128.75		1507.29	4702.79		858.84		3596.72	682.71	1605.88				9048.1	8805.62	1618.61	643745		146.62		147.24	4174.36	108.33
1996-01-02	713.81				156.09				4105.29	138.24	1000.3		134.23				656.33	7736.28	38447.3	105.97			936.12	6618.39	2245.6	10667.4	129.69		1500.59	4793.66		858.84		3681.68	677.27	1635.75				8969.88	8805.62	1609.67	640550		151.62		143.56	4135.22	106.67
1996-01-03	723.08				156.09				4097.97	141.18	1012.96		134.23				656.33	7598.75	38682.5	107.51			973.07	6716.08	2151.32	10614.3	147.5		1500.59	4770.95		864.45		3738.32	678.69	1643.22				9022.03	8841.13	1642.4	648537		153.97		144.79	4174.36	97.5
1996-01-04	732.35				153.65				4002.84	135.29	1009.79		133.7				642.07	7598.75	38447.3	105.97			1071.61	6618.39	1997.04	10402	141.25		1500.59	4770.95		861.65		3752.48	654.06	1583.47				8891.65	8912.14	1628.9	640550		152.5		138.65	4056.95	92.5
1996-01-05	732.35				148.77				3980.89	137.5	993.97		133.7				647.42	7633.13	37389.1	105.97			985.39	6545.13	2014.18	10402	143.75		1507.29	4793.66		861.65		3752.48	643.11	1568.53				8839.5	8912.14	1637.9	635758		150.15		138.04	3965.64	85.83
1996-01-08	726.17				143.9				4032.11	135.29	987.64		134.23				649.2	7598.75	37506.7	103.65			1010.02	6642.82	2005.61	10455.1	142.5		1507.29	4793.66		864.45		3738.32	637.64	1559.87				8813.42	8947.65	1651.4	645342		153.97		137.42	3965.64	88.33
1996-01-09	732.35				146.33				3863.8	133.82	987.64		131.62				636.71	7392.45	38329.8	102.87			985.39	6593.97	1868.48	10587.7	140		1507.29	4748.23		870.07		3752.48	626.69	1544.79				8709.12	8805.62	1615.4	630966		150.15		134.97	3900.42	83.33
1996-01-10	723.08				143.9				3885.75	130.88	984.47		131.62				615.31	7151.76	37154	100.55			1010.02	6203.22	1868.48	10879.6	143.75		1500.59	4770.95		870.07		3695.84	610.27	1510.88				8526.6	8770.11	1529.91	605408		146.92		136.2	3783.01	80.83
1996-01-11	723.08				139.02				4039.43	129.41	981.3		132.14				626.01	7392.45	37389.1	99			985.39	6129.95	1962.76	10879.6	145		1500.59	4702.79		867.26		3681.68	613.01	1525.96				8500.52	8805.62	1565.9	610200		150.15		136.2	4004.77	89.17
1996-01-12	716.9				141.46				3995.52	133.82	981.3		127.96				622.45	7358.06	36801.3	99			985.39	6203.22	2005.61	10800	160		1500.59	4657.35		867.26		3681.68	618.48	1567.4				8500.52	8663.59	1556.9	605408		148.09		141.1	4122.18	90.83
1996-01-15	716.9				134.14				3988.2	126.84	955.98		125.87				631.36	7426.83	36801.3	99			973.07	6203.22	1894.19	10720.4	157.5		1493.9	4680.07		870.07		3724.16	632.16	1556.1				8344.07	8521.57	1547.91	600615		149.56		143.56	4083.04	93.33
1996-01-16	726.17				136.58				4141.88	129.41	949.65		124.83				647.42	7461.21	37624.3	99			997.7	6032.27	1868.48	10720.4	156.25		1520.69	4861.82		870.07		3695.84	640.37	1559.87				8448.37	8521.57	1552.4	595823		152.5		146.63	4122.18	87.5
1996-01-17	735.44				136.58				4068.7	127.21	952.81		126.91				643.85	7426.83	37271.6	99			985.39	6105.53	2048.47	10667.4	151.25		1513.99	4748.23		870.07		3681.68	626.69	1578.7				8578.75	8308.53	1574.9	616589		151.03		146.01	4135.22	90.83
1996-01-18	735.44				131.7				4156.51	130.88	962.31		125.87				643.85	7598.75	37741.9	100.55			997.7	6081.11	2057.04	10614.3	147.5		1520.69	4748.23		870.07		3724.16	629.43	1571.17				8578.75	8450.55	1606.4	614992		148.39		139.26	4161.31	90
1996-01-19	744.71				121.95				4368.73	142.65	968.64		123.78				654.55	7736.28	37859.4	102.1			1022.34	6203.22	2057.04	10640.8	146.25		1495.57	4725.51		867.26		3710	613.01	1563.63				8630.9	8521.57	1615.4	616589		146.92		139.26	4174.36	93.33
1996-01-22	741.62				126.82				4456.54	155.88	974.97		126.91				654.55	7805.05	37389.1	102.1			1046.97	6325.33	2164.18	10614.3	142.5		1493.9	4816.38		864.45		3724.16	632.16	1567.4				8709.12	8628.09	1619.9	622979		144.27		138.04	4148.27	92.5
1996-01-23	741.62				126.82				4529.72	144.12	974.97		127.96				656.33	7976.96	37154	99.78			1022.34	6325.33	2099.89	10508.1	137.5		1500.59	4816.38		864.45		3766.64	634.9	1559.87				8604.82	8734.61	1619.9	629368		143.39		137.42	4135.22	104.17
1996-01-24	741.62				121.95				4537.04	148.53	974.97		126.39				663.47	8183.27	37624.3	101.32			985.39	6325.33	2125.61	9791.67	138.75		1480.5	4929.98		867.26		3823.28	634.9	1552.33				8761.27	8699.1	1624.4	632563		148.39		136.81	4148.27	102.08
1996-01-25	735.44				126.82				4383.36	145.59	962.31		126.91				626.01	8183.27	37977	101.32			1010.02	6252.06	2082.75	10189.7	130		1493.9	4929.98		864.45		3766.64	629.43	1541.03				8761.27	11504.1	1624.4	642147		147.21		137.42	4122.18	102.5
1996-01-26	735.44				121.95				4361.41	150	962.31		125.35				643.85	8286.42	37859.4	102.87			985.39	6252.06	2074.18	10348.9	135		1467.1	4929.98		861.65		3752.48	626.69	1537.26				8683.05	12214.2	1624.4	650134		148.09		135.58	4174.36	105.83
1996-01-29	735.44				126.82				4485.81	191.18	978.14		121.69				633.15	8183.27	37859.4	101.32			1010.02	6203.22	2082.75	10508.1	140		1467.1	4907.26		868.27		3766.64	623.95	1533.49				8552.67	12427.3	1624.4	653329		149.27		134.36	4200.45	105.83
1996-01-30	738.53				123.16				4471.18	216.18	1000.3		121.8				626.01	8080.12	38564.9	102.1			1022.34	6252.06	2168.46	10667.4	142.5		1487.2	4816.38		862.6		3794.96	645.85	1537.26				8683.05	12427.3	1633.4	672498		153.68		134.36	4161.31	105.83
1996-01-31	735.42				132.92				4463.86	219.12	1003.46		121.8				627.8	8080.12	39623.1	102.87			1034.65	6447.44	2219.89	11198.1	147.5		1447	4793.66		865.43		3837.44	640.37	1590.01				8865.57	11810.9	1696.4	685277		155.44		136.2	4148.27	105.83
1996-02-01	732.3				133.53				4566.31	227.94	1006.63		120.22				638.5	8320.8	40446.1	100.55			1034.65	6520.71	2249.89	11144.7	151.25		1447	4793.66		868.27		3823.28	634.9	1567.4				8839.5	11597.5	1714.39	688471		153.97		139.88	4174.36	103.33
1996-02-02	722.95				131.7				4515.08	223.53	1005.05		122.32				626.01	8355.18	39858.2	99.78			1034.65	6545.13	2185.6	11091.4	146.88		1453.7	4725.51		859.76		3780.8	637.64	1559.87				8630.9	9854.27	1691.9	672498		156.32		144.17	4174.36	115.83
1996-02-05	719.84				137.19				4471.18	195.59	1000.3		124.95				615.31	8664.63	39740.7	99			1022.34	6325.33	2237.03	11464.7	143.75		1447	4725.51		856.92		3922.4	637.64	1574.94				8787.35	9889.84	1678.4	677290		155.73		146.01	4161.31	120
1996-02-06	716.72				131.7				4544.36	200	993.97		125.47				617.1	8974.09	40211	99.78			1046.97	6374.17	2314.17	11838	140		1426.9	4793.66		859.76		3979.05	629.43	1563.63				8943.8	9783.12	1714.39	685277		157.2		153.37	4187.4	125
1996-02-07	729.19				131.7				4515.08	186.76	992.38		128.1				620.66	8561.48	40681.3	101.32			1034.65	6300.91	2305.6	11971.3	143.75		1420.21	4907.26		862.6		3993.21	634.9	1590.01				9048.1	9783.12	1700.9	691666		157.79		157.06	4278.71	122.5
1996-02-08	710.49				130.48				4566.31	190.44	1009.79		128.62				627.8	8527.1	40916.4	101.51			1046.97	6300.91	2399.88	12131.2	140		1420.21	5179.88		865.43		3979.05	634.9	1635.22				9152.4	10174.5	1718.89	726808		159.55		150.92	4239.58	122.5
1996-02-09	719.84				129.26				4588.26	199.26	1016.12		129.15				617.1	8355.18	40916.4	101.51			1059.29	6325.33	2365.6	12264.5	140		1440.3	4998.13		865.43		3979.05	645.85	1623.92				9152.4	10032.1	1727.89	723614		161.61		149.08	4278.71	124.17
1996-02-12	726.07				129.87				4558.99	205.88	1019.29		129.15				631.36	8630.25	40916.4	102.3			1034.65	6300.91	2408.45	11944.6	137.5		1436.95	5066.29		873.95		3993.21	648.58	1654.06				9282.78	9889.84	1745.89	736393		162.49		152.76	4291.76	130.83
1996-02-13	735.42				129.26				4566.31	195.59	1012.96		132.3				624.23	8320.8	41151.6	102.3			1034.65	6300.91	2357.02	11838	140		1420.21	5020.85		876.78		3950.73	648.58	1695.51				9465.3	10103.3	1736.89	733198		161.32		144.17	4265.67	132.5
1996-02-14	726.07				130.48				4676.07	193.38	1022.46		135.97				629.58	8252.03	40916.4	103.1			1022.34	6276.48	2365.6	11944.6	141.25		1447	4929.98		876.78		3950.73	640.37	1669.13				9282.78	10103.3	1718.89	734795		159.55		144.17	4213.49	137.5
1996-02-15	732.3				131.7				4595.58	192.65	1025.62		137.02				629.87	8217.65	40446.1	103.1			1010.02	6105.53	2357.02	11971.3	142.5		1460.4	4861.82		873.95		3922.4	634.9	1676.67				9308.85	10138.9	1718.89	723614		158.08		142.33	4213.49	140.83
1996-02-16	732.3				129.26				4558.99	194.85	1016.12		136.5				631.66	8114.5	40916.4	103.1			997.7	6056.69	2477.02	11944.6	147.5		1443.65	5020.85		873.95		3908.24	629.43	1676.67				9100.25	10067.7	1696.4	728406		161.61		144.17	4174.36	146.67
1996-02-19	732.3				129.26				4558.99	194.85	1016.12		136.5				631.66	8114.5	40916.4	103.1			997.7	6056.69	2477.02	11944.6	147.5		1443.65	5020.85		873.95		3908.24	629.43	1676.67				9100.25	10067.7	1696.4	728406		161.61		144.17	4174.36	146.67
1996-02-20	719.84				129.26				4493.13	195.59	1009.79		133.87				633.46	7976.96	40446.1	102.3			997.7	5788.04	2451.31	11624.6	143.75		1436.95	4907.26		868.27		3908.24	629.43	1650.29				8865.57	10103.3	1669.4	712432		158.96		142.33	4096.09	144.58
1996-02-21	719.84				131.7				4573.63	191.18	1016.12		137.02				642.43	8252.03	40563.7	103.89			985.39	5836.89	2511.3	12051.2	145		1447	4861.82		868.27		3922.4	640.37	1646.52				8865.57	10067.7	1696.4	718822		159.26		142.94	4148.27	146.51
1996-02-22	726.07				130.48				4566.31	197.79	1016.12		135.97				644.22	8389.57	41621.9	104.68			997.7	5910.15	2584.16	11384.7	158.75		1420.21	5089.01		862.6		3922.4	651.32	1665.36				8943.8	10103.3	1691.9	731601		160.73		148.47	4161.31	165
1996-02-23	722.95				130.48				4573.63	195.59	1009.79		137.02				635.25	8423.95	41739.4	104.68			1034.65	5910.15	2562.73	11624.6	158.75		1480.5	5089.01		865.43		3922.4	645.85	1676.67				8865.57	9996.57	1709.9	736393		165.43		147.24	4187.4	171.25
1996-02-26	713.61				134.14				4507.77	200	1016.12		136.5				628.07	8458.33	41034	105.48			1034.65	5812.46	2477.02	11518	158.75		1473.8	5046.3		859.76		3922.4	634.9	1669.13				8897.91	9783.12	1696.4	731601		169.25		149.69	4083.04	174.17
1996-02-27	722.95				132.92				4412.63	203.68	997.13		138.07				626.28	8114.5	39975.8	105.48			1022.34	5788.04	2459.88	11518	157.5		1513.99	5091.96		859.76		3823.28	632.16	1676.67				9002.59	9854.27	1687.4	728406		177.77		150.31	4109.13	182.5
1996-02-28	716.72				132.92				4412.63	211.76	1016.12		138.6				638.84	8183.27	39505.5	105.48			1010.02	5690.36	2522.02	11411.4	166.25		1545.61	5114.8		859.76		3865.76	613.01	1691.74				8740.89	9854.27	1687.4	737990		172.48		146.63	4056.95	157.5
1996-02-29	704.26				140.24				4273.6	211.76	1003.46		137.55				642.43	8114.5	39387.9	104.68			973.07	5836.89	2549.87	11304.7	167.5		1518.73	5069.13		856.92		3819.32	623.95	1657.83				8819.4	9818.7	1669.4	736393		169.25		144.79	4056.95	145
1996-03-01	710.49				142.68				4222.37	198.53	984.47		138.07				640.63	8080.12	39505.5	105.48			948.43	5861.31	2399.88	11198.1	163.75		1512.01	5046.3		856.92		3833.52	623.95	1654.06				8740.89	9925.42	1705.4	731601		173.95		146.01	4070	141.67
1996-03-04	716.72				140.24				4185.78	200	1003.46		138.07				656.78	8355.18	40211	105.48			997.7	5861.31	2348.45	11624.6	163.75		1545.61	5274.64		865.43		3833.52	643.11	1665.36				8871.74	9925.42	1718.89	749172		173.95		146.63	4148.27	152.5
1996-03-05	716.72				146.33				4376.05	186.76	1003.46		139.12				660.37	8080.12	40446.1	104.68			1059.29	6007.84	2425.59	11624.6	163.75		1552.33	5206.14		862.6		3847.71	640.37	1661.6				8871.74	10067.7	1714.39	749172		173.66		147.24	4135.22	157.5
1996-03-06	713.61				148.77				4310.18	176.47	1009.79		139.12				654.99	8114.5	40916.4	104.68			1083.92	5861.31	2502.73	11891.3	161.25		1552.33	5228.97		859.76		3847.71	632.16	1642.76				8976.42	10032.1	1723.39	749172		169.54		145.4	4135.22	150.83
1996-03-07	707.37				146.33				4266.28	182.35	1008.21		137.02				646.02	8148.88	42797.6	105.48			1120.88	5861.31	2477.02	11838	163.75		1552.33	5160.47		856.92		3833.52	623.95	1642.76				9002.59	10210	1723.39	737990		168.66		149.08	4135.22	133.33
1996-03-08	688.68				143.9				4200.42	172.06	998.71		133.87				646.02	8011.35	41974.6	106.27			1046.97	5617.09	2399.88	11518	160		1538.89	4977.8		837.06		3719.93	621.22	1586.24				8819.4	9961	1637.9	707640		162.78		147.24	3900.42	121.67
1996-03-11	676.21				141.46				4141.88	170.59	1006.63		133.35				651.4	8114.5	41269.2	106.27			1059.29	5592.66	2425.59	11464.7	162.5		1552.33	4932.13		834.22		3734.13	621.22	1563.63				8950.25	10067.7	1651.4	699653		165.72		144.79	3952.59	126.67
1996-03-12	666.86				139.02				4083.33	173.53	1012.96		134.4				656.78	8114.5	41269.2	105.48			1059.29	5324.02	2331.31	11464.7	161.88		1555.69	5000.63		820.03		3677.34	632.16	1473.21				9054.93	9925.42	1624.4	696458		164.84		144.17	3965.64	153.75
1996-03-13	679.33				136.58				4141.88	172.06	1009.79		134.92				647.81	8148.88	41504.3	105.48			1062.98	5250.75	2417.02	11571.3	165		1552.33	5000.63		817.2		3677.34	632.16	1476.97				8976.42	9996.57	1615.4	698056		166.12		145.4	4002.17	155.62
1996-03-14	663.75				135.36				4185.78	180.88	1003.46		134.4				642.43	8217.65	42327.3	104.68			1050.62	5372.87	2434.16	11411.4	168.75		1559.05	4977.8		822.87		3648.94	648.58	1503.35				9107.27	10032.1	1601.9	710835		169.67		146.01	4015.33	142.5
1996-03-15	676.21				136.58				4163.83	200	1006.63		135.45				642.43	8148.88	42209.8	105.48			1100.07	5324.02	2554.16	11518	168.75		1559.05	4977.8		820.03		3705.73	651.32	1525.96				9159.61	10032.1	1583.9	717224		169.08		145.4	4015.33	147.5
1996-03-18	698.02				137.8				4273.6	212.5	1006.63		137.55				658.58	8458.33	42327.3	107.85			1112.43	5324.02	2597.01	11518	168.75		1559.05	5160.47		834.22		3691.53	670.48	1559.87				9290.46	10210	1637.9	731601		169.67		146.01	4067.99	149.17
1996-03-19	694.91				141.46				4361.41	210.29	1000.3		139.12				665.76	8939.7	41739.4	110.23			1100.07	5275.18	2562.73	11678	170		1572.49	5091.96		831.38		3592.15	678.69	1556.1				9368.97	10494.6	1642.4	736393		171.74		146.01	4173.31	146.67
1996-03-20	698.02				145.11				4266.28	208.82	1003.46		140.17				669.34	9146	41151.6	108.65			1100.07	5250.75	2494.16	11624.6	170		1606.09	4932.13		831.38		3563.75	654.06	1559.87				9342.8	10636.9	1642.4	731601		172.92		145.4	4265.46	143.33
1996-03-21	698.02				145.11				4149.2	205.88	1006.63		138.6				671.14	9180.39	42327.3	106.27			1100.07	5299.6	2451.31	11571.3	170		1612.81	4932.13		834.22		3634.74	643.11	1559.87				9368.97	10530.2	1628.9	730003		171.44		144.17	4252.3	140.83
1996-03-22	713.61				145.11				4178.46	205.88	1006.63		139.65				672.93	9283.54	43738.2	106.27			1100.07	5299.6	2519.87	11518	172.5		1609.45	4954.96		831.38		3663.14	659.53	1586.24				9316.63	10743.6	1633.4	731601		172.92		142.94	4331.29	145
1996-03-25	710.49				146.33				4222.37	191.18	1000.3		138.07				667.55	9661.75	46795.2	106.27			1112.43	5250.75	2399.88	11358	172.5		1619.53	4977.8		831.38		3719.93	654.06	1605.08				9421.31	10672.5	1624.4	733198		174.99		146.63	4383.95	143.33
1996-03-26	710.49				147.55				4207.73	200	1019.29		138.6				672.93	9386.69	46089.8	105.48			1100.07	5250.75	2417.02	11091.4	175		1666.57	4932.13		851.25		3776.72	643.11	1616.38				9578.34	10636.9	1615.4	739588		170.56		150.31	4344.45	143.33
1996-03-27	710.49				143.29				4207.73	204.41	1021.38		140.17				665.76	9214.77	45501.9	107.06			1124.79	5042.68	2468.45	10931.4	177.5		1653.13	4863.63		848.41		3705.73	632.16	1597.54				9552.16	10601.3	1615.4	739396		168.49		151.53	4318.13	143.33
1996-03-28	710.49				145.11				4178.46	200.74	1021.38		141.22				671.14	9146	46207.3	106.27			1124.79	5214.03	2554.16	10771.5	180		1643.05	4886.46		842.73		3620.54	632.16	1590.01				9787.7	10601.3	1606.4	736195		172.63		152.15	4331.29	145
1996-03-29	719.84				146.33				4119.92	198.53	1021.38		139.65				671.14	9386.69	45737	107.06			1161.87	5262.99	2682.72	10771.5	176.25		1632.97	4886.46		845.57		3606.34	634.9	1529.72				9892.38	10530.2	1619.9	729793		163.17		152.76	4397.11	147.5
1996-04-01	704.26				143.9				4119.92	208.82	1049.93		144.37				669.34	9249.15	47971	107.06			1198.95	5189.55	2674.15	10824.8	178.75		1632.97	4886.46		851.25		3677.34	610.27	1567.4				9735.36	10636.9	1628.9	760201		162.28		161.35	4462.94	152.5
1996-04-02	701.14				137.19				4090.65	210.29	1056.27		144.9				671.14	9008.47	48323.7	106.27			1273.11	5116.12	2639.87	11038.1	177.5		1636.33	4840.79		859.76		3762.52	617.17	1567.4				9735.36	10565.8	1630.34	761802		159.32		160.74	4436.61	156.67
1996-04-03	710.49				140.24				3988.2	208.82	1040.41		147.52				672.93	9146	45854.6	107.06			1273.11	5091.64	2605.58	11304.7	178.75		1626.25	4863.63		854.08		3719.93	628.19	1574.94				9761.53	10708.1	1616.75	755400		158.73		162.58	4410.28	160.83
1996-04-04	713.61				137.8				4149.2	208.82	1056.27		149.1				667.55	9524.22	46560.1	107.06			1322.55	5165.07	2588.44	11678	200		1599.37	4909.29		859.76		3776.72	617.17	1567.4				9787.7	10850.4	1598.64	752199		159.03		171.78	4410.28	164.17
1996-04-05	713.61				137.8				4149.2	208.82	1056.27		149.1				667.55	9524.22	46560.1	107.06			1322.55	5165.07	2588.44	11678	200		1599.37	4909.29		859.76		3776.72	617.17	1567.4				9787.7	10850.4	1598.64	752199		159.03		171.78	4410.28	164.17
1996-04-08	694.91				136.58				4222.37	208.82	1034.07		146.47				662.17	9489.84	46324.9	106.27			1273.11	4969.24	2519.87	11571.3	197.5		1579.21	4749.46		839.9		3663.14	606.14	1505.91				9630.68	10743.6	1566.94	713789		157.26		173.01	4357.62	160
1996-04-09	704.26				136.58				4178.46	208.82	1040.41		146.47				651.4	9352.3	46442.5	105.48			1297.83	5067.16	2562.73	11624.6	202.5		1592.23	4703.79		839.9		3677.34	592.37	1517.32				9683.02	10743.6	1553.35	726592		160.21		174.23	4370.79	170
1996-04-10	694.91				132.92				4163.83	202.21	1035.65		147				646.02	9146	46677.6	106.27			1236.03	4969.24	2357.02	11571.3	223.75		1599.37	4680.95		828.55		3663.14	595.12	1498.31				9761.53	10459	1508.06	712189		154.89		177.91	4370.79	167.5
1996-04-11	685.56				135.36				4156.51	200	1030.9		145.42				654.99	8974.09	46442.5	107.06			1310.19	4846.85	2511.3	11571.3	243.75		1572.49	4658.12		822.87		3606.34	595.12	1441.26				9604.51	10459	1503.54	700986		154		174.85	4344.45	165.83
1996-04-12	691.79				131.7				4200.42	205.88	1043.58		144.37				662.17	9008.47	46912.8	108.65			1285.47	4895.8	2579.87	11571.3	228.75		1601.05	4726.62		825.71		3620.54	592.37	1483.09				9787.7	10423.5	1503.54	705787		159.62		173.62	4304.96	169.17
1996-04-15	688.68				133.53				4273.6	202.94	1046.76		145.42				672.93	9283.54	47265.5	110.23			1297.83	4993.72	2639.87	11731.3	232.5		1626.25	4772.29		822.87		3549.55	614.41	1486.9				10415.8	10210	1508.06	710588		157.55		173.62	4397.11	180.83
1996-04-16	688.68				132.92				4215.05	204.41	1049.93		147				672.93	9317.92	48911.6	111.82			1273.11	5018.2	2742.72	11838	240		1616.17	4795.13		822.87		3620.54	619.92	1479.29				10049.4	10423.5	1508.06	705787		159.32		175.46	4383.95	182.5
1996-04-17	685.56				132.31				4251.64	204.41	1049.93		153.82				669.34	9283.54	48441.3	110.23			1236.03	5018.2	2639.87	11838	260		1639.69	4772.29		820.03		3648.94	619.92	1483.09				9944.72	10387.9	1530.71	707387		156.07		177.91	4476.11	180
1996-04-18	682.44				134.14				4317.5	204.41	1040.41		151.2				674.73	9249.15	48441.3	111.03			1236.03	5067.16	2725.58	11838	256.25		1616.17	4840.79		831.38		3663.14	614.41	1483.09				9840.04	10352.3	1521.65	707387		157.85		173.62	4476.11	185.83
1996-04-19	669.98				130.48				4419.95	201.47	1043.58		149.62				687.29	9386.69	49029.2	110.23			1260.75	5189.55	2614.15	11997.9	265		1629.61	4817.96		834.22		3648.94	614.41	1490.7				9840.04	10174.5	1539.77	713789		157.55		174.23	4541.93	205.83
1996-04-22	676.21				129.26				4485.81	198.53	1046.76		151.2				696.26	9524.22	49852.2	111.03			1260.75	5238.51	2759.86	11997.9	278.75		1619.53	4863.63		831.38		3634.74	611.66	1483.09				9944.72	10245.6	1562.41	718590		158.14		176.69	4555.09	225.83
1996-04-23	673.09				135.36				4610.21	194.12	1046.76		151.2				692.67	9558.61	51968.6	111.03			1248.39	5214.03	2897	12051.2	305		1616.17	4932.13		825.71		3677.34	608.9	1498.31				10023.2	10530.2	1557.88	734595		158.14		187.12	4607.75	253.33
1996-04-24	676.21				134.14				4551.67	207.35	1076.89		148.57				687.29	9558.61	53732.2	111.03			1248.39	5042.68	2828.43	11944.6	320		1632.97	4932.13		828.55		3677.34	606.14	1471.69				9787.7	10459	1557.88	742597		158.14		198.16	4581.43	254.17
1996-04-25	679.33				135.36				4507.77	197.79	1053.1		150.15				692.67	9524.22	53967.3	111.03			1285.47	5140.59	2897	11944.6	320		1619.53	5000.63		822.87		3719.93	600.63	1460.28				9840.04	10494.6	1576	729793		157.85		195.09	4541.93	256.67
1996-04-26	669.98				136.58				4573.63	197.06	1059.44		162.75				687.29	9180.39	55731	108.65			1297.83	5140.59	2837	11891.3	320		1602.73	5160.47		823.89		3734.13	603.39	1490.7				9866.21	10423.5	1571.47	736195		159.03		193.25	4568.26	255.83
1996-04-29	673.09				134.14				4412.63	195.59	1059.44		160.75				690.88	9558.61	54437.7	108.65			1285.47	5189.55	2811.29	11891.3	275		1626.25	5137.63		835.38		3719.93	606.14	1475.49				9813.87	10423.5	1557.88	734595		159.03		186.5	4568.26	261.67
1996-04-30	669.95				142.68				4332.14	197.06	1059.44		160.75				689.08	9730.52	54084.9	110.23			1310.19	5189.55	2759.86	11624.6	277.5		1626.25	5206.14		823.89		3719.93	600.63	1467.88				9787.7	10459	1557.88	732994		159.03		187.73	4581.43	260
1996-05-01	673.09				153.65				4390.68	194.12	1059.44		161.8				694.47	9730.52	54908	111.03			1334.91	5140.59	2819.86	11731.3	285		1632.97	5228.97		829.63		3663.14	595.12	1445.07				9656.85	10629.8	1566.94	752199		159.32		188.96	4541.93	270
1996-05-02	666.8				154.87				4237.01	195.59	1054.69		162.86				689.08	9489.84	53732.2	110.23			1297.83	5116.12	2708.44	11624.2	280		1632.97	5228.97		823.89		3577.95	608.9	1414.64				9552.16	10629.8	1539.77	729793		158.73		178.53	4436.61	259.17
1996-05-03	663.66				162.19				4258.96	205.88	1059.44		163.39				681.91	10074.4	51968.6	111.82			1285.47	5140.59	2759.86	11838.4	296.25		1636.33	5251.8		812.41		3606.34	650.23	1399.43				9656.85	10594.1	1512.59	728193		159.62		174.23	4449.77	264.58
1996-05-06	663.66				167.06				4266.28	211.76	1059.44		161.28				676.52	9730.52	51027.9	111.82			1285.47	5140.59	2759.86	11892	288.75		1646.41	5228.97		812.41		3577.95	658.49	1376.62				9735.36	10629.8	1521.65	708988		158.73		184.05	4436.61	256.67
1996-05-07	663.66				167.06				4185.78	208.82	1053.1		163.39				678.32	9730.52	50910.4	111.82			1273.11	5140.59	2708.44	12213.4	292.5		1619.53	5160.47		818.15		3506.96	683.29	1388.02				9683.02	10522.8	1494.48	700986		156.37		191.41	4423.45	255
1996-05-08	673.09				160.97				4185.78	207.35	1103.85		161.8				685.5	9592.99	49617	111.82			1273.11	5214.03	2777	11784.9	290		1619.53	5206.14		829.63		3464.36	683.29	1414.64				9813.87	10522.8	1548.82	702586		155.78		193.25	4423.45	255
1996-05-09	676.24				160.97				4149.2	204.41	1122.88		160.75				676.52	9627.37	50087.3	112.8			1285.47	5238.51	2811.29	11677.7	297.5		1646.41	5228.97		843.99		3464.36	683.29	1403.24				9787.7	10879.5	1544.29	704186		155.19		195.71	4410.28	270
1996-05-10	682.53				164.63				4207.73	202.94	1091.16		160.75				674.73	9489.84	50557.6	113.61			1371.99	5287.47	2939.85	11463.5	310		1606.09	5297.47		858.34		3478.56	683.29	1452.67				9813.87	10808.2	1562.41	724992		154.59		212.27	4436.61	283.33
1996-05-13	682.53				160.97				4390.68	205.88	1100.68		166.55				676.52	9627.37	53379.5	112.8			1371.99	5409.86	2905.57	11409.9	322.5		1606.09	5411.64		858.34		3577.95	680.54	1471.69				9918.55	10772.5	1553.35	724992		156.07		221.47	4476.11	291.67
1996-05-14	685.68				165.85				4412.63	210.29	1116.54		166.02				689.08	9730.52	54555.2	115.24			1433.79	5532.26	2948.42	11463.5	317.5		1639.69	5457.31		864.08		3563.75	680.54	1471.69				9840.04	10772.5	1557.88	731394		157.26		215.34	4515.6	277.5
1996-05-15	685.68				164.63				4507.77	204.41	1116.54		168.13				689.08	9902.44	55378.3	120.11			1371.99	5434.34	2931.28	11356.3	320		1639.69	5528.55		866.95		3478.56	680.54	1475.49				9918.55	10808.2	1548.82	739396		157.26		212.27	4476.11	275
1996-05-16	685.68				164.63				4551.67	200	1116.54		168.66				689.37	9902.44	55848.6	120.11			1359.63	5458.82	3102.7	11945.6	320		1639.69	5551.49		869.82		3606.34	697.07	1441.26				9944.72	10808.2	1539.77	728193		157.26		207.36	4515.6	261.67
1996-05-17	688.82				162.19				4500.45	205.88	1097.51		170.76				687.57	9661.75	56318.9	120.11			1347.27	5409.86	3042.7	12267	320		1612.81	5620.31		861.21		3592.15	705.33	1452.67				10101.7	10665.5	1539.77	736195		156.96		201.84	4594.59	254.17
1996-05-20	688.82				162.19				4529.72	210.29	1091.16		172.35				696.59	9696.14	57024.3	120.92			1310.19	5581.22	3119.84	12427.7	322.5		1612.81	5689.13		872.69		3563.75	705.33	1445.07				10101.7	10772.5	1566.94	739396		157.55		202.45	4594.59	265
1996-05-21	688.82				165.85				4537.04	207.35	1116.54		172.87				703.81	9833.67	56554	120.11			1310.19	5556.74	3076.99	12374.1	315		1632.97	5780.89		866.95		3620.54	694.31	1452.67				10023.2	10772.5	1566.94	745798		157.55		200.61	4607.75	259.58
1996-05-22	691.97				164.63				4544.36	204.41	1122.88		171.29				703.81	9764.91	56789.2	122.54			1248.39	5630.18	3034.13	12320.5	330		1619.53	5689.13		869.82		3648.94	705.33	1471.69				10023.2	10843.8	1557.88	753800		156.96		196.93	4673.58	261.67
1996-05-23	688.82				163.41				4493.13	205.88	1126.05		173.93				702	9764.91	56554	123.35			1285.47	5581.22	3016.99	12213.4	307.5		1579.21	5666.19		866.95		3648.94	699.82	1464.08				10023.2	10808.2	1571.47	755400		155.78		194.48	4647.25	260
1996-05-24	688.82				164.02				4478.5	205.88	1103.85		172.87				705.61	9833.67	56083.7	120.92			1297.83	5654.66	2948.42	12267	352.48		1562.41	5643.25		869.82		3748.33	694.31	1483.09				9997.06	10808.2	1580.52	755400		156.96		201.23	4660.41	263.33
1996-05-27	688.82				164.02				4478.5	205.88	1103.85		172.87				705.61	9833.67	56083.7	120.92			1297.83	5654.66	2948.42	12267	352.48		1562.41	5643.25		869.82		3748.33	694.31	1483.09				9997.06	10808.2	1580.52	755400		156.96		201.23	4660.41	263.33
1996-05-28	679.39				160.97				4463.86	208.82	1078.48		171.29				703.81	9971.21	55495.8	121.73			1322.55	5605.7	2897	11892	359.98		1585.93	5620.31		872.69		3691.53	697.07	1464.08				9849.46	10808.2	1544.29	753800		156.96		197.55	4568.26	254.17
1996-05-29	679.39				157.92				4478.5	204.41	1103.85		169.71				694.79	9696.14	53732.2	120.92			1310.19	5581.22	2897	11570.6	344.98		1604.21	5459.73		861.21		3691.53	669.51	1464.08				9691.87	11022.2	1539.77	750599		158.44		194.48	4607.75	240.83
1996-05-30	676.24				157.31				4471.18	204.41	1116.54		169.18				698.39	9764.91	53144.3	121.73			1322.55	5532.26	3025.56	11624.2	359.98		1590.73	5459.73		866.95		3719.93	680.54	1456.47				9796.93	10915.2	1553.35	753800		159.03		201.84	4620.92	251.67
1996-05-31	666.8				163.41				4617.53	202.94	1091.16		167.07				694.79	9764.91	52791.6	122.54			1322.55	5483.3	3136.99	11463.5	380.61		1590.73	5505.61		855.47		3691.53	688.8	1429.85				9744.4	10772.5	1544.29	758601		158.44		202.45	4607.75	252.5
1996-06-03	663.66				165.85				4544.36	198.53	1078.48		170.24				692.98	9627.37	52321.3	123.35			1297.83	5630.18	3025.56	11838.4	408.73		1583.99	5482.67		849.73		3634.74	669.51	1445.07				9980.79	10808.2	1535.24	750599		161.1		203.07	4581.43	247.5
1996-06-04	682.53				163.41				4573.63	197.06	1075.3		171.82				707.42	9730.52	54202.5	124.98			1326.26	5679.13	3119.84	12159.8	408.73		1624.43	5505.61		858.34		3719.93	683.29	1445.07				10007	10772.5	1544.29	750599		161.39		200.61	4673.58	250
1996-06-05	682.53				164.63				4610.21	200	1072.13		172.87				707.42	9868.05	54202.5	125.79			1351.05	5728.09	3222.7	11945.6	404.98		1594.1	5505.61		858.34		3801.14	683.29	1456.47				10007	10843.8	1557.88	752199		160.51		195.71	4726.24	238.33
1996-06-06	688.82				167.06				4507.77	197.79	1094.33		172.87				703.81	9833.67	54320.1	126.6			1363.44	5752.57	3179.84	11892	401.23		1590.73	5551.49		861.21		3658.78	683.29	1437.46				9849.46	10879.5	1548.82	745798		160.21		198.16	4699.91	223.33
1996-06-07	679.39				164.02				4507.77	194.12	1094.33		172.35				692.98	9868.05	54084.9	124.98			1351.05	5605.7	3205.55	11570.6	401.23		1563.77	5574.43		852.6		3616.07	675.02	1422.25				9875.73	10772.5	1526.18	724992		160.8		193.87	4673.58	216.67
1996-06-10	676.24				164.63				4500.45	194.12	1065.79		173.4				692.98	9764.91	52674	123.35			1276.68	5605.7	3256.98	11677.7	393.73		1563.77	5574.43		843.99		3630.31	683.29	1410.84				9875.73	10701.1	1521.65	755400		160.8		189.57	4607.75	213.33
1996-06-11	679.39				168.28				4507.77	192.65	1075.3		173.93				691.18	9592.99	52674	124.16			1289.07	5679.13	3274.12	11784.9	389.98		1543.55	5597.37		852.6		3744.2	691.56	1418.45				9823.2	10665.5	1521.65	747398		161.1		188.96	4647.25	211.67
1996-06-12	682.53				171.94				4507.77	189.71	1084.82		175.51				694.79	9627.37	51968.6	136.34			1276.68	5519.53	3342.69	12213.4	374.98		1563.77	5872.65		849.73		3758.43	672.27	1418.45				9718.13	10629.8	1517.12	753800		159.13		189.57	4583	225
1996-06-13	682.53				171.94				4500.45	189.71	1065.79		179.72				694.79	9661.75	51733.4	133.09			1289.07	5421.41	3205.55	12320.5	374.98		1543.55	5666.19		846.86		3801.14	677.78	1422.25				9849.46	10558.5	1512.59	757000		158.84		188.96	4596.29	243.33
1996-06-14	682.53				174.38				4434.59	189.71	1062.61		174.98				692.98	9661.75	50792.8	130.66			1251.89	5421.41	3094.13	12374.1	374.98		1546.92	5712.07		843.99		3758.43	669.51	1426.05				9796.93	10629.8	1521.65	752199		156.46		190.8	4556.44	240
1996-06-17	679.39				173.16				4383.36	195.59	1065.79		163.39				683.96	9764.91	50557.6	129.85			1301.47	5372.34	2999.85	13284.8	363.73		1563.77	5735.01		841.12		3729.96	669.51	1445.07				9770.66	10701.1	1517.12	748998		154.08		190.18	4516.58	246.67
1996-06-18	685.68				175.6				4280.91	183.82	1065.79		166.55				687.57	9696.14	48676.4	129.03			1301.47	5372.34	3038.42	13124.1	348.73		1563.77	5757.95		846.86		3715.73	666.76	1445.07				9849.46	10808.2	1521.65	744197		152.59		190.8	4529.87	220
1996-06-19	685.68				173.16				4376.05	184.19	1075.3		170.76				680.35	9489.84	47735.8	132.28			1264.28	5372.34	3102.7	13124.1	329.98		1546.92	5780.89		846.86		3715.73	675.02	1422.25				9823.2	10736.8	1539.77	739396		151.1		190.8	4569.72	201.67
1996-06-20	691.97				163.41				4361.41	182.35	1078.48		168.13				682.15	9421.07	47030.4	131.47			1251.89	5421.41	3171.27	13070.5	344.98		1546.92	5780.89		852.6		3744.2	666.76	1429.85				9849.46	10701.1	1535.24	724992		149.91		190.18	4543.15	190
1996-06-21	701.4				165.85				4317.5	182.35	1072.13		167.07				685.76	9214.77	48206.1	133.09			1264.28	5495	3119.84	12534.8	329.98		1536.81	5666.19		855.47		3758.43	677.78	1429.85				9849.46	10558.5	1535.24	728193		149.02		189.57	4569.72	189.17
1996-06-24	704.55				175.6				4339.46	173.53	1059.44		168.66				682.15	9077.23	48206.1	133.09			1276.68	5519.53	3085.56	12320.5	378.73		1536.81	5826.77		855.47		3772.67	666.76	1429.85				9849.46	10522.8	1553.35	736195		149.02		185.89	4556.44	203.33
1996-06-25	704.55				179.26				4280.91	163.24	1072.13		169.18				682.15	9249.15	51027.9	131.47			1251.89	5519.53	3016.99	12374.1	363.73		1536.81	5826.77		858.34		3772.67	652.98	1418.45				9823.2	10308.8	1539.77	763402		145.45		190.18	4583	228.33
1996-06-26	707.69				173.16				4222.37	163.24	1074.22		168.13				680.35	9111.62	50087.3	129.85			1239.49	5347.81	2845.57	12481.2	333.73		1523.33	5735.01		866.95		3729.96	661.25	1403.24				9796.93	10166.1	1553.35	748806		145.45		188.34	4583	220
1996-06-27	713.98				174.38				4346.77	163.24	1074.22		167.6				680.35	9214.77	51968.6	129.85			1227.1	5347.81	2931.28	13070.5	329.98		1543.55	5689.13		878.44		3744.2	664	1407.04				9849.46	10237.4	1562.41	768048		142.48		192.64	4622.86	236.67
1996-06-28	764.31				173.16				4383.36	166.18	1080.58		166.55				683.96	9249.15	52438.9	135.53			1264.28	5249.69	2974.14	12856.2	333.73		1523.33	5620.31		924.37		3630.31	666.76	1407.04				9849.46	10201.8	1585.05	782479		144.86		207.36	4742.41	253.33
1996-07-01	745.44				177.43				4398	164.8	1077.4		167.07				683.96	9524.22	55731	133.09			1289.07	5372.34	3102.7	12802.6	333.73		1523.33	5780.89		910.01		3815.38	683.29	1414.64				9849.46	10237.4	1585.05	784082		147.24		207.36	4822.12	256.67
1996-07-02	739.15				178.04				4354.09	160.29	1071.05		168.13				685.76	9524.22	54555.2	133.09			1289.07	5372.34	3068.42	12802.6	352.48		1536.81	5735.01		907.14		3715.73	683.29	1414.64				9823.2	10130.4	1600.09	795306		146.05		205.52	4768.98	266.67
1996-07-03	739.15				191.45				4361.41	161.76	1064.69		167.6				687.57	9524.22	53379.5	132.28			1289.07	5274.22	2991.28	12642	371.23		1543.55	5620.31		907.14		3744.2	675.02	1414.64				9823.2	10130.4	1600.09	792099		146.34		201.23	4835.4	266.67
1996-07-04	739.15				191.45				4361.41	161.76	1064.69		167.6				687.57	9524.22	53379.5	132.28			1289.07	5274.22	2991.28	12642	371.23		1543.55	5620.31		907.14		3744.2	675.02	1414.64				9823.2	10130.4	1600.09	792099		146.34		201.23	4835.4	266.67
1996-07-05	720.27				193.89				4302.87	161.76	1055.16		166.55				680.35	9455.45	52909.2	131.47			1214.7	5102.5	2982.71	12481.2	374.98		1536.81	5551.49		898.53		3687.25	666.76	1361.4				9770.66	9987.73	1513.47	774461		145.15		200.61	4702.56	245
1996-07-08	713.98				191.45				4215.05	161.76	1055.16		167.6				678.54	9111.62	50792.8	132.28			1251.89	5077.97	2914.14	12481.2	359.98		1530.07	5505.61		892.79		3687.25	650.23	1348.78				9744.4	9880.73	1518.03	768048		143.97		191.41	4529.87	245
1996-07-09	732.86				191.45				4200.42	156.62	1061.51		169.18				669.52	8939.7	52674	133.9			1214.7	5004.38	2939.85	12320.5	348.73		1530.07	5505.61		892.79		3729.96	641.96	1321.88				9770.66	9738.04	1518.03	768048		143.07		193.25	4596.29	256.67
1996-07-10	726.56				189.62				4215.05	158.82	1036.09		166.55				662.3	8870.93	55025.5	133.9			1214.7	5028.91	3034.13	12159.8	344.98		1540.18	5574.43		895.66		3673.02	668.19	1352.62				9849.46	9666.7	1522.59	756824		142.48		192.02	4609.57	256.67
1996-07-11	726.56				190.23				4156.51	150	1010.66		161.28				647.86	8699.02	53849.8	133.9			1152.73	4906.25	2956.99	11838.4	329.98		1523.33	5528.55		892.79		3616.07	662.65	1329.57				9849.46	9559.69	1508.92	734375		142.18		175.46	4569.72	233.33
1996-07-12	729.71				189.01				4068.7	148.53	994.77		161.28				637.04	8939.7	52203.7	134.71			1165.12	4955.31	2948.42	11999.1	329.98		1509.85	5367.97		895.66		3687.25	659.87	1337.25				9875.73	9666.7	1499.8	737582		142.78		173.01	4543.15	211.67
1996-07-15	739.15				179.26				3966.25	147.06	972.52		161.28				628.01	8870.93	49617	134.71			1127.94	4906.25	2708.44	11999.1	318.73		1354.82	5230.33		898.53		3701.49	648.78	1302.67				9534.28	9417.01	1486.12	711927		136.83		165.03	4423.59	178.33
1996-07-16	742.29				169.5				3922.34	147.06	957.43		157.06				629.82	8561.48	47971	133.09			1127.94	4808.13	2759.86	11677.7	273.74		1267.19	5276.21		895.66		3573.36	621.06	1291.14				9455.48	9131.64	1486.12	692686		135.34		159.51	4423.59	195.83
1996-07-17	732.86				175.6				3958.93	155.88	962.99		155.48				640.65	8767.79	52438.9	132.28			1103.15	4857.19	2862.71	11624.2	303.73		1307.63	5345.03		895.66		3630.31	665.42	1298.82				9481.75	9345.67	1481.56	737582		132.07		166.26	4450.16	232.5
1996-07-18	732.86				179.26				4090.65	152.94	982.06		161.8				646.06	9661.75	55731	134.71			1115.54	5127.03	2862.71	11624.2	337.48		1314.37	5436.79		892.79		3744.2	662.65	1318.04				9481.75	9666.7	1504.36	753617		127.61		167.48	4450.16	260
1996-07-19	729.71				176.82				3988.2	160.29	1029.73		158.11				640.65	9249.15	54790.4	132.28			1103.15	4881.72	2725.58	11302.8	324.36		1361.56	5436.79		889.92		3644.54	651.56	1291.14				9455.48	9987.73	1486.12	747203		127.31		174.23	4516.58	260
1996-07-22	729.71				174.38				3915.03	161.76	1048.8		154.95				624.4	9352.3	51968.6	131.47			1090.75	4783.59	2674.15	11302.8	344.98		1402	5390.91		887.05		3601.83	643.24	1298.82				9219.09	9916.39	1495.24	747203		126.12		170.55	4436.88	260
1996-07-23	723.42				170.72				3841.85	155.88	1010.66		153.37				615.38	9111.62	50557.6	129.03			1103.15	4808.13	2597.01	10874.2	299.98		1368.3	5367.97		881.31		3516.41	612.74	1302.67				9166.56	9773.71	1495.24	737582		123.14		167.48	4450.16	223.33
1996-07-24	720.27				169.5				3827.21	154.41	967.76		149.16				613.58	9111.62	49381.9	126.6			1090.75	4832.66	2657.01	10606.4	313.11		1361.56	5390.91		878.44		3487.94	598.88	1302.67				8982.71	9559.69	1513.47	715134		121.66		165.03	4476.73	230
1996-07-25	723.42				178.04				3885.75	157.35	1032.91		144.94				622.6	9352.3	48206.1	125.79			1090.75	4906.25	2794.15	10713.5	318.73		1375.04	5390.91		881.31		3630.31	615.51	1291.14				8956.44	9595.36	1495.24	713531		124.63		169.33	4556.44	238.33
1996-07-26	717.13				176.82				3878.44	156.99	1048.8		144.94				626.21	9352.3	51263.1	127.41			1103.15	4857.19	2811.29	10874.2	296.24		1371.67	5620.31		878.44		3644.54	618.29	1302.67				9035.24	9845.05	1508.92	718341		124.63		172.39	4622.86	241.67
1996-07-29	723.42				175.6				3863.8	160.29	1045.62		143.88				635.23	9283.54	52909.2	129.85			1103.15	4930.78	2562.73	11034.9	298.11		1368.3	5712.07		867.99		3573.36	612.74	1298.82				8772.59	9952.07	1545.38	719944		124.04		174.23	4596.29	235
1996-07-30	723.42				173.16				3958.93	158.82	1042.44		145.04				637.04	9352.3	53379.5	131.47			1090.75	4881.72	2639.87	11249.2	313.11		1361.56	5803.83		870.89		3630.31	615.51	1302.67				8903.91	10201.8	1527.15	723151		124.33		174.85	4649.43	246.67
1996-07-31	717.07				173.16				3980.89	160.29	1055.16		148.22				640.65	9558.61	53144.3	133.09			1065.96	4955.31	2854.14	11624.2	299.98		1361.56	5872.65		867.99		3630.31	618.29	1310.35				9271.63	10266	1554.5	718341		124.33		175.46	4662.71	251.67
1996-08-01	729.77				173.16				3988.2	156.99	1045.62		150.34				640.65	9592.99	54084.9	133.9			1103.15	5028.91	2991.28	11785.6	296.24		1375.04	5826.77		879.6		3701.49	623.83	1321.88				9429.21	10337.5	1559.06	743996		126.12		170.55	4729.13	252.08
1996-08-02	742.46				171.94				4215.05	158.09	1042.44		153.51				646.06	9902.44	55731	136.34			1090.75	5225.16	3136.99	11947.1	299.98		1371.67	5849.71		885.4		3829.62	646.01	1367.99				9718.13	10516.4	1572.74	758427		128.2		172.39	4822.12	274.17
1996-08-05	732.94				175.6				4171.15	156.62	1042.44		152.98				646.06	9868.05	59963.7	137.96			1065.96	5151.56	2931.28	11624.2	299.98		1371.67	5872.65		876.7		3786.91	634.92	1379.52				9796.93	10516.4	1595.53	750410		128.8		179.75	4861.97	265
1996-08-06	732.94				175.6				4178.46	157.35	1048.8		154.04				656.89	9868.05	61844.9	136.34			1065.96	5225.16	2999.85	11731.8	298.11		1363.24	5875.41		870.89		3815.38	629.38	1379.52				9665.61	10444.8	1577.29	753617		128.2		182.21	4915.11	266.67
1996-08-07	732.94				184.14				4229.69	158.82	1048.8		154.57				660.5	10040	63961.3	136.34			1053.57	5176.09	3179.84	11678	318.73		1371.67	5852.36		862.18		3772.67	648.78	1375.68				9718.13	10409	1595.53	769651		125.52		186.5	4941.67	270
1996-08-08	729.77				183.53				4288.23	156.99	1048.8		155.1				655.08	10040	63726.2	137.34			1057.29	5176.09	3102.7	11678	296.24		1368.3	5898.45		859.28		3772.67	651.56	1364.15				9639.34	10337.5	1581.85	756824		124.33		182.82	4915.11	288.33
1996-08-09	736.11				186.58				4280.91	156.62	1042.44		155.1				658.69	10108.7	61609.8	137.34			1032.41	5127.03	3111.27	11731.8	300.92		1366.61	5875.41		862.18		3772.67	643.24	1360.31				9901.99	10301.7	1590.97	763237		125.23		186.5	4981.53	289.17
1996-08-12	732.94				187.8				4251.64	155.88	1042.44		154.57				664.11	10177.5	60434	139			1044.85	5077.97	3102.7	11839.4	307.48		1368.3	5898.45		865.08		3858.09	659.87	1387.21				9928.26	10409	1577.29	763237		125.82		188.34	5061.23	286.67
1996-08-13	729.77				192.67				4273.6	155.88	1039.26		154.57				660.5	10177.5	62080.1	139			1044.85	5102.5	3136.99	11947.1	314.98		1371.67	5875.41		862.18		3815.38	651.56	1360.31				9823.2	10337.5	1590.97	761634		124.63		186.5	4994.81	286.67
1996-08-14	742.46				195.11				4280.91	155.88	1044.03		157.75				665.91	10349.4	62315.2	136.52			1057.29	5102.5	3085.56	12216.1	314.98		1369.98	5875.41		867.99		3801.14	646.01	1371.83				9770.66	10337.5	1586.41	752013		123.44		186.5	5087.8	291.67
1996-08-15	742.46				220.72				4163.83	160.29	1045.62		156.16				667.72	10315	62080.1	136.52			1069.73	5102.5	3008.42	12485.2	303.73		1371.67	5875.41		876.7		3886.56	643.24	1360.31				9744.4	10444.8	1577.29	748806		123.44		185.89	5167.5	311.67
1996-08-16	742.46				213.4				4288.23	160.29	1045.62		158.81				666.63	10727.6	60434	137.34			1082.17	5053.44	3034.13	12915.7	344.98		1366.61	5852.36		885.4		3900.8	643.24	1375.68				9770.66	10552.1	1586.41	755220		122.25		185.28	5313.63	313.75
1996-08-19	745.63				217.06				4185.78	163.24	1026.55		159.87				668.45	10418.2	61139.5	138.17			1069.73	5102.5	2982.71	12861.9	352.48		1361.56	5852.36		873.79		3872.33	648.78	1387.21				9691.87	10409	1586.41	758427		124.63		183.44	5247.21	313.33
1996-08-20	742.46				229.26				4171.15	163.24	1036.09		160.92				673.9	10418.2	60669.2	138.17			1057.29	5077.97	2974.14	12700.5	356.23		1371.67	5829.32		876.7		3843.85	659.87	1375.68				9639.34	10409	1590.97	763237		127.01		178.53	5300.34	303.33
1996-08-21	736.11				218.28				4134.56	163.24	1029.73		160.92				672.08	10383.8	59963.7	136.52			1057.29	5127.03	3059.85	12431.4	344.98		1334.6	5806.28		879.6		3843.85	668.19	1375.68				9586.81	10516.4	1577.29	772858		127.61		182.82	5300.34	295
1996-08-22	739.28				223.16				4156.51	161.76	1042.44		161.45				673.9	10555.7	59493.4	139			1082.17	5077.97	3145.56	12485.2	359.98		1348.08	5760.2		882.5		3858.09	665.42	1391.05				9534.28	10373.3	1577.29	777668		128.5		184.05	5260.49	300
1996-08-23	736.11				223.16				4193.1	163.24	1036.09		161.45				668.45	10452.6	61139.5	139			1082.17	5028.91	3179.84	12377.6	359.98		1395.26	5714.12		879.6		3858.09	665.42	1364.15				9508.01	10409	1559.06	772858		128.2		185.89	5220.64	289.17
1996-08-26	739.28				240.23				4171.15	147.06	1036.09		159.87				673.9	10418.2	60669.2	140.65			1069.73	5102.5	3162.7	12377.6	359.98		1375.04	5691.08		876.7		3886.56	659.87	1371.83				9350.42	10409	1559.06	761634		128.5		189.57	5194.07	278.33
1996-08-27	742.46				234.13				4193.1	148.53	1045.62		160.4				670.27	10418.2	63020.7	140.65			1069.73	5053.44	3282.69	12323.8	344.98		1402	5737.16		876.7		3900.8	665.42	1375.68				9648.79	10552.1	1563.62	771254		130.88		193.25	5220.64	288.33
1996-08-28	742.46				232.92				4193.1	150	1042.44		159.87				673.9	10555.7	63726.2	140.65			1069.73	5004.38	3308.41	12216.1	337.48		1373.15	5829.32		882.5		3915.04	662.65	1367.99				9701.52	10552.1	1554.5	776065		133.26		195.71	5233.92	267.5
1996-08-29	732.94				224.38				4141.88	150	1036.09		159.87				670.27	10487	61844.9	139.83			1069.73	4979.84	3162.7	11839.4	344.98		1379.91	5806.28		870.89		3829.62	637.69	1364.15				9543.34	10659.4	1549.94	772858		133.85		198.77	5207.36	250
1996-08-30	729.77				223.77				4097.97	149.17	1029.73		158.81				663	10418.2	62080.1	139.83			1057.29	4881.72	3104.84	11731.8	348.73		1383.3	5737.16		859.28		3858.09	648.78	1360.31				9543.34	10516.4	1549.94	763237		132.96		201.84	5180.79	280
1996-09-02	729.77				223.77				4097.97	149.17	1029.73		158.81				663	10418.2	62080.1	139.83			1057.29	4881.72	3104.84	11731.8	348.73		1383.3	5737.16		859.28		3858.09	648.78	1360.31				9543.34	10516.4	1549.94	763237		132.96		201.84	5180.79	280
1996-09-03	720.25				224.38				4097.97	141.91	1017.02		157.22				670.27	10177.5	61609.8	140.65			1057.29	4881.72	3128.41	11839.4	352.48		1379.91	5714.12		850.57		3829.62	651.56	1367.99				9543.34	10552.1	1559.06	763237		131.77		198.77	5287.06	290.83
1996-09-04	723.42				228.04				4068.7	141.18	1042.44		156.69				673.9	10349.4	62080.1	139.83			1069.73	4955.31	3119.84	12000.9	348.73		1386.68	5760.2		850.57		3754.45	643.24	1337.25				9516.98	10695.2	1549.94	752013		133.26		197.55	5366.77	272.5
1996-09-05	723.42				223.16				3980.89	141.18	1042.44		156.16				672.08	10143.1	63255.8	139			1144.36	4832.66	3059.85	11947.1	344.98		1379.91	5760.2		847.67		3754.45	651.56	1333.41				9437.89	10623.7	1540.83	760030		136.53		195.09	5247.21	266.67
1996-09-06	732.94				223.16				4112.61	147.06	1029.73		157.22				673.9	10280.7	63491	139			1156.8	4832.66	3256.98	12270	346.86		1413.74	5621.96		853.47		3811.55	651.56	1341.09				9464.25	10659.4	1577.29	761634		137.42		195.71	5233.92	267.5
1996-09-09	726.59				223.16				4149.2	163.24	1048.8		159.34				682.98	10383.8	64196.4	139.83			1144.36	4808.13	3351.26	12216.1	348.73		1379.91	5668.04		853.47		3825.83	668.19	1364.15				9675.16	10587.9	1618.32	782479		136.53		193.87	5473.04	261.67
1996-09-10	732.94				213.4				4105.29	163.97	1061.51		158.28				688.43	10315	64666.8	142.31			1082.17	4857.19	3342.69	12162.3	341.23		1406.97	5645		850.57		3783	673.74	1352.62				9780.61	10516.4	1613.76	766444		134.45		190.8	5433.18	268.33
1996-09-11	732.94				226.82				4127.24	167.65	1067.87		156.69				686.61	10315	66312.8	143.14			1119.48	4819.9	3376.97	12108.5	352.48		1413.74	5645		847.67		3868.65	668.19	1348.78				9833.33	10552.1	1618.32	777668		133.85		187.12	5487.91	269.17
1996-09-12	742.46				225.6				4134.56	163.24	1064.69		156.69				694.79	10452.6	69369.8	142.31			1119.48	4918.27	3342.69	12108.5	367.48		1403.59	5645		850.57		3868.65	654.33	1348.78				9886.06	10409	1622.88	785685		133.41		184.05	5514.68	268.33
1996-09-13	739.28				221.94				4280.91	167.65	1093.29		156.16				700.24	10590.1	72897.1	142.31			1169.24	5016.63	3462.68	12539	367.48		1420.5	5529.79		856.37		3840.1	654.33	1367.99				9965.15	10552.1	1636.56	798513		133.71		185.28	5635.15	283.33
1996-09-16	736.11				225.6				4332.14	166.18	1118.72		154.57				700.24	10487	70310.4	141.48			1156.8	5041.22	3342.69	12808.1	446.23		1396.83	5575.88		850.57		3882.93	670.96	1402.58				9965.15	10480.6	1632	801720		132.51		192.02	5648.54	293.33
1996-09-17	732.94				228.04				4383.36	163.24	1131.43		155.1				700.24	10418.2	71251	139.83			1144.36	4893.67	3539.82	12700.5	431.23		1386.68	5691.08		844.76		3868.65	654.33	1391.05				10070.6	10552.1	1627.44	804927		134.31		188.96	5595	301.67
1996-09-18	736.11				226.82				4332.14	160.66	1115.54		152.98				697.51	10246.3	67723.7	141.48			1107.04	5016.63	3411.26	12270	419.98		1413.74	5737.16		850.57		3840.1	643.24	1387.21				9991.51	10516.4	1627.44	808134		135.21		188.96	5541.46	316.67
1996-09-19	739.28				218.28				4332.14	158.82	1115.54		152.98				705.69	10383.8	70545.5	140.65			1107.04	5065.81	3454.11	12216.1	419.98		1406.97	5760.2		847.67		3854.38	643.24	1375.68				10044.2	10587.9	1636.56	800116		134.61		193.25	5528.07	318.33
1996-09-20	748.8				234.13				4361.41	160.29	1112.36		153.51				697.51	10452.6	70545.5	141.48			1144.36	5139.59	3471.25	12377.6	431.23		1400.21	5783.24		847.67		3897.2	662.65	1398.73				10123.3	10480.6	1636.56	801720		134.31		192.64	5554.84	321.67
1996-09-23	745.63				243.89				4419.95	154.41	1112.36		152.98				697.51	10418.2	70075.2	140.65			1119.48	5164.18	3376.97	11893.2	416.23		1393.44	5760.2		844.76		3897.2	665.42	1394.89				10228.8	10587.9	1641.12	803323		135.21		191.41	5568.23	325
1996-09-24	745.63				243.89				4405.32	153.68	1118.72		154.04				700.24	10418.2	69604.9	141.48			1107.04	5041.22	3351.26	11785.6	423.73		1400.21	5760.2		841.86		3854.38	668.19	1391.05				10097	10623.7	1645.67	808134		135.51		190.8	5554.84	316.67
1996-09-25	751.98				245.11				4405.32	157.35	1120.82		154.04				700.24	10349.4	72426.8	140.65			1119.48	5090.4	3496.97	11570.4	438.73		1427.26	5714.12		844.76		3797.27	662.65	1387.21				10070.6	10802.5	1650.23	830389		138.21		190.8	5528.07	333.33
1996-09-26	745.63				251.21				4507.77	160.29	1120.82		147.69				700.24	10246.3	74543.1	140.65			1107.04	5065.81	3428.4	11408.9	446.23		1434.03	5691.08		841.86		3825.83	670.96	1375.68				10044.2	10731	1682.14	849663		139.11		190.8	5528.07	333.33
1996-09-27	751.98				251.21				4485.81	163.97	1124		148.75				700.24	10108.7	73132.2	147.27			1119.48	5016.63	3462.68	11193.6	449.98		1467.85	5621.96		841.86		3825.83	668.19	1371.83				10044.2	10766.8	1673.03	862513		139.71		191.41	5528.07	332.5
1996-09-30	751.98				249.99				4500.45	160.29	1133.55		150.34				700.24	10246.3	69369.8	148.1			1107.04	5041.22	3385.54	11408.9	464.98		1508.44	5529.79		830.25		3925.75	662.65	1348.78				9965.15	10623.7	1673.03	852876		140.01		196.32	5514.68	341.67
1996-10-01	751.98				249.99				4456.54	164.71	1133.55		149.28				700.24	10246.3	67723.7	148.1			1119.48	5016.63	3351.26	11408.9	457.48		1515.2	5552.83		836.05		3925.75	654.33	1387.21				10070.6	10838.3	1673.03	868937		136.41		191.41	5514.68	325
1996-10-02	761.49				251.21				4522.4	171.32	1133.55		149.28				700.24	10349.4	68194	147.27			1107.04	5041.22	3514.11	11678	487.48		1501.67	5621.96		838.96		3882.93	648.78	1406.42				9991.51	10981.4	1683.6	864119		135.81		199.39	5568.23	321.67
1996-10-03	748.8				252.43				4529.72	169.12	1127.18		148.22				702.96	10315	71956.4	145.62			1107.04	5016.63	3411.26	11516.5	524.97		1528.73	5621.96		841.86		3825.83	648.78	1402.58				9991.51	11160.2	1679.02	867331		135.21		200	5568.23	318.33
1996-10-04	764.67				262.18				4588.26	170.59	1108.08		148.22				711.14	10418.2	72191.6	146.45			1144.36	5065.81	3522.68	11462.7	517.47		1501.67	5714.12		859.28		3911.48	648.78	1437.16				10149.7	11374.8	1697.37	888211		132.81		211.04	5621.77	325
1996-10-07	758.32				253.04				4793.16	171.32	1101.71		143.99				711.14	10658.9	73837.6	145.62			1144.36	5483.87	3685.53	11893.2	502.47		1501.67	5714.12		859.28		3882.93	654.33	1433.32				10281.5	11339.1	1701.95	891424		132.51		217.79	5608.38	319.17
1996-10-08	761.49				252.43				4727.3	171.32	1069.87		145.57				713.86	10658.9	73367.4	146.45			1156.8	5360.91	3539.82	11785.6	494.98		1494.91	5691.08		859.28		3882.93	648.78	1432.09				10360.6	11339.1	1711.13	896242		129.51		220.86	5595	316.67
1996-10-09	758.32				252.43				4668.76	171.69	1069.87		143.99				711.14	10521.3	71956.4	146.45			1144.36	5360.91	3608.39	11624.2	506.22		1494.91	5668.04		850.57		3840.1	662.65	1435.97				10176	10981.4	1706.54	894636		129.81		218.4	5541.46	293.33
1996-10-10	761.49				254.87				4698.03	175	1069.87		143.99				708.41	10624.5	73132.2	146.45			1119.48	5287.13	3582.68	11624.2	511.85		1515.2	5645		847.67		3840.1	654.33	1432.09				10255.1	11052.9	1729.48	907485		129.81		219.63	5514.68	310
1996-10-11	758.32				263.4				4785.84	177.21	1101.71		147.16				716.58	10658.9	73367.4	147.27			1107.04	5360.91	3591.25	11624.2	502.47		1494.91	5621.96		850.57		3882.93	657.1	1432.09				10307.9	11088.7	1747.83	921941		129.51		222.09	5528.07	306.67
1996-10-14	761.49				270.11				4793.16	177.94	1088.98		147.69				727.48	10658.9	72897.1	147.27			1119.48	5434.68	3668.39	11570.4	562.47		1494.91	5621.96		847.67		3854.38	654.33	1447.61				10307.9	11052.9	1752.41	904273		128.91		226.38	5514.68	316.67
1996-10-15	771.01				268.89				4741.94	173.53	1114.45		143.99				738.38	10383.8	72191.6	145.62			1131.92	5360.91	3694.1	11408.9	566.22		1494.91	5598.91		844.76		3711.62	648.78	1435.97				10360.6	11017.1	1761.59	907485		128.32		217.18	5595	333.33
1996-10-16	780.53				269.5				4734.62	173.53	1088.98		142.93				732.93	10349.4	72426.8	146.45			1131.92	5311.73	3509.82	11247.5	547.47		1498.29	5575.88		850.57		3783	669.86	1439.85				10360.6	11052.9	1757	901061		129.21		210.43	5595	340
1996-10-17	780.53				247.55				4632.17	174.26	1095.34		142.4				743.83	10452.6	74778.2	145.62			1144.36	5360.91	3471.25	11624.2	569.97		1515.2	5645		844.76		3811.55	672.65	1443.73				10360.6	11088.7	1747.83	915516		130.11		201.84	5514.68	340
1996-10-18	774.19				263.4				4778.52	175	1095.34		148.75				732.93	10624.5	74778.2	144.79			1144.36	5336.32	3548.39	11731.8	569.97		1515.2	5621.96		853.47		3825.83	683.81	1498.07				10281.5	11196	1766.18	925153		131.01		204.91	5528.07	331.67
1996-10-21	771.01				256.69				4727.3	175.74	1101.71		148.22				735.66	10555.7	74307.9	144.79			1119.48	5311.73	3376.97	11785.6	554.97		1535.49	5621.96		850.57		3811.55	697.77	1501.95				10334.2	11088.7	1775.35	913910		130.41		211.66	5568.23	328.33
1996-10-22	767.84				245.11				4676.07	169.85	1098.53		150.34				724.76	10452.6	72897.1	143.96			1107.04	5262.54	3445.54	11785.6	536.22		1508.44	5552.83		847.67		3825.83	692.18	1505.83				10334.2	11017.1	1766.18	897848		127.42		213.5	5608.38	321.67
1996-10-23	767.84				240.23				4529.72	167.65	1082.61		153.51				719.31	10762	72191.6	143.96			1094.6	5287.13	3428.4	11462.7	528.72		1494.91	5506.75		850.57		3797.27	708.93	1494.18				10255.1	11124.5	1766.18	901061		126.82		212.27	5648.54	321.67
1996-10-24	774.19				234.13				4463.86	170.59	1092.16		155.63				705.69	10796.4	74072.8	143.96			1094.6	5164.18	3385.54	11462.7	536.22		1494.91	5437.63		856.37		3783	706.14	1478.66				10281.5	11124.5	1752.41	902667		125.92		210.43	5608.38	335.83
1996-10-25	780.53				237.79				4376.05	177.94	1095.34		158.28				708.41	10830.8	75248.6	143.14			1094.6	5213.36	3385.54	11355.1	554.97		1494.91	5437.63		862.18		3754.45	694.98	1486.42				10123.3	11124.5	1752.41	902667		125.62		207.36	5621.77	335
1996-10-28	780.53				235.35				4215.05	176.47	1082.61		161.98				705.69	10899.6	76424.3	143.96			1107.04	5115	3385.54	11139.8	539.97		1494.91	5276.34		867.99		3697.35	694.98	1478.66				9886.06	11052.9	1738.65	894636		125.62		205.52	5635.15	350
1996-10-29	790.05				236.57				4222.37	176.47	1095.34		160.4				705.69	10762	77364.9	144.79			1069.73	5164.18	3334.12	11139.8	532.47		1481.38	5253.3		874.84		3711.62	694.98	1490.3				10070.6	11160.2	1766.18	899455		125.92		204.29	5648.54	360
1996-10-30	790.69				234.13				4258.96	176.47	1082.61		160.5				702.96	10727.6	77129.8	143.96			1082.17	5188.77	3342.69	11139.8	532.47		1494.91	5207.22		883.64		3668.8	700.56	1501.95				10123.3	11117.3	1761.59	901061		126.82		194.48	5648.54	366.67
1996-10-31	790.69				236.57				4346.77	173.53	1073.05		163.16				700.24	10693.3	75483.7	143.96			1094.6	5213.36	3351.26	10923.5	517.47		1488.14	5230.26		889.52		3668.8	700.56	1505.83				10202.4	11153.1	1775.35	905879		126.52		191.41	5688.69	368.33
1996-11-01	793.89				234.13				4273.6	170.59	1082.61		163.69				700.24	10762	75013.4	144.79			1082.17	5188.77	3329.83	10815.4	551.22		1494.91	5299.38		892.45		3668.8	714.51	1498.07				10070.6	11296.6	1757	909092		127.72		191.41	5702.08	357.5
1996-11-04	797.09				232.92				4185.78	169.12	1082.61		164.75				700.24	11002.7	73837.6	147.27			1119.48	5213.36	3308.41	10869.4	521.22		1494.91	5345.46		898.32		3654.52	722.89	1498.07				10070.6	11404.2	1779.94	918729		127.12		191.41	5769	336.67
1996-11-05	816.29				231.7				4229.69	168.38	1095.34		167.94				702.96	11105.9	71015.8	150.58			1131.92	5237.95	3479.83	10977.6	543.72		1484.76	5414.59		904.19		3668.8	717.3	1490.3				10123.3	11798.7	1802.88	941215		128.02		191.41	5876.09	353.33
1996-11-06	825.9				232.92				4346.77	169.12	1104.9		166.88				705.69	11209	73132.2	154.92			1131.92	5459.27	3505.54	10707.2	592.47		1494.91	5460.67		910.07		3654.52	742.42	1517.47				10017.9	11870.4	1816.64	955670		128.02		191.41	5916.24	367.5
1996-11-07	819.5				229.26				4310.18	176.47	1127.18		167.94				708.41	11518.5	74307.9	159.13			1131.92	5606.82	3539.82	10653.1	618.72		1474.61	5414.59		913		3668.8	750.8	1517.47				10123.3	12049.7	1830.4	958883		128.32		191.41	5876.09	358.33
1996-11-08	806.69				229.26				4368.73	180.88	1127.18		167.94				713.86	11312.2	75013.4	165.02			1131.92	5656	3514.11	11139.8	618.72		1474.61	5437.63		915.94		3683.07	748.01	1544.64				10070.6	12121.4	1812.05	918729		128.32		191.41	5943.01	355
1996-11-11	813.09				228.04				4456.54	183.82	1117.63		166.88				716.58	11484.1	74778.2	161.65			1181.68	5656	3565.54	11193.9	584.97		1474.61	5414.59		924.74		3668.8	759.17	1548.52				10176	12229	1798.29	917122		128.61		177.91	5969.78	353.33
1996-11-12	809.89				237.79				4449.22	183.82	1095.34		164.75				716.58	11621.6	75013.4	159.13			1243.87	5631.41	3471.25	11680.6	569.97		1474.61	5414.59		921.81		3683.07	759.17	1567.92				10202.4	12372.5	1816.64	915516		132.81		180.98	5996.55	345
1996-11-13	809.89				236.57				4361.41	183.09	1101.71		164.75				735.66	11862.3	75248.6	157.44			1231.43	5680.6	3505.54	11788.8	592.47		1474.61	5368.51		924.74		3725.9	759.17	1575.69				10281.5	12515.9	1825.81	917122		136.11		181.6	5969.78	346.67
1996-11-14	813.09				236.57				4405.32	188.24	1111.26		166.35				746.56	11999.8	75248.6	154.92			1243.87	5729.78	3488.4	11734.7	569.97		1474.61	5345.46		927.68		3711.62	759.17	1579.57				10307.9	12587.6	1830.4	920335		136.41		177.91	5996.55	345
1996-11-15	813.09				235.35				4507.77	189.71	1120.82		167.94				767.26	11931.1	75954	155.76			1256.31	5656	3411.26	11572.4	539.97		1474.61	5460.67		930.62		3740.17	753.59	1598.97				10307.9	12372.5	1844.16	918729		136.41		171.78	6036.71	352.5
1996-11-18	806.69				234.13				4485.81	177.94	1124		166.35				764.52	11277.8	74778.2	159.13			1309.79	5754.37	3385.54	11951	562.47		1474.61	5417.35		930.62		3711.62	756.38	1606.73				10334.2	12121.4	1844.16	920335		134.61		165.03	6117.02	337.5
1996-11-19	806.69				234.13				4566.31	172.43	1117.63		167.94				764.52	11312.2	74072.8	160.81			1309.79	5680.6	3419.83	11951	569.97		1474.61	5602.56		930.62		3697.35	759.17	1618.38				10307.9	12121.4	1857.93	917122		134.31		177.91	6210.71	321.67
1996-11-20	809.89				231.7				4690.71	166.54	1111.26		169.54				761.78	11209	71956.4	160.81			1309.79	5606.82	3488.4	11896.9	584.97		1474.61	5579.41		930.62		3625.97	778.71	1622.26				10281.5	12049.7	1853.34	917122		132.81		177.91	6183.95	293.33
1996-11-21	813.09				230.48				4676.07	161.03	1117.63		167.41				778.22	11209	67488.6	159.97			1309.79	5533.05	3411.26	12167.3	584.97		1474.61	5695.17		927.68		3654.52	787.08	1645.54				10176	12085.6	1871.69	918729		132.51		170.55	6130.4	281.67
1996-11-22	809.89				228.04				4624.85	166.91	1114.45		167.94				786.44	11140.2	72661.9	161.65			1284.85	5680.6	3539.82	12383.6	607.47		1474.61	5718.32		924.74		3668.8	801.04	1653.31				10281.5	11870.4	1862.51	917122		133.11		169.33	6183.95	295
1996-11-25	809.89				235.96				4676.07	159.56	1152.66		169				794.67	11587.2	71486.1	165.02			1284.85	5877.33	3556.96	12654	590.6		1474.61	5764.62		924.74		3683.07	803.83	1672.71				10475.5	11978	1862.51	921941		136.11		168.1	6291.02	306.67
1996-11-26	800.29				232.92				4676.07	160.29	1181.32		171.66				791.93	11415.3	68429.2	164.18			1284.85	5926.51	3629.82	12654	601.84		1478	5857.22		915.94		3654.52	812.2	1657.19				10581.4	11834.5	1885.45	915516		137.01		166.87	6264.25	303.33
1996-11-27	803.49				230.48				4624.85	158.82	1190.87		169				791.93	11380.9	69134.6	164.18			1297.32	6049.46	3685.53	12545.8	584.97		1474.61	5787.77		910.07		3668.8	817.78	1661.07				10422.6	11727	1894.63	913910		138.21		168.1	6250.87	301.67
1996-11-28	803.49				230.48				4624.85	158.82	1190.87		169				791.93	11380.9	69134.6	164.18			1297.32	6049.46	3685.53	12545.8	584.97		1474.61	5787.77		910.07		3668.8	817.78	1661.07				10422.6	11727	1894.63	913910		138.21		168.1	6250.87	301.67
1996-11-29	797.09				232.31				4602.9	157.35	1184.5		170.07				794.67	11415.3	70075.2	161.65			1284.85	6024.88	3728.38	12545.8	569.97		1474.61	5741.47		910.07		3640.24	814.99	1672.71				10475.5	11798.7	1908.39	918729		137.01		168.1	6264.25	304.17
1996-12-02	797.09				231.7				4515.08	151.84	1189.28		169.54				783.7	11621.6	65842.5	160.81			1322.27	6049.46	3745.53	12762.1	569.97		1501.67	5810.92		910.07		3654.52	801.04	1653.31				10449.1	11834.5	1867.1	904273		137.01		168.71	6210.71	302.5
1996-12-03	793.89				231.7				4500.45	144.12	1178.13		165.82				789.18	11621.6	64666.8	160.81			1309.79	6024.88	3745.53	12708	562.47		1513.85	5857.22		915.94		3654.52	798.24	1633.9				10316.8	11834.5	1862.51	899455		135.51		166.87	6063.48	306.67
1996-12-04	800.29				234.13				4668.76	142.65	1174.95		164.22				800.15	11312.2	67018.2	162.5			1334.74	6024.88	3754.1	12816.2	547.47		1503.66	5741.47		915.94		3679.07	803.83	1602.85				10158.1	11727	1862.51	872150		136.41		168.1	5983.16	321.67
1996-12-05	803.49				239.01				4624.85	150	1178.13		166.35				797.41	11380.9	67253.4	162.5			1384.64	5951.1	3771.24	12383.6	562.47		1500.27	5741.47		918.87		3679.07	801.04	1610.61				10158.1	11619.4	1867.1	868937		138.51		165.03	5969.78	322.5
1996-12-06	787.48				253.65				4654.12	145.59	1168.58		166.35				778.22	11312.2	65842.5	164.18			1384.64	5852.73	3745.53	12383.6	545.6		1541	5695.17		910.07		3736.34	795.45	1606.73				10078.7	11547.6	1853.34	867331		137.91		166.87	5983.16	305
1996-12-09	793.89				252.43				4785.84	145.59	1184.5		165.28				794.67	11380.9	64431.6	165.02			1409.59	6024.88	3805.52	12383.6	517.47		1513.85	5810.92		913		3636.13	801.04	1610.61				10105.2	11834.5	1871.69	875362		137.91		171.78	6009.94	323.33
1996-12-10	797.09				248.77				4946.84	147.06	1181.32		164.75				797.41	11277.8	64901.9	167.55			1409.59	6074.06	3865.52	12491.8	524.97		1547.79	5857.22		910.07		3650.44	801.04	1606.73				9972.92	11691.1	1894.63	873756		137.91		170.55	5996.55	326.67
1996-12-11	793.89				247.55				4917.56	146.32	1190.87		164.75				789.18	11243.4	63020.7	167.55			1434.54	6061.27	3814.09	12491.8	539.97		1513.85	5764.62		910.07		3650.44	784.29	1583.45				9840.65	11619.4	1885.45	867331		134.91		166.87	5891.07	305
1996-12-12	790.69				243.89				4932.2	144.85	1216.34		163.16				783.7	11243.4	61844.9	165.86			1471.96	6061.27	3831.24	12383.6	539.97		1507.06	5625.71		904.19		3636.13	784.29	1556.28				9470.3	11296.6	1876.28	844845		135.07		161.96	5567.54	290
1996-12-13	784.28				230.48				4837.07	143.38	1209.97		161.56				786.44	11002.7	62080.1	168.39			1434.54	5962.71	3556.96	11734.7	502.47		1507.06	5672.02		907.13		3564.55	778.71	1548.52				9390.95	11189	1853.34	831996		133.56		158.28	5648.42	276.67
1996-12-16	781.08				215.84				4756.57	139.71	1197.24		162.1				786.44	11071.5	62785.5	167.55			1384.64	5888.79	3591.25	11788.8	539.97		1527.42	5625.71		904.19		3507.29	767.54	1552.4				9549.66	11009.7	1825.81	836814		132.35		158.28	5500.14	270
1996-12-17	774.68				230.48				4690.71	139.71	1241.81		161.03				783.7	11140.2	61844.9	167.55			1372.17	5765.6	3548.39	11842.8	506.22		1574.94	5718.32		910.07		3435.71	773.13	1587.33				9787.75	10758.7	1830.4	830389		131.74		160.12	5742.79	285
1996-12-18	781.08				217.06				4895.61	135.29	1216.34		162.63				791.93	11277.8	64666.8	167.55			1409.59	5888.79	3771.24	11788.8	494.98		1622.46	5741.47		907.13		3349.82	781.5	1575.69				9999.37	11009.7	1821.23	854482		131.14		161.96	5675.38	291.67
1996-12-19	787.48				217.06				4910.25	133.09	1209.97		157.84				800.15	11209	63020.7	168.39			1459.48	6036.63	3771.24	11951	468.73		1622.46	5996.13		924.74		3306.87	781.5	1626.14				10158.1	11009.7	1871.69	864119		133.25		163.8	5850.63	280
1996-12-20	787.48				223.16				4822.43	130.88	1209.97		158.38				827.55	11346.5	63961.3	169.23			1509.38	6061.27	3685.53	11951	479.98		1602.1	6158.19		913		3450.03	795.45	1649.42				10263.9	11009.7	1871.69	864119		135.97		170.55	5823.67	266.67
1996-12-23	781.08				217.06				4888.29	127.94	1216.34		161.03				797.41	11312.2	63491	169.23			1471.96	6085.91	3591.25	12275.4	446.23		1649.62	5926.68		915.94		3464.34	801.04	1633.9				10052.3	10938	1885.45	856088		133.86		170.55	5769.75	260
1996-12-24	781.08				221.94				4873.66	130.88	1228.25		159.97				800.15	11277.8	64431.6	170.07			1447.01	6110.55	3582.68	12329.5	434.98		1656.41	5996.13		924.74		3521.6	803.83	1637.78				9840.65	10794.5	1885.45	856088		134.16		170.55	5783.23	263.33
1996-12-25	781.08				221.94				4873.66	130.88	1228.25		159.97				800.15	11277.8	64431.6	170.07			1447.01	6110.55	3582.68	12329.5	434.98		1656.41	5996.13		924.74		3521.6	803.83	1637.78				9840.65	10794.5	1885.45	856088		134.16		170.55	5783.23	263.33
1996-12-26	790.69				220.72				4954.15	129.41	1218.68		162.1				794.67	11346.5	63491	173.44			1447.01	6209.11	3591.25	12383.6	442.48		1629.25	5949.83		924.74		3550.23	812.2	1645.54				9999.37	10938	1894.63	857694		133.86		169.94	5823.67	258.33
1996-12-27	803.49				223.16				4859.02	133.82	1231.44		163.69				797.41	11380.9	64196.4	173.44			1447.01	6209.11	3599.82	12924.4	434.98		1656.41	5949.83		930.62		3664.76	803.83	1637.78				9972.92	10973.8	1890.04	861934		133.86		166.87	5850.63	260
1996-12-30	800.29				217.06				4822.43	130.88	1228.25		165.82				794.67	11380.9	64901.9	171.76			1422.06	6085.91	3484.11	13302.9	434.98		1683.56	5996.13		933.55		3564.55	803.83	1633.9				10184.5	11153.1	1885.45	871583		135.07		169.94	5877.59	258.33
1996-12-31	813.09				214.62				4807.8	129.41	1212.3		163.69				780.96	11449.7	64196.4	176.81			1434.54	6061.27	3522.68	13951.8	427.48		1731.08	5834.07		930.62		3535.92	808.29	1630.02				10052.3	11153.1	1863.98	879623		133.56		177.91	5648.42	260.42
1997-01-01	813.09				214.62				4807.8	129.41	1212.3		163.69				780.96	11449.7	64196.4	176.81			1434.54	6061.27	3522.68	13951.8	427.48		1731.08	5834.07		930.62		3535.92	808.29	1630.02				10052.3	11153.1	1863.98	879623		133.56		177.91	5648.42	260.42
1997-01-02	793.89				215.84				4624.85	130.88	1212.3		163.16				772.74	11415.3	63255.8	175.97			1471.96	6036.63	3548.39	13411	464.98		1703.93	5764.62		913		3435.71	788.65	1606.73				10237.5	10973.8	1854.75	863543		132.04		176.07	5594.5	259.9
1997-01-03	793.89				215.84				4624.85	131.62	1205.92		164.75				786.44	11552.9	63255.8	175.12			1471.96	6061.27	3745.53	13194.8	449.98		1697.14	5695.17		915.94		3507.29	799.87	1630.02				10554.9	11260.7	1882.44	876407		133.56		174.23	5715.83	273.33
1997-01-06	793.89				217.06				4712.66	130.88	1209.11		168.47				805.63	11587.2	64666.8	171.76			1471.96	6061.27	3694.1	12762.1	472.48		1697.14	5695.17		913		3450.03	794.26	1618.38				10607.8	10830.4	1900.89	874799		134.16		171.17	5675.38	292.5
1997-01-07	803.49				219.5				4741.94	141.18	1231.44		168.47				805.63	11656	69134.6	170.07			1447.01	6135.19	3796.95	12924.4	472.48		1717.5	5718.32		918.87		3507.29	783.03	1637.78				10343.3	10615.2	1882.44	876407		134.76		170.55	5688.86	310
1997-01-08	793.89				228.04				4698.03	145.96	1215.49		169				800.15	11552.9	68664.3	169.23			1447.01	6209.11	3694.1	12545.8	468.73		1717.5	5625.71		921.81		3507.29	785.84	1637.47				10263.9	10722.8	1877.82	892488		133.86		167.48	5688.86	306.67
1997-01-09	793.89				228.04				4690.71	152.57	1212.3		169.54				811.11	11518.5	67723.7	168.39			1422.06	6332.3	3754.1	12762.1	472.48		1703.93	5764.62		927.68		3636.13	785.84	1657.06				10316.8	10686.9	1905.51	897312		134.76		158.9	5742.79	306.67
1997-01-10	793.89				231.7				4778.52	152.94	1209.11		169				830.29	11346.5	67488.6	169.23			1384.64	6332.3	3891.23	12762.1	479.98		1697.14	5810.92		927.68		3621.81	783.03	1649.22				10369.7	10758.7	1882.44	905353		134.76		157.06	5769.75	301.67
1997-01-13	797.09				230.48				4705.35	136.03	1193.16		167.94				808.37	11415.3	66077.6	170.07			1347.22	6258.38	3934.09	12978.4	479.98		1710.72	5810.92		930.62		3693.39	785.84	1633.55				10343.3	10758.7	1882.44	905353		134.16		160.74	5796.71	283.33
1997-01-14	800.29				234.13				4756.57	134.56	1218.68		166.88				805.63	11312.2	68664.3	172.6			1347.22	6283.02	3994.09	13086.6	472.48		1710.72	5857.22		933.55		3707.7	785.84	1649.22				10369.7	11260.7	1905.51	924650		134.46		158.28	5931.52	291.67
1997-01-15	793.89				235.35				4639.49	127.94	1218.68		167.41				805.63	11071.5	69134.6	173.44			1334.74	6159.83	4002.66	12978.4	494.98		1731.08	5857.22		936.49		3779.28	783.03	1641.39				10422.6	11224.9	1900.89	940730		132.35		162.58	5904.56	278.33
1997-01-16	793.89				230.48				4544.36	129.41	1237.82		168.47				808.37	10968.3	70310.4	175.12			1297.32	6159.83	3925.52	12978.4	494.98		1724.29	6135.04		936.49		3750.65	780.23	1629.64				10660.7	11260.7	1900.89	955203		134.16		166.87	5985.44	273.33
1997-01-17	803.49				228.04				4537.04	133.82	1241.01		169				808.37	11037.1	69604.9	175.97			1297.32	6110.55	4101.22	13248.8	502.47		1724.29	6181.34		933.55		3750.65	785.84	1645.31				10554.9	11260.7	1914.73	972088		136.58		166.87	5985.44	259.17
1997-01-20	816.29				226.82				4522.4	132.35	1282.48		169.54				824.81	11277.8	72426.8	175.12			1309.79	6061.27	4122.65	13627.4	524.97		1724.29	6158.19		930.62		3764.97	785.84	1672.73				10502	11153.1	1914.73	1003446		137.18		167.48	5998.92	266.67
1997-01-21	816.29				226.82				4456.54	128.68	1276.1		173.79				833.03	11552.9	71956.4	176.81			1297.32	6110.55	4079.8	13519.2	543.72		1724.29	6158.19		930.62		3822.23	788.65	1684.48				10528.4	11368.3	1923.96	1015506		134.16		168.1	6066.32	314.17
1997-01-22	825.9				242.67				4280.91	123.53	1285.67		179.1				830.29	11518.5	74307.9	176.81			1284.85	6085.91	4285.5	13411	547.47		1697.14	6181.34		933.55		3779.28	785.84	1684.48				10660.7	11440	1947.03	1025155		130.23		168.71	6066.32	338.33
1997-01-23	838.7				242.67				4171.15	112.5	1339.91		178.57				819.33	11518.5	75718.9	176.81			1384.64	5888.79	4071.22	13248.8	543.72		1683.56	6158.19		939.42		3722.02	771.81	1660.98				10554.9	11511.8	1923.96	1051688		131.44		165.03	6039.36	318.33
1997-01-24	819.5				243.89				4215.05	111.76	1311.2		176.98				813.85	11552.9	75954	175.97			1372.17	5888.79	4002.66	13302.9	539.97		1703.93	5996.13		927.68		3707.7	769	1664.89				10449.1	11440	1914.73	1039628		131.44		164.42	5971.96	306.67
1997-01-27	809.89				256.08				4083.33	106.62	1304.82		176.98				808.37	11587.2	79481.3	175.12			1359.69	6011.99	3959.8	13140.7	539.97		1690.35	5903.53		927.68		3764.97	771.81	1645.31				10263.9	11368.3	1896.28	1032391		131.44		163.19	5998.92	296.67
1997-01-28	816.29				263.4				4068.7	104.41	1298.44		173.79				811.11	11415.3	81832.8	175.97			1359.69	6135.19	3908.38	12924.4	539.97		1676.77	6019.28		930.62		3793.6	766.19	1653.14				10237.5	11332.5	1877.82	1027567		132.65		165.64	5958.48	300.42
1997-01-29	809.89				256.08				4112.61	90.53	1282.48		171.13				822.07	11346.5	80186.8	175.97			1359.69	6135.19	3856.95	13253.1	524.97		1697.14	6088.73		929.44		3779.28	774.61	1649.22				10343.3	11332.5	1891.67	1025155		132.65		171.78	6025.88	305
1997-01-30	813.73				248.77				4141.88	94.85	1282.48		170.17				830.29	11621.6	79951.6	176.81			1347.22	6455.5	3951.23	13416.1	524.97		1649.62	6065.58		926.47		3679.07	780.23	1668.81				10369.7	11332.5	1891.67	1049276		132.65		174.23	6120.25	315
1997-01-31	816.96				251.21				4156.51	96.32	1269.72		170.17				816.59	11759.1	80892.2	175.97			1347.22	6529.42	3959.8	13742	539.97		1649.62	6111.89		926.47		3593.18	774.61	1680.56				10449.1	11361.1	1910.12	1051688		132.04		179.75	6160.69	308.33
1997-02-03	813.73				250.6				4222.37	95.59	1269.72		168.57				841.25	11862.3	81597.7	176.81			1347.22	6554.05	3934.09	13742	532.47		1649.62	6204.49		929.44		3450.03	785.84	1668.81				10554.9	11433.1	1933.19	1078221		131.74		177.3	6228.09	303.33
1997-02-04	816.96				259.74				4215.05	94.12	1282.48		166.97				841.25	11656	79011	179.33			1322.27	6504.78	3908.38	13796.3	524.97		1649.62	6297.09		932.41		3478.66	780.23	1672.73				10449.1	11792.6	1933.19	1078221		131.74		171.17	6295.5	291.67
1997-02-05	800.82				257.3				4083.33	88.97	1276.1		167.51				824.81	11552.9	75248.6	179.33			1334.74	6430.86	3762.67	13524.7	487.48		1669.98	6227.64		932.41		3435.71	769	1668.81				10369.7	11936.4	1919.35	1075809		131.44		172.39	6282.02	291.67
1997-02-06	797.59				259.74				4083.33	91.91	1269.72		170.71				827.55	11484.1	76189.2	179.33			1297.32	6332.3	3942.66	13253.1	479.98		1666.59	6250.79		929.44		3421.4	769	1676.64				10554.9	11864.5	1942.42	1090282		131.74		173.01	6484.23	281.67
1997-02-07	794.36				253.65				3915.03	94.12	1269.72		174.44				827.55	11587.2	78540.7	180.18			1297.32	6381.58	4045.51	13361.8	487.48		1683.56	6297.09		929.44		3378.45	771.81	1743.24				10554.9	11936.4	1956.26	1128876		133.25		173.62	6578.59	295
1997-02-10	804.05				256.08				3922.34	100	1298.44		174.44				833.03	11415.3	78775.8	183			1284.85	6455.5	4002.66	13090.2	464.98		1649.62	6528.61		932.41		3492.97	777.42	1825.51				10713.6	12152.1	1956.26	1104755		133.86		173.62	6686.44	272.5
1997-02-11	807.28				264.62				3944.3	100	1311.2		174.44				835.77	11449.7	74778.2	184.72			1284.85	6554.05	3839.81	13090.2	461.23		1653.01	6436		935.38		3492.97	777.42	1872.51				10660.7	12331.9	1970.1	1114403		133.25		170.55	6605.55	263.33
1997-02-12	807.28				267.67				4083.33	97.79	1368.62		174.98				849.47	11380.9	78775.8	184.72			1297.32	6603.34	4165.5	12872.9	434.98		1636.04	6505.45		935.38		3593.18	774.61	1825.51				10766.5	12224	1983.94	1131288		135.07		170.55	6646	269.17
1997-02-13	820.19				263.4				4346.77	97.79	1390.95		175.51				867.56	11552.9	78070.4	185.57			1297.32	6677.25	4041.23	13416.1	446.23		1639.44	6667.51		938.35		3636.13	788.65	1821.59				10740.1	12188.1	2025.47	1206064		136.28		176.07	6767.32	271.67
1997-02-14	804.05				256.08				4207.73	98.53	1355.86		175.51				867.56	11484.1	77129.8	184.72			1322.27	6529.42	4152.65	13742	479.98		1636.04	6736.96		941.32		3564.55	799.87	1833.34				10740.1	12224	2034.69	1220537		135.07		176.69	6767.32	265
1997-02-17	804.05				256.08				4207.73	98.53	1355.86		175.51				867.56	11484.1	77129.8	184.72			1322.27	6529.42	4152.65	13742	479.98		1636.04	6736.96		941.32		3564.55	799.87	1833.34				10740.1	12224	2034.69	1220537		135.07		176.69	6767.32	265
1997-02-18	816.96				256.08				4383.36	98.53	1314.39		174.44				889.59	11484.1	82067.9	184.72			1297.32	6775.81	4131.22	13253.1	494.98		1636.04	6783.27		941.32		3578.87	808.29	1849.01				10793	12152.1	2048.53	1232597		134.76		179.14	6794.29	261.77
1997-02-19	820.19				253.65				4317.5	94.12	1295.24		172.31				878.57	11552.9	81597.7	183.86			1272.37	6800.45	4216.93	13090.2	498.72		1663.2	6928.66		938.35		3507.29	811.1	1829.42				10766.5	12116.2	2071.6	1242246		133.86		177.91	6780.8	263.33
1997-02-20	807.28				267.06				4251.64	90.44	1298.44		170.71				873.06	11518.5	80892.2	183.86			1272.37	6726.53	4071.22	12872.9	491.23		1663.2	6882.16		947.26		3464.34	788.65	1790.25				10607.8	12188.1	2117.74	1201240		133.25		178.53	6699.92	194.17
1997-02-21	807.28				263.4				4185.78	88.24	1308.01		169.64				884.08	11484.1	79716.4	188.14			1272.37	6800.45	3874.09	12764.3	494.98		1629.25	6858.91		947.26		3492.97	797.07	1798.08				10740.1	12188.1	2094.67	1208476		134.16		179.14	6713.4	205
1997-02-24	816.96				259.74				4295.55	105.88	1327.15		167.51				878.57	11518.5	78305.6	184.72			1272.37	6751.17	3719.81	13144.5	491.23		1588.52	6975.16		947.26		3478.66	797.07	1805.92				10660.7	12188.1	2177.72	1177118		134.76		176.69	6753.84	213.33
1997-02-25	810.5				263.4				4207.73	157.35	1346.29		172.31				873.06	11518.5	76424.3	183.86			1259.9	6751.17	3895.52	13470.4	487.48		1574.94	7137.91		944.29		3550.23	791.45	1849.01				10696.7	12224	2177.72	1169882		133.86		178.53	6780.8	191.67
1997-02-26	807.28				259.74				4112.61	157.35	1333.53		173.37				870.31	11552.9	76894.6	184.72			1247.42	6627.97	3908.38	13633.4	494.51		1544.4	6975.16		944.29		3535.92	788.65	1821.59				10723.2	12224	2182.34	1177118		133.86		169.94	6713.4	175
1997-02-27	807.28				259.74				3966.25	142.65	1333.53		169.64				862.05	11312.2	79011	186.43			1272.37	6751.17	3882.66	13579	464.98		1534.21	6905.41		944.29		3535.92	785.84	1809.84				10643.6	12403.8	2168.49	1148173		131.74		169.94	6659.48	70.83
1997-02-28	807.28				257.3				3951.61	133.82	1333.53		168.57				856.54	11312.2	78305.6	186.43			1272.37	6751.17	3865.52	13633.4	464.98		1520.64	6905.41		947.26		3507.29	788.65	1821.59				10643.6	12295.9	2173.11	1128876		133.25		171.17	6484.23	84.17
1997-03-03	813.73				257.3				3929.66	132.35	1339.91		170.71				878.57	11243.4	78775.8	187.28			1247.42	6652.61	3814.09	13687.7	442.48		1513.85	6812.4		941.32		3607.5	785.84	1813.75				10643.6	12439.7	2159.27	1140937		133.86		171.17	6511.19	100
1997-03-04	813.73				259.74				3929.66	144.12	1333.53		170.71				875.82	11071.5	78305.6	191.56			1247.42	6800.45	3771.24	13687.7	434.98		1534.21	6789.15		938.35		3664.76	791.45	1805.92				10643.6	12331.9	2154.65	1131288		132.95		165.64	6565.11	102.5
1997-03-05	820.19				265.84				3951.61	148.53	1339.91		169.64				895.1	11105.9	75718.9	190.7			1322.27	6726.53	3616.96	13307.5	464.98		1539.64	6719.4		941.32		3646.72	797.07	1790.25				10696.7	12439.7	2173.11	1150585		133.86		166.87	6686.44	101.67
1997-03-06	826.65				251.21				3944.3	145.59	1355.86		170.17				878.57	11277.8	77364.9	188.99			1359.69	6701.89	3685.53	13307.5	502.47		1532.83	6812.4		938.35		3661.08	808.29	1821.59				10590.5	12403.8	2173.11	1203652		135.37		165.03	6699.92	95.83
1997-03-07	823.42				263.4				3922.34	141.18	1362.24		170.17				892.34	11277.8	77600.1	189.85			1397.11	6775.81	3496.97	13253.1	502.47		1532.83	6928.66		935.38		3646.72	839.16	1868.6				10749.8	12691.4	2200.79	1235010		136.58		165.03	6794.29	97.5
1997-03-10	820.19				267.06				3988.2	141.18	1355.86		170.71				895.1	11243.4	77835.2	190.7			1434.54	6825.09	3591.25	13361.8	494.98		1526.02	6998.41		932.41		3732.86	839.16	1892.1				10935.6	12619.5	2237.7	1251894		137.18		166.87	6794.29	86.67
1997-03-11	820.19				265.84				3988.2	139.71	1355.86		170.71				908.87	11587.2	76894.6	190.7			1372.17	6701.89	3565.54	13633.4	502.47		1512.39	6951.91		929.44		3675.44	839.16	1903.85				11201	12763.3	2274.61	1220537		136.58		165.64	6780.8	81.67
1997-03-12	820.19				265.84				3929.66	139.71	1359.05		171.24				897.85	11380.9	77600.1	189.85			1338.48	6677.25	3556.96	13524.7	483.73		1512.39	6835.65		926.47		3689.79	816.71	1919.52				11307.2	12727.4	2251.54	1177118		135.37		163.8	6732.81	92.5
1997-03-13	807.28				245.11				3893.07	141.18	1333.53		169.11				889.59	11690.4	75954	188.99			1313.47	6603.34	3471.25	12872.9	472.48		1485.14	6789.15		914.59		3632.36	816.71	1856.84				11068.3	12511.6	2186.95	1152997		134.62		161.35	6515.63	99.17
1997-03-14	813.73				254.87				3878.44	141.18	1336.72		170.17				906.11	11587.2	75718.9	188.14			1300.96	6529.42	3496.97	13035.9	449.98		1485.14	6835.65		914.59		3618.01	830.75	1927.36				10935.6	12655.5	2177.72	1177118		135.23		153.99	6597.07	106.67
1997-03-17	813.73				256.08				3761.35	138.24	1339.91		170.71				925.39	11552.9	72191.6	187.28			1300.96	6480.14	3471.25	13307.5	461.23		1498.77	6905.41		914.59		3603.65	833.55	1856.84				10988.6	12403.8	2196.18	1140937		134.92		150.92	6610.64	100
1997-03-18	816.96				253.65				3688.17	137.5	1352.67		168.57				911.62	11690.4	74778.2	187.28			1288.45	6455.5	3419.83	13090.2	479.98		1498.77	6905.41		908.66		3632.36	833.55	1833.34				11094.8	12331.9	2191.56	1124052		133.71		153.37	6597.07	95.83
1997-03-19	816.96				256.08				3644.27	141.18	1351.07		169.64				897.85	11690.4	72897.1	188.14			1250.92	6529.42	3299.83	12927.2	464.98		1498.77	6835.65		911.62		3560.58	811.1	1825.51				11121.4	12044.3	2159.27	1155409		133.1		156.44	6556.35	90
1997-03-20	813.73				251.21				3834.53	140.44	1355.86		171.77				889.59	11518.5	71015.8	187.28			1275.94	6480.14	3428.4	12818.6	487.48		1508.99	6812.4		905.69		3503.15	816.71	1809.84				11174.5	11972.4	2154.65	1155409		133.4		156.44	6556.35	92.5
1997-03-21	810.5				246.33				3790.62	135.29	1298.44		172.31				895.1	11827.9	72191.6	187.28			1263.43	6430.86	3368.4	12710	487.48		1508.99	6835.65		911.62		3546.22	827.94	1798.08				11333.7	12080.2	2159.27	1157821		134.01		155.83	6529.2	96.67
1997-03-24	807.28				233.52				3797.94	129.41	1260.15		172.84				892.34	12618.7	69604.9	187.28			1238.41	6480.14	3282.69	12872.9	487.48		1505.58	6905.41		917.56		3488.79	827.94	1805.92				11333.7	12295.3	2154.65	1114403		134.01		153.37	6597.07	90
1997-03-25	810.5				229.26				3688.17	132.35	1282.48		179.24				881.33	12446.8	69840.1	183			1225.9	6283.02	3188.41	12872.9	494.98		1507.28	6835.65		944.29		3460.08	811.1	1813.75				11386.8	11971.8	2154.65	1116815		133.1		150.31	6556.35	93.23
1997-03-26	794.36				224.38				3607.68	128.68	1297.61		181.38				878.57	12962.6	70310.4	181.29			1225.9	6258.38	3334.12	12981.6	509.97		1485.14	6812.4		941.32		3546.22	808.29	1774.58				11652.2	11971.8	2163.88	1089413		132.49		155.21	6502.05	94.17
1997-03-27	787.9				208.53				3651.58	129.41	1297.61		181.91				864.8	12515.6	69134.6	183.86			1188.37	5962.71	3214.12	12710	494.98		1444.27	6533.4		935.38		3474.44	794.26	1672.73				11360.2	11917.8	2090.06	1048350		131.57		153.37	6339.16	93.33
1997-03-28	787.9				208.53				3651.58	129.41	1297.61		181.91				864.8	12515.6	69134.6	183.86			1188.37	5962.71	3214.12	12710	494.98		1444.27	6533.4		935.38		3474.44	794.26	1672.73				11360.2	11917.8	2090.06	1048350		131.57		153.37	6339.16	93.33
1997-03-31	778.21				203.65				3636.95	120.59	1278.43		181.91				853.78	11312.2	65607.3	183			1188.37	5765.6	3094.13	12547	494.98		1396.58	6231.14		932.41		3388.29	802.68	1676.64				11201	11810	2043.92	985545		130.96		149.08	6121.97	88.33
1997-04-01	784.67				189.01				3644.27	113.97	1284.82		184.58				845.52	11827.9	67723.7	177.02			1200.88	5765.6	2845.57	12655.7	494.98		1362.52	6277.64		932.41		3445.72	808.29	1672.73				11333.7	11756	2039.31	1019363		131.88		150.92	6189.84	76.67
1997-04-02	787.9				192.67				3571.09	111.76	1284.82		182.44				831.75	12309.3	67253.4	174.45			1175.86	5667.04	2811.29	12384.1	487.48		1348.89	6184.64		941.32		3402.65	812.78	1660.98				11360.2	11486.4	2036.17	1002454		130.66		140.49	6081.25	81.67
1997-04-03	787.9				198.77				3615	110.29	1252.86		182.98				817.98	12103	66312.8	172.74			1175.86	5691.68	3012.71	11949.6	483.73		1328.45	6324.14		938.35		3388.29	804.32	1637.47				11439.9	11162.9	1999.06	1007285		130.05		138.04	6054.1	85
1997-04-04	774.98				197.55				3746.72	114.71	1243.27		182.98				831.75	12103	67488.6	171.03			1188.37	5716.32	3094.13	12492.7	483.73		1294.39	6533.4		938.35		3373.93	807.14	1629.64				11625.7	11216.8	2003.7	1014532		129.14		142.94	6040.53	97.08
1997-04-07	774.98				193.89				3797.94	116.18	1236.88		190.45				842.77	12481.2	70545.5	171.89			1188.37	5740.96	2785.57	12764.3	464.98		1348.89	6510.15		938.35		3417.01	824.07	1621.8				11784.9	11216.8	2031.53	1065258		128.22		146.63	6081.25	85.83
1997-04-08	765.3				195.11				3922.34	125.74	1227.29		192.05				840.01	12446.8	72426.8	177.87			1213.39	5765.6	2717.01	12818.6	479.98		1348.89	6556.65		932.41		3445.72	821.25	1644.99				11731.8	11324.6	2059.36	1055596		128.22		144.79	6203.42	88.33
1997-04-09	762.07				195.11				3812.58	117.65	1192.14		187.78				823.49	12103	74543.1	182.15			1200.88	5642.4	2837	12818.6	468.73		1362.52	6486.89		932.41		3417.01	812.78	1605.45				11705.3	11216.8	2022.26	1062842		127.61		145.4	6135.55	88.33
1997-04-10	762.07				195.11				3673.54	119.12	1204.92		188.31				829	12171.8	71486.1	183.86			1200.88	5593.12	2931.28	12872.9	483.73		1376.14	6463.64		938.35		3402.65	809.96	1629.17				11705.3	11162.9	2036.17	1036272		127.61		144.17	6216.99	83.33
1997-04-11	765.3				192.67				3585.72	116.18	1208.12		187.24				787.69	11827.9	70310.4	183			1238.41	5519.2	2862.71	12927.2	465.45		1389.77	6114.89		932.41		3345.22	798.67	1581.72				11174.5	10893.2	1971.24	1014532		125.48		141.72	5904.79	82.6
1997-04-14	758.84				197.55				3644.27	118.38	1214.51		186.18				795.95	11862.3	69604.9	181.29			1213.39	5445.29	3021.28	12764.3	461.23		1396.58	6184.64		932.41		3316.51	795.85	1565.91				11413.3	11055	1975.87	1026610		125.18		142.33	5959.08	80.83
1997-04-15	745.92				207.31				3615	118.2	1224.1		188.85				806.96	12240.5	68899.4	183.86			1200.88	5617.76	2897	12981.6	461.23		1321.64	6463.64		938.35		3373.93	832.54	1617.31				11652.2	11108.9	2036.17	1043518		126.7		147.24	6013.38	80
1997-04-16	720.09				219.5				3615	114.71	1214.51		189.91				823.49	12240.5	68899.4	183			1200.88	5667.04	2845.57	12818.6	449.98		1369.33	6486.89		938.35		3445.72	835.36	1644.99				11678.8	11001.1	2022.26	1033856		127.31		146.63	6040.53	72.5
1997-04-17	723.32				212.18				3585.72	110.29	1208.12		187.24				801.46	12412.4	70310.4	186.43			1188.37	5716.32	2888.43	12764.3	453.73		1369.33	6324.14		935.38		3503.15	829.72	1660.81				11599.1	10947.1	2003.7	1024194		126.4		145.4	6054.1	76.67
1997-04-18	733.01				215.84				3600.36	108.82	1201.72		186.18				804.21	12550	72426.8	186.43			1200.88	5740.96	2824.14	13035.9	449.98		1376.14	6463.64		938.35		3546.22	841	1660.81				11678.8	10839.3	2017.62	1031441		126.09		146.01	6026.95	75.83
1997-04-21	736.24				204.87				3505.23	105.88	1182.55		185.11				820.73	12171.8	69134.6	183			1188.37	5568.48	2695.58	12655.7	453.73		1343.78	6440.39		938.35		3503.15	821.25	1648.95				11386.8	10461.8	2054.72	1019363		126.4		149.08	6040.53	75.42
1997-04-22	736.24				206.09				3549.14	102.94	1236.88		184.58				817.98	12618.7	67958.9	183.86			1213.39	5543.84	2905.57	12818.6	449.98		1338.67	6672.9		935.38		3503.15	841	1680.58				11625.7	10084.3	2087.19	1036272		127.92		149.08	6149.12	77.5
1997-04-23	733.01				212.18				3710.13	101.47	1246.47		181.38				817.98	12412.4	67958.9	182.15			1188.37	5617.76	2939.85	12872.9	434.98		1338.67	6440.39		932.41		3431.36	841	1684.54				11678.8	10138.2	2110.38	1038687		127.31		150.31	6108.4	85
1997-04-24	736.24				212.18				3790.62	100	1246.47		185.11				812.47	12550	69840.1	182.15			1175.86	5568.48	2991.28	12818.6	442.48		1336.97	6463.64		938.35		3388.29	835.36	1648.95				11572.6	10300	2133.57	1067673		126.7		153.37	6121.97	81.67
1997-04-25	729.78				213.4				3512.55	98.53	1256.06		182.98				820.73	12206.1	68664.3	181.29			1175.86	5494.57	2837	12981.6	416.23		1328.45	6393.89		932.41		3345.22	829.72	1637.08				11466.4	10407.9	2170.68	1050765		125.79		157.67	6013.38	80.83
1997-04-28	739.46				221.94				3439.37	84.56	1262.45		182.44				820.73	12274.9	69604.9	180.44			1163.36	5494.57	2845.57	12981.6	419.98		1345.49	6440.39		940.13		3402.65	835.36	1712.22				11678.8	10354	2230.97	1053180		125.18		157.67	6149.12	87.5
1997-04-29	749.15				221.94				3512.55	84.56	1268.84		179.88				840.01	12446.8	74307.9	180.44			1200.88	5617.76	3016.99	12981.6	427.48		1359.11	6486.89		949.14		3431.36	843.83	1739.9				11864.6	10604.2	2291.27	1115985		125.48		160.12	6366.31	90.83
1997-04-30	743.34				218.28				3658.9	88.97	1265.65		179.88				848.28	12721.9	73837.6	177.87			1313.47	5617.76	3102.7	13040.2	412.48		1362.52	6533.4		949.14		3431.36	852.29	1771.53				12023.8	10820.6	2314.46	1142556		124.26		157.67	6352.73	99.58
1997-05-01	749.86				213.4				3732.08	88.24	1246.47		184.17				842.77	12790.6	75248.6	176.16			1275.94	5593.12	3205.55	13258.5	434.98		1376.14	6463.64		949.14		3417.01	846.65	1751.76				12023.8	10820.6	2295.91	1157049		124.57		160.74	6379.88	122.08
1997-05-02	762.9				229.26				3915.03	94.12	1240.08		185.77				864.8	12997	76189.2	178.73			1376.01	5593.12	3256.98	13367.6	457.48		1396.58	6510.15		955.15		3488.79	877.69	1826.89				12315.8	10766.5	2370.12	1193282		125.18		166.87	6488.48	121.67
1997-05-05	775.94				232.92				3973.57	94.85	1294.41		192.2				884.08	12962.6	78305.6	178.73			1313.47	5864.16	3265.55	13422.2	446.23		1406.8	6533.4		970.17		3474.44	872.05	1822.94				12422	10712.4	2374.76	1231931		130.96		178.53	6529.2	131.67
1997-05-06	779.2				226.82				4237.01	93.38	1313.59		198.62				870.31	12962.6	78540.7	178.73			1288.45	5814.88	3196.98	13422.2	464.98		1410.21	6626.4		982.18		3445.72	866.4	1842.71				12183.1	10658.3	2374.76	1200529		129.44		174.23	6597.07	122.5
1997-05-07	772.68				229.26				4200.42	91.91	1302.4		194.87				864.8	12962.6	75718.9	177.87			1275.94	5765.6	3248.41	13422.2	457.48		1403.39	6603.15		967.16		3417.01	866.4	1830.84				12130	10577.1	2370.12	1200529		127.61		171.78	6447.75	125.83
1997-05-08	769.42				221.94				4258.96	90.44	1305.6		193.8				878.57	12928.2	73602.5	179.58			1275.94	5814.88	3128.41	13313	457.48		1430.64	6649.65		967.16		3388.29	866.4	1854.57				12236.2	10766.5	2379.4	1195698		127.31		179.75	6502.05	129.17
1997-05-09	772.68				210.97				4193.1	80.15	1313.59		197.55				867.56	12653.1	75718.9	179.58			1325.98	5839.52	3064.13	13476.7	449.98		1399.99	6765.9		973.17		3373.93	866.4	1858.52				12342.3	10604.2	2393.31	1200529		128.22		176.69	6597.07	128.33
1997-05-12	772.68				206.09				4273.6	77.21	1291.21		202.9				875.82	12687.5	78305.6	181.6			1275.94	5938.07	3016.99	13476.7	479.98		1417.02	6812.4		979.18		3388.29	883.34	1878.3				12342.3	10658.3	2453.61	1195698		130.36		175.46	6664.94	217.5
1997-05-13	772.68				202.43				4251.64	69.85	1294.41		205.58				867.56	12550	77835.2	181.6			1288.45	5913.43	2948.42	13422.2	509.97		1396.58	6789.15		976.17		3359.58	869.23	1858.52				12315.8	11010	2402.59	1198113		129.14		177.91	6624.22	232.5
1997-05-14	769.42				199.99				4280.91	75	1288.02		207.72				853.78	12515.6	77600.1	182.47			1300.96	6036.63	3128.41	13422.2	519.35		1417.02	6858.91		979.18		3330.86	877.69	1886.2				12554.7	11632.1	2448.97	1202944		129.44		177.91	6692.09	220.42
1997-05-15	740.08				198.77				4258.96	74.26	1294.41		205.58				859.29	12825	78540.7	185.08			1350.99	6011.99	3291.26	13422.2	509.97		1417.02	6928.66		976.17		3302.15	869.23	1929.7				12554.7	11632.1	2430.42	1215022		130.05		169.33	6637.79	218.33
1997-05-16	753.12				196.33				4178.46	73.53	1284.82		206.65				855.44	12584.4	79011	183.34			1300.96	5962.71	3222.7	13258.5	509.97		1410.21	6835.65		979.18		3316.51	869.23	1933.66				12528.1	11659.2	2393.31	1198113		129.44		168.1	6529.2	212.5
1997-05-19	756.38				198.77				4156.51	71.32	1291.21		202.37				866.51	12481.2	76894.6	185.08			1300.96	6085.91	3132.7	13367.6	524.97		1406.8	6935.17		976.17		3359.58	866.4	1917.84				12581.2	11659.2	2416.5	1212607		131.27		166.87	6583.5	214.17
1997-05-20	756.38				201.21				4200.42	66.91	1281.63		200.76				863.74	12584.4	77600.1	185.08			1350.99	6159.83	3299.83	13422.2	528.72		1451.08	7028.57		976.17		3345.22	869.23	1913.89				12528.1	11740.3	2374.76	1231931		130.66		162.58	6692.09	239.17
1997-05-21	749.86				206.09				4178.46	67.65	1243.27		206.65				858.21	12721.9	80892.2	184.21			1325.98	6135.19	3351.26	13476.7	532.47		1457.89	6958.52		985.19		3359.58	883.34	1890.16				12554.7	12119	2342.29	1215022		132.49		167.48	6569.92	235.83
1997-05-22	746.6				205.17				4076.02	71.32	1259.25		206.12				863.74	12618.7	80421.9	183.34			1388.52	6209.11	3248.41	13967.8	569.97		1451.08	6888.46		973.17		3330.86	877.69	1874.34				12687.4	12335.5	2346.93	1210191		136.45		166.87	6583.5	245
1997-05-23	759.64				218.28				4215.05	74.26	1297.61		212.54				869.28	12756.3	82773.4	185.08			1350.99	6258.38	3042.7	14240.6	573.72		1512.39	6911.82		976.17		3359.58	877.69	1866.43				12660.8	12119	2393.31	1248840		138.58		171.78	6624.22	255
1997-05-26	759.64				218.28				4215.05	74.26	1297.61		212.54				869.28	12756.3	82773.4	185.08			1350.99	6258.38	3042.7	14240.6	573.72		1512.39	6911.82		976.17		3359.58	877.69	1866.43				12660.8	12119	2393.31	1248840		138.58		171.78	6624.22	255
1997-05-27	759.64				209.75				4266.28	74.26	1331.16		208.79				849.9	12756.3	81362.5	185.08			1388.52	6159.83	2999.85	14131.5	554.97		1471.52	6888.46		973.17		3474.44	872.05	1866.43				12516.5	12119	2370.12	1251255		141.02		169.33	6624.22	265
1997-05-28	762.9				206.09				4419.95	74.26	1284.82		209.86				860.97	12790.6	81597.7	183.34			1413.54	6135.19	2956.99	14131.5	547.47		1464.71	6888.46		970.17		3445.72	874.87	1862.48				12596.3	12200.2	2388.67	1244009		142.23		170.55	6664.94	256.67
1997-05-29	762.9				206.09				4419.95	74.26	1284.82		208.79				880.35	12653.1	82303.1	184.21			1413.54	6184.46	3016.99	14240.6	539.97		1471.52	7028.57		970.17		3503.15	880.51	1858.52				12516.5	12227.3	2370.12	1241593		144.67		170.55	6610.64	258.33
1997-05-30	766.16				207.31				4529.72	76.47	1284.82		208.79				883.12	12618.7	80657.1	183.34			1401.03	6233.75	3076.99	14349.7	539.97		1471.52	7145.32		973.17		3474.44	877.69	1925.75				12756.1	12551.9	2444.33	1251255		144.97		176.69	6787.11	250.83
1997-06-02	772.68				203.65				4639.49	80.88	1268.84		214.15				896.96	12550	83243.8	185.08			1438.56	6356.94	3089.85	14731.6	532.47		1471.52	7075.27		979.18		3474.44	874.87	1917.84				12649.6	12173.2	2462.88	1275411		144.06		179.75	6787.11	251.67
1997-06-03	779.2				204.87				4566.31	86.76	1278.43		216.82				902.5	12584.4	82067.9	184.21		100	1438.56	6283.02	3008.42	15004.5	521.22		1478.33	6981.87		976.17		3460.08	874.87	1953.43				12782.8	12200.2	2513.9	1294735		144.97		186.5	6922.85	240
1997-06-04	785.72				204.87				4558.99	88.97	1281.63		213.08				891.43	12584.4	83008.6	185.08		97.14	1413.54	6209.11	2974.14	14731.6	536.22		1473.56	6888.46		973.17		3456.34	866.4	1965.29				12676.2	12010.9	2504.63	1282658		144.67		195.09	6922.85	237.5
1997-06-05	788.98				214.62				4610.21	93.38	1268.84		214.15				888.66	12928.2	83243.8	188.55		97.14	1401.03	6307.66	2931.28	14786.2	498.72		1483.82	6958.52		979.18		3528.35	863.58	1977.15				12649.6	12227.3	2513.9	1280242		144.37		194.48	6895.7	264.17
1997-06-06	795.5				210.97				4566.31	102.21	1281.63		214.68				896.96	13134.5	84419.5	186.82		99.59	1376.01	6430.86	3029.85	15004.5	479.98		1476.98	6958.52		979.18		3557.16	874.87	1989.02				12862.6	12254.3	2532.46	1301982		146.5		195.09	6990.72	261.67
1997-06-09	788.98				226.82				4551.67	102.94	1278.43		217.36				894.19	13443.9	84654.6	188.55		97.14	1426.05	6430.86	2974.14	15004.5	468.73		1483.82	7028.57		979.18		3614.76	869.23	2087.87				12836	12227.3	2537.1	1323722		145.89		193.25	6990.72	263.33
1997-06-10	792.24				237.79				4493.13	95.59	1278.43		215.75				883.12	13272	84184.3	188.55		95.51	1442.31	6529.42	2862.71	15113.6	479.98		1490.66	7098.62		985.19		3643.56	874.87	2143.23				12836	12119	2583.48	1318891		146.19		187.12	7072.17	257.5
1997-06-11	788.98				231.7				4434.59	88.24	1284.82		217.36				880.35	13272	84184.3	191.16		94.69	1417.23	6590.52	2939.85	14840.8	479.98		1497.49	7075.27		985.19		3629.16	877.69	2119.51				12836	12119	2569.56	1323722		146.5		193.87	7091.71	262.5
1997-06-12	795.5				228.04				4383.36	88.24	1332.76		219.5				883.12	13547.1	84184.3	191.16	100	97.96	1429.77	6689.26	2924.85	15113.6	470.6		1552.2	7308.78		997.2		3657.97	903.09	2139.28				13075.7	12443.7	2671.6	1338215		148.18		191.41	7228.36	245
1997-06-13	798.76				232.92				4346.77	94.12	1230.49		225.92				899.73	13478.3	83714	192.9	102.78	107.76	1429.77	6886.73	2991.28	15113.6	468.73		1528.27	7168.67		1003.21		3744.37	911.56	2119.51				13208.8	12227.3	2639.14	1355124		147.26		191.41	7310.34	237.5
1997-06-16	795.5				241.45				4339.46	93.75	1211.31		224.85				894.19	13375.2	83008.6	192.03	98.02	115.1	1429.77	6738.63	3102.7	15168.1	487.48		1559.04	7145.32		1003.21		3643.56	917.2	2119.51				13208.8	12416.6	2634.5	1367202		147.57		190.8	7310.34	254.17
1997-06-17	792.24				247.55				4354.09	91.91	1201.72		222.71				894.19	13272	84419.5	192.9	94.44	115.92	1429.77	6738.63	3145.56	15059	468.73		1535.1	7168.67		1003.21		3758.78	914.38	2111.6				13155.6	12146.1	2615.94	1408266		150.33		182.21	7324.01	264.17
1997-06-18	792.24				234.13				4332.14	92.65	1208.12		221.64				885.89	13443.9	84419.5	192.03	90.08	115.1	1442.31	6713.94	3016.99	14949.9	472.48		1572.71	7215.38		1012.22		3773.18	939.78	2119.51				13235.5	12010.9	2676.24	1422760		150.33		185.28	7419.66	277.5
1997-06-19	792.24				239.01				4383.36	91.91	1224.1		222.71				885.89	13272	83949.2	195.51	93.25	113.47	1467.39	6812.68	3085.56	15277.3	449.98		1552.2	7285.43		1012.22		3845.18	953.89	2135.33				13208.8	12470.7	2680.88	1405851		150.02		184.05	7638.28	279.17
1997-06-20	785.72				235.35				4390.68	99.26	1230.49		222.71				880.35	13134.5	83243.8	193.77	93.65	111.84	1429.77	6812.68	3029.85	14840.8	446.23		1552.2	7285.43		1006.21		3888.39	979.29	2143.23				13235.5	12335.5	2694.79	1434837		150.02		185.89	7501.64	269.17
1997-06-23	785.72				235.35				4273.6	89.71	1233.68		223.25				869.28	13100.1	84654.6	194.64	89.68	101.22	1367.06	6516.47	2845.57	14731.6	457.48		1560.75	7098.62		1009.21		3902.79	945.42	2115.55				13049.1	12389.6	2634.5	1434837		148.49		188.34	7392.33	275.42
1997-06-24	784.09				235.35				4441.91	92.65	1232.09		223.25				880.35	13100.1	85124.9	192.03	91.67	105.2	1404.69	6763.31	2845.57	14731.6	442.48		1586.39	7332.13		1004.71		3744.37	942.6	2133.35				13208.8	12470.7	2660.01	1415513		152.47		187.73	7583.63	270.42
1997-06-25	785.72				231.7				4306.53	91.91	1236.88		216.29				877.58	13117.3	88417.1	188.55	91.07	102.86	1436.04	6862.04	2897	14404.3	431.23		1582.97	7390.5		997.2		3773.18	942.6	2085.9				13102.3	12443.7	2671.6	1422760		153.09		189.57	7481.14	271.67
1997-06-26	777.57				223.16				4266.28	89.71	1237.65		215.75				870.66	12997	87241.3	188.55	89.68	101.22	1429.77	6689.26	2927	14076.9	427.48		1654.77	7483.91		995.7		3751.57	932.72	2044.38				12982.5	12497.8	2650.73	1403967		157.69		190.8	7487.98	265
1997-06-27	782.46				217.06				4295.55	91.18	1242.45		216.29				884.51	13031.3	88417.1	189.42	86.51	107.76	1454.85	6911.41	3008.42	14404.3	461.23		1692.37	7390.5		991.19		3758.78	936.96	2050.31				13075.7	12497.8	2691.64	1420896		157.38		189.57	7522.14	279.17
1997-06-30	784.09				221.94				4222.37	91.91	1255.26		228.07				872.05	13065.7	88534.6	189.42	86.9	124.9	1505.02	6825.02	2918.43	14349.7	446.23		1757.33	7425.53		992.69		3881.19	942.6	2036.47				13062.4	12281.4	2654.39	1403967		155.85		197.24	7433.32	292.5
1997-07-01	788.98				232.92				4171.15	89.71	1251.66		231.28				883.12	12997	90415.9	192.03	85.52	125.71	1555.19	7071.85	2871.28	14813.5	494.98		1750.5	7472.23		998.7		3816.38	945.42	2040.42				13062.4	12660.1	2645.07	1405176		155.23		201.84	7563.13	298.33
1997-07-02	787.35				228.65				4233.35	90.44	1264.87		229.14				883.12	13048.5	92179.5	191.59	88.29	130.61	1461.12	7256.98	2828.43	14949.9	509.97		1750.5	7577.31		1001.71		3895.59	945.42	2044.38				13408.6	12741.2	2700.95	1437826		156.46		204.29	7761.26	306.67
1997-07-03	798.76				226.82				4324.82	90.44	1274.47		231.01				891.43	13065.7	91709.2	192.9	89.09	133.88	1417.23	7343.37	2879.86	14840.8	498.72		1723.14	7694.07		1007.71		3902.79	952.48	2091.83				13302	12741.2	2749.85	1453547		155.39		208.59	7952.56	311.67
1997-07-04	798.76				226.82				4324.82	90.44	1274.47		231.01				891.43	13065.7	91709.2	192.9	89.09	133.88	1417.23	7343.37	2879.86	14840.8	498.72		1723.14	7694.07		1007.71		3902.79	952.48	2091.83				13302	12741.2	2749.85	1453547		155.39		208.59	7952.56	311.67
1997-07-07	798.76				219.5				4258.96	91.91	1274.47		227				884.51	13065.7	90533.4	193.33	86.11	142.86	1442.31	7158.25	2914.14	15386.4	491.23		1723.14	7518.93		1012.22		3938.79	945.42	2064.15				13488.5	12876.5	2749.85	1451128		154.62		209.2	7850.08	325
1997-07-08	802.02				217.06				4332.14	89.71	1284.08		231.01				887.27	13065.7	90063.1	196.37	87.9	149.39	1417.23	7158.25	3021.28	15277.3	498.72		1688.96	7518.93		1007.71		3974.8	935.55	2081.63				13741.5	12876.5	2747.52	1441454		154.01		208.9	7891.07	342.5
1997-07-09	795.5				219.5				4295.55	91.18	1284.08		229.14				888.66	12928.2	89710.4	193.77	84.52	148.57	1417.23	7047.17	2999.85	14786.2	476.23		1687.25	7448.88		1006.21		4018	937.24	2071.67				13555	12660.1	2691.64	1405176		152.47		207.36	7604.12	348.33
1997-07-10	797.13				232.92				4255.3	86.76	1303.29		231.28				890.04	13117.3	90063.1	192.9	80.95	149.39	1429.77	7256.98	3076.99	15250	476.23		1688.96	7588.99		1007.71		4018	954.26	2095.57				13634.9	12741.2	2763.82	1430571		152.17		205.83	7665.61	363.33
1997-07-11	793.87				220.72				4339.46	92.65	1303.29		237.43				899.73	12997	89828	189.42	82.34	151.02	1454.85	7318.69	3128.41	15359.1	476.23		1668.44	7694.07		1009.21		4025.2	961.34	2111.51				13714.8	12876.5	2761.49	1472895		151.25		209.2	7597.29	371.67
1997-07-14	790.61				219.5				4302.87	90.81	1298.49		238.77				895.58	13117.3	94531	189.86	81.55	151.02	1417.23	7429.77	3205.55	15741	461.23		1695.79	7752.44		1006.21		4061.21	954.26	2077.64				13861.3	12930.6	2742.87	1460803		149.87		207.98	7487.98	378.33
1997-07-15	798.76				248.77				4419.95	91.91	1282.48		241.72				890.04	13289.2	92649.8	189.86	80.75	150.2	1423.5	7516.16	3409.12	15932	449.98		1695.79	7729.09		1009.21		4097.21	945.75	2083.62				13648.2	12930.6	2812.72	1462012		148.33		209.51	7446.98	369.58
1997-07-16	802.02				253.65				4478.5	91.18	1312.9		244.13				909.42	13254.8	95118.9	189.42	75.6	151.02	1429.77	7738.31	3591.25	16204.8	446.23		1702.63	7799.14		1012.22		4111.61	942.91	2095.57				13581.7	12768.3	2833.67	1503127		147.26		207.06	7515.3	375
1997-07-17	793.87				240.23				4500.45	89.71	1304.89		244.13				917.73	13168.9	95471.6	190.29	82.74	142.04	1410.96	7664.26	3668.39	16177.5	444.35		1695.79	7635.69		1016.72		4104.41	931.57	2071.67				13501.8	12741.2	2824.36	1516429		143.42		206.75	7583.63	371.67
1997-07-18	784.09				240.23				4390.68	88.24	1306.49		243.86				903.88	13134.5	95001.3	189.42	82.14	129.8	1417.23	7590.21	3616.96	16177.5	446.23		1678.7	7553.96		1010.72		4104.41	931.57	2047.76				13581.7	12335.5	2798.75	1509173		141.74		207.98	7822.75	363.33
1997-07-21	779.2				253.65				4332.14	85.29	1292.08		242.25				888.66	12825	96647.4	189.86	80.36	127.35	1410.96	7491.47	3582.68	16286.6	449.98		1675.28	7507.26		1001.71		4104.41	924.48	2071.67				13501.8	12551.9	2833.67	1477732		144.19		201.84	7877.41	368.33
1997-07-22	784.09				246.33				4332.14	85.39	1312.9		247.34				905.27	13237.6	97000.1	191.16	81.35	128.98	1398.41	7713.63	3518.4	16368.5	453.73		1671.86	7764.12		1007.71		4212.42	962.76	2105.53				13561.7	12768.3	2889.55	1541824		144.65		196.63	7897.9	350.83
1997-07-23	784.09				242.67				4441.91	85.29	1338.52		244.13				901.12	13168.9	100057	190.73	79.37	123.27	1392.14	7849.39	3479.83	16150.2	446.23		1675.28	7775.79		1000.2		4169.21	947.17	2187.2				13421.9	12822.4	2952.42	1567219		144.19		197.55	7959.39	353.33
1997-07-24	805.28				243.89				4676.07	86.03	1376.94		238.77				905.27	13134.5	99469.2	191.16	78.17	119.18	1404.69	7898.75	3505.54	15932	448.1		1671.86	8020.98		995.7		4169.21	955.67	2155.33				13382	12741.2	2943.11	1591404		144.19		189.57	7986.72	345.83
1997-07-25	800.39				246.94				4650.46	85.29	1354.53		237.17				913.57	12928.2	98763.8	189.86	78.17	116.73	1410.96	7676.6	3484.11	16095.7	446.23		1675.28	7997.63		995.7		4154.81	951.42	2149.35				13262.1	13011.8	2924.48	1599869		143.58		186.5	7945.73	313.33
1997-07-28	802.02				249.99				4595.58	83.09	1348.12		238.51				917.73	13254.8	99234.1	189.42	80.16	108.57	1404.69	7701.29	3454.11	16013.8	446.23		1678.7	7834.17		998.7		4198.02	938.66	2135.41				13421.9	13228.2	2898.87	1601078		146.95		184.05	8014.05	279.58
1997-07-29	823.22				252.43				4602.9	85.29	1364.13		236.63				916.34	12842.2	99586.8	188.99	84.72	111.84	1410.96	7800.02	3496.97	15686.5	442.48		1671.86	7810.82		1008.01		4205.22	974.11	2147.36				13661.6	13282.3	2910.51	1622845		145.88		178.53	8116.53	300.83
1997-07-30	827.13				253.65				4800.48	83.82	1392.95		240.49				908.04	13014.1	105113	186.82	88.1	111.02	1404.69	8046.86	3466.97	15827.2	479.98		1668.44	7822.5		1017.12		4226.82	1018.06	2215.09				14200.8	13344	2938.45	1653077		146.64		188.96	8301	320
1997-07-31	830.42				258.52				4767.55	86.03	1386.55		239.41				913.57	12893.8	103584	186.38	85.12	110.2	1404.69	8059.2	3359.83	15909.4	487.48		1668.44	7869.2		1023.19		4234.02	1063.43	2266.88				14300.7	13316.8	2966.39	1643403		148.49		202.45	8266.84	315.83
1997-08-01	825.48				259.74				4712.66	84.56	1389.75		240.75				919.11	12928.2	101821	187.68	84.52	105.31	1429.77	7886.41	3342.69	15717.7	479.98		1682.12	7775.79		1020.16		4255.62	1062.02	2290.79				14360.6	13235.5	2908.18	1673635		146.64		209.51	8123.36	306.67
1997-08-04	830.42				262.79				4796.82	80.15	1389.75		240.49				926.03	12739.1	103232	188.12	87.7	107.76	1404.69	7898.75	3398.4	16046.3	479.98		1671.86	7822.5		1015.6		4306.03	1066.27	2326.64				14540.4	13316.8	2896.54	1621636		147.72		217.48	8225.84	306.67
1997-08-05	835.35				260.35				4800.48	79.41	1383.35		240.22				930.18	12635.9	104172	192.9	85.91	127.35	1404.69	7985.15	3364.12	16347.5	502.47		1668.44	7939.25		1021.68		4291.63	1071.94	2266.88				14380.6	13316.8	2859.29	1588986		149.25		221.78	8137.03	328.33
1997-08-06	838.64				260.96				4800.48	82.35	1405.76		240.49				939.87	12756.3	107935	192.46	84.13	136.33	1398.41	7898.75	3372.69	16292.8	506.22		1688.96	8079.35		1018.64		4298.83	1054.93	2276.84				14939.8	13072.7	2905.85	1634938		149.25		227.3	8266.84	355.42
1997-08-07	835.35				259.74				4745.59	82.35	1402.56		239.95				930.18	12739.1	105230	193.77	81.75	140.41	1408.45	7837.04	3261.27	16292.8	505.29		1668.44	7939.25		1012.57		4298.83	1079.03	2262.9				14919.9	12611.6	2863.94	1608334		147.57		230.67	8116.53	350
1997-08-08	825.48				251.21				4654.12	83.09	1408.96		235.66				916.34	12704.7	101703	193.21	80.16	139.59	1389.58	7664.26	3188.41	16265.4	491.23		1641.09	7810.82		997.39		4219.62	1066.27	2185.21				14780.1	12693	2770.81	1536987		146.95		222.39	7911.57	364.17
1997-08-11	825.48				254.87				4654.12	81.07	1404.16		235.66				938.49	12825	99704.4	192.33	78.57	130.61	1377.01	7725.97	3312.69	16210.6	472.48		1613.74	7787.47		1006.49		4342.03	1056.35	2197.16				14959.8	12259.1	2845.32	1523685		146.64		220.86	8075.54	354.17
1997-08-12	830.42				254.87				4639.49	85.29	1402.56		231.36				934.34	13048.5	100057	189.24	77.18	128.57	1389.58	7713.63	3136.99	16128.5	483.73		1627.41	7857.52		1004.98		4270.02	1035.08	2199.15				15139.6	12069.2	2747.52	1516429		145.42		208.28	7979.89	349.58
1997-08-13	845.22				253.65				4595.58	83.46	1405.76		229.75				930.18	13100.1	99116.5	189.68	77.38	127.35	1402.16	7676.6	3124.13	15745.1	476.23		1613.74	7694.07		1004.98		4270.02	1008.14	2217.08				14979.8	12313.3	2770.81	1516429		144.19		213.19	7918.4	345
1997-08-14	845.22				256.08				4558.99	84.93	1408.96		229.21				927.42	12807.8	101586	186.15	76.19	122.45	1402.16	7614.89	3145.56	15772.5	468.73		1613.74	7670.71		1003.46		4262.82	1043.58	2246.96				15119.6	12421.8	2724.24	1524894		143.27		215.64	7925.23	345
1997-08-15	833.71				245.72				4434.59	86.03	1412.17		221.7				905.27	14613	100292	185.71	73.21	118.37	1395.87	7454.45	3145.56	15443.9	483.73		1613.74	7483.91		998.9		4270.02	1039.33	2153.34				15039.7	12394.7	2663.7	1507964		143.58		212.58	7781.76	326.67
1997-08-18	848.5				246.33				4456.54	86.76	1399.36		216.6				911.3	14527	102409	180.86	74.6	114.29	1389.58	7343.37	3214.12	15471.3	509.97		1613.74	7490.45		1000.42		4234.02	1039.33	2171.27				15159.5	12394.7	2654.39	1510383		144.65		210.12	7822.75	332.5
1997-08-19	856.73				246.33				4485.81	90.44	1392.95		223.58				915.48	14423.9	108287	177.77	76.98	115.1	1389.58	7422.85	3349.12	15389.1	517.47		1613.74	7724.89		1001.94		4284.43	1043.58	2207.12				15459.1	12476	2761.49	1512801		146.34		209.82	7891.07	335
1997-08-20	853.44				245.72				4416.29	96.32	1408.96		228.95				929.39	14630.2	109228	180.42	81.35	123.27	1389.58	7800.02	3616.96	15662.9	524.97		1613.74	7678		1008.01		4313.23	1053.51	2191.19				15499.1	12476	2803.4	1550289		146.95		212.88	8020.88	347.5
1997-08-21	843.57				246.33				4427.27	94.85	1399.36		224.38				912.69	14664.5	107582	178.21	78.57	124.08	1408.45	7627.23	3411.26	15060.5	521.22		1606.9	7502.17		1001.94		4320.43	1033.66	2139.39				15259.4	12150.6	2724.24	1546661		145.42		209.82	7843.25	345.83
1997-08-22	861.66				248.77				4419.95	93.75	1384.95		225.19				912.69	14595.8	107464	177.33	77.78	123.27	1402.16	7479.13	3428.4	15115.3	517.47		1603.48	7467		995.87		4306.03	1025.15	2119.47				15259.4	11798	2663.7	1512801		146.49		207.98	7809.09	343.33
1997-08-25	869.88				253.65				4445.57	94.12	1373.74		225.72				916.87	14527	110874	180.86	77.18	124.08	1408.45	7429.77	3454.11	15224.8	509.97		1572.71	7478.73		1009.53		4306.03	1012.39	2129.43				15219.5	11933.6	2649.73	1520057		146.49		214.42	7815.92	326.25
1997-08-26	866.59				249.99				4368.73	97.43	1380.15		223.85				918.26	14561.4	110404	183.51	78.37	119.18	1414.74	7343.37	3394.12	15224.8	513.72		1586.39	7502.17		998.9		4262.82	1015.23	2161.31				15380.9	11689.5	2784.78	1501918		146.34		214.11	7822.75	332.5
1997-08-27	864.95				245.11				4354.09	97.43	1434.58		223.31				934.96	14561.4	110639	185.27	77.78	122.04	1389.58	7331.03	3316.98	15170	528.72		1593.23	7467		1001.94		4306.03	1019.48	2165.29				15360.8	11716.6	2766.15	1506755		147.57		229.75	7815.92	332.08
1997-08-28	863.3				246.33				4372.39	99.26	1440.99		223.31				930.78	14337.9	109110	186.15	80.36	124.9	1408.45	7405.08	3256.98	15416.5	524.97		1586.39	7384.95		997.39		4234.02	1009.55	2123.46				15541.1	11716.6	2845.32	1507964		148.33		230.37	7713.44	334.58
1997-08-29	850.15				252.43				4354.09	100.74	1440.99		223.85				934.96	14269.1	109816	187.48	83.33	122.45	1446.17	7232.3	3184.13	15608.2	532.47		1579.55	7408.39		991.31		4183.62	1008.14	2133.42				15621.2	11662.4	2822.03	1497081		146.8		224.54	7740.77	336.67
1997-09-01	850.15				252.43				4354.09	100.74	1440.99		223.85				934.96	14269.1	109816	187.48	83.33	122.45	1446.17	7232.3	3184.13	15608.2	532.47		1579.55	7408.39		991.31		4183.62	1008.14	2133.42				15621.2	11662.4	2822.03	1497081		146.8		224.54	7740.77	336.67
1997-09-02	863.3				256.08				4383.36	100.37	1444.19		228.14				958.61	14269.1	111462	185.27	83.33	122.45	1458.75	7306.35	3299.83	15334.4	558.72		1572.71	7431.84		1001.94		4378.04	1012.39	2199.15				16021.7	11987.9	2966.39	1510383		150.02		225.15	7979.89	345.42
1997-09-03	856.73				254.87				4427.27	100.74	1453.8		231.63				966.96	14509.8	111344	182.62	82.74	118.37	1446.17	7355.71	3218.41	15443.9	554.97		1591.86	7431.84		1003.46		4410.29	1009.55	2183.22				15621.2	11825.1	2877.91	1516429		149.1		228.22	8041.38	340
1997-09-04	868.24				260.96				4467.52	98.53	1453.8		233.78				954.43	14441.1	113226	184.39	81.75	120.82	1521.63	7318.69	3166.98	15334.4	569.97		1581.57	7396.67		1008.01		4280.37	1046.42	2187.2				15901.5	11798	2915.17	1559963		150.48		231.9	8171.19	347.5
1997-09-05	864.95				263.4				4412.63	100.74	1444.19		236.73				964.17	14389.5	112050	185.71	82.14	117.55	1502.76	7256.98	3154.13	15334.4	577.47		1590.14	7291.17		1006.49		4388.64	1035.08	2199.15				15841.5	11933.6	2929.14	1546661		147.57		231.9	8116.53	374.17
1997-09-08	866.59				259.74				4339.46	103.31	1434.58		234.31				960	14544.2	113108	191.45	80.56	116.73	1509.05	7219.95	3188.41	15307	558.72		1581.57	7256		1001.94		4417.51	1029.4	2207.12				15861.5	12096.3	2943.11	1547870		148.79		232.82	8273.67	366.67
1997-09-09	868.24				260.96				4390.68	108.09	1439.39		238.34				958.61	14595.8	113578	190.56	78.97	115.1	1496.48	7108.88	3136.99	15170	581.22		1591.86	7244.28		1003.46		4453.6	1042.17	2201.15				15881.5	12069.2	2919.82	1551498		150.17		233.13	8362.48	360.83
1997-09-10	881.39				257.3				4229.69	105.15	1440.99		238.34				944.69	14320.7	110639	190.12	76.98	114.29	1490.19	7096.04	3154.13	15170	584.97		1609.01	7103.62		1000.42		4439.17	1022.32	2185.21				15360.8	11879.4	2863.94	1527313		147.41		230.67	8164.36	349.37
1997-09-11	883.04				252.43				4204.08	111.76	1440.99		239.68				944.69	14320.7	108875	187.04	76.98	109.39	1477.61	6898.24	3089.85	15307	586.85		1591.86	7033.29		994.35		4468.04	1030.82	2183.22				15120.5	11825.1	2859.29	1559963		146.95		228.22	8081.55	333.12
1997-09-12	892.9				260.96				4251.64	108.82	1442.59		240.75				955.83	14423.9	113343	189.68	77.58	106.94	1483.9	6786.98	2969.85	15361.7	596.22		1585	7033.29		1006.49		4583.53	1045	2193.18				15200.6	11852.2	2938.45	1572056		149.72		233.13	8287.71	336.67
1997-09-15	897.84				264.01				4138.21	109.56	1447.39		240.22				957.22	14355.1	113931	188.8	79.96	105.31	1477.61	6786.98	2888.43	15224.8	592.47		1588.43	7173.95		1014.09		4641.28	1056.35	2191.19				15340.8	11960.7	2947.77	1582939		148.64		230.67	8322.07	319.17
1997-09-16	915.92				265.84				4171.15	111.03	1450.59		243.71				976.69	14475.4	115224	192.77	80.95	105.71	1515.34	7157.86	3051.28	15334.4	584.97		1585	7314.61		1024.71		4662.93	1067.69	2235.01				15621.2	11770.9	3101.44	1662751		150.18		236.81	8562.59	345.83
1997-09-17	909.35				259.74				4090.65	111.03	1457		246.39				975.3	14698.9	113696	191.89	83.93	115.1	1540.49	7219.67	3145.56	15087.9	599.97		1591.86	7361.5		1021.68		4691.8	1077.61	2266.88				15380.9	11581	3036.24	1643403		150.8		231.29	8521.36	327.5
1997-09-18	909.35				262.18				4277.25	111.76	1453.8		244.24				990.61	14750.5	112755	187.04	82.74	117.55	1546.78	7170.22	3051.28	15334.4	584.97		1591.86	7502.17		1026.23		4670.15	1081.87	2270.87				15461	11635.3	3012.96	1673635		151.73		232.52	8541.98	330
1997-09-19	909.35				260.96				4346.77	111.76	1466.6		243.44				971.13	14733.3	116047	186.15	84.52	119.18	1540.49	7244.39	2999.85	15252.2	596.22		1564.41	7384.95		1023.19		4670.15	1080.45	2229.03				15681.2	11743.8	2985.02	1702657		149.72		236.2	8548.85	338.33
1997-09-22	899.48				262.18				4321.16	113.24	1473.01		243.44				972.52	14681.7	117929	183.51	87.7	106.94	1490.19	7244.39	3076.99	15498.6	603.72		1571.27	7513.89		1020.16		4749.55	1071.94	2254.93				15681.2	11689.5	3064.19	1743773		150.95		246.01	8569.46	345
1997-09-23	887.97				258.52				4365.07	111.03	1469.81		240.75				973.91	14750.5	115812	182.18	86.71	111.84	1521.63	7244.39	3102.7	15745.1	588.72		1557.55	7455.28		1024.71		4727.89	1064.85	2262.9				15541.1	11608.1	3003.65	1763121		149.87		243.25	8528.23	342.5
1997-09-24	878.1				258.52				4222.37	118.38	1476.21		240.22				976.69	14853.7	116753	181.74	82.94	111.84	1509.05	7145.49	3051.28	16183.2	584.97		1547.26	7326.34		1012.57		4792.86	1046.42	2211.11				15681.2	11825.1	2961.74	1781260		153.43		238.65	8480.13	340
1997-09-25	879.75				257.3				4145.54	120.59	1473.01		239.68				978.09	15042.8	116635	181.74	80.36	114.29	1509.05	7046.59	3136.99	16046.3	569.97		1530.1	7267.73		1006.49		4814.51	1053.51	2167.28				15581.1	12042.1	2915.17	1696611		152.35		239.88	8404.54	345
1997-09-26	892.9				262.18				4145.54	125.74	1450.02		237				987.82	15197.5	118516	183.95	82.94	115.92	1521.63	7120.77	3175.56	16183.2	556.85		1564.41	7490.45		1014.09		4800.07	1047.84	2197.16				15861.5	12150.6	2938.45	1810815		151.57		240.18	8610.7	342.5
1997-09-29	886.33				265.84				4156.51	128.68	1448.41		239.95				1018.43	14956.8	116923	186.15	83.33	118.37	1527.91	7417.46	3218.41	16155.8	558.72		1523.24	7361.5		1023.19		4836.16	1047.84	2209.11				16402.2	12421.8	3022.27	1812025		152.96		240.18	8686.29	339.17
1997-09-30	884.68				267.06				4141.88	142.65	1437.18		244.24				1025.39	15111.5	116747	188.8	83.13	121.63	1590.79	7565.82	3025.56	16155.8	558.72		1609.01	7502.17		1023.19		5081.58	1039.33	2219.07				16442.3	12204.8	2924.48	1803552		153.27		245.4	8679.42	335.62
1997-10-01	889.61				269.8				4097.97	152.57	1466.06		251.22				1026.78	15197.5	117452	187.04	85.71	120	1571.93	7466.92	2922.71	16785.6	569.97		1591.86	7420.11		1032.3		5168.2	1033.66	2231.03				16342.1	12340.4	3042.76	1813236		154.82		250.31	8706.91	334.58
1997-10-02	899.48				281.69				4141.88	142.65	1469.26		253.37				1018.43	15266.3	116571	188.36	84.52	120.82	1540.49	7417.46	3055.56	16813	569.97		1597	7502.17		1038.37		5204.29	1063.43	2266.88				16842.8	12150.6	3056.79	1839865		156.67		248.77	8789.37	332.92
1997-10-03	896.19				284.13				4215.05	138.97	1467.66		251.76				1003.13	15214.7	117100	188.8	84.13	120	1578.22	7528.73	3265.55	16648.7	577.47		1578.13	7572.5		1042.93		5132.11	1066.27	2278.83				16702.6	12177.7	3047.44	1871337		154.66		235.58	8995.54	334.17
1997-10-06	894.55				274.38				4280.91	140.44	1472.47		252.83				998.96	15335	114807	188.36	84.52	116.73	1540.49	7516.37	3325.55	16895.2	569.97		1581.57	7877.28		1047.48		5081.58	1060.6	2304.73				16502.4	11743.8	3070.81	1895545		155.13		237.73	9016.15	330.83
1997-10-07	896.19				272.55				4365.07	140.44	1466.06		260.35				996.17	15421	113573	187.48	83.13	117.55	1496.48	7541.09	3432.69	16922.5	562.47		1581.57	7806.95		1052.04		5132.11	1062.02	2344.57				16402.2	11418.3	3075.48	1940332		156.36		243.25	9098.62	363.33
1997-10-08	887.97				276.82				4310.18	139.71	1501.34		258.74				976.69	15128.7	112867	185.71	80.75	115.1	1483.9	7516.37	3359.83	16730.9	569.97		1581.57	7654.56		1039.89		5074.36	1043.58	2302.42				16001.7	11228.4	3005.37	1888283		155.59		243.87	8940.56	370.83
1997-10-09	879.75				280.47				4266.28	136.03	1490.12		261.42				976.69	15214.7	111280	181.74	82.54	116.73	1490.19	7590.54	3351.26	16594	562.47		1578.13	7607.67		1030.78		5132.11	1050.67	2300.41				15901.5	11716.6	2982	1818077		156.98		241.1	8892.45	380.83
1997-10-10	891.26				290.23				4218.71	131.99	1498.14		257.66				973.91	15317.8	110222	183.51	82.54	120.82	1496.48	7615.27	3308.41	16484.4	566.22		1564.41	7642.84		1036.86		5175.42	1053.51	2286.37				15661.2	11662.4	3010.05	1808394		158.83		239.88	8741.27	374.58
1997-10-13	892.9				298.77				4295.55	125.74	1533.42		260.35				979.48	15180.3	109693	184.83	83.33	120	1521.63	7602.9	3265.55	16895.2	562.47		1564.41	7560.78		1036.86		5160.98	1043.58	2276.35				15941.6	11635.3	3033.42	1842286		156.05		245.4	8789.37	407.92
1997-10-14	891.26				298.77				4332.14	119.12	1517.38		258.2				969.74	14974	109516	179.98	82.74	118.37	1509.05	7677.08	3214.12	16977.3	562.47		1543.83	7701.45		1041.41		5168.2	1036.49	2314.45				15881.5	11581	3014.72	1866495		157.29		251.84	8796.25	417.08
1997-10-15	896.19				301.2				4310.18	120.59	1514.18		256.32				961.39	14956.8	108635	185.27	81.55	117.55	1496.48	7541.09	3128.41	17004.7	547.47		1543.83	7701.45		1042.93		5153.77	1041.26	2276.35				15581.1	12150.6	2944.61	1896756		159.45		256.75	8871.84	408.12
1997-10-16	899.48				291.45				4288.23	126.84	1528.61		258.74				965.56	14767.7	107048	184.39	79.76	113.47	1433.6	7504	3282.69	16949.9	539.97		1533.54	7631.11		1044.45		5153.77	1032.71	2240.25				15561.1	12232	2935.26	1879810		158.22		250.92	9023.02	395.83
1997-10-17	894.55				294.5				4299.21	126.47	1523.8		248.81				978.09	14527	107400	185.27	78.77	109.39	1414.74	7454.55	3376.97	17004.7	508.1		1530.1	7490.45		1047.48		5139.33	1007.07	2214.17				15260.7	11879.4	2893.2	1889493		157.29		251.23	8809.99	400
1997-10-20	904.41				297.55				4280.91	126.47	1523.8		250.15				1000.35	14716.1	113220	187.92	78.37	104.49	1496.48	7553.45	3488.4	17196.4	524.97		1536.97	7619.39		1071.77		5117.68	1027.01	2260.3				15761.4	12313.3	2972.65	1904019		158.22		254.91	8947.43	402.5
1997-10-21	914.28				287.79				4419.95	130.51	1530.22		256.86				1024	14802.1	117982	187.04	80.75	102.86	1458.75	7504	3496.97	17086.8	539.97		1536.97	7537.34		1079.36		5110.46	1039.83	2294.4				15901.5	12584.5	3028.74	1954857		157.29		265.34	9057.38	497.5
1997-10-22	912.64				283.52				4518.74	133.09	1530.22		253.91				1021.22	14870.9	118863	187.92	82.34	107.76	1452.46	7479.28	3462.68	17196.4	526.85		1533.54	7455.28		1073.29		5045.49	1046.96	2268.32				15521	12584.5	3028.74	2005695		156.83		264.31	8981.79	500
1997-10-23	910.99				276.82				4412.63	137.87	1507.76		242.37				1000.35	14733.3	115865	182.62	82.94	106.12	1465.04	7405.11	3454.11	16210.6	509.97		1440.91	7314.61		1065.7		5031.05	1034.14	2238.24				15501	12421.8	2977.33	1953646		153.43		256.13	8830.61	490.21
1997-10-24	914.28				279.25				4302.87	135.29	1507.76		243.17				994.78	14716.1	113573	182.18	85.32	104.08	1452.46	7380.38	3308.41	16922.5	509.97		1365.43	7267.73		1068.74		5081.58	1029.86	2222.2				15320.8	12611.6	3042.76	1975434		156.67		260.74	8830.61	482.5
1997-10-27	902.77				278.03				4039.43	123.53	1395.48		230.82				940.52	14148.8	106166	173.8	77.78	88.98	1421.02	6947.7	3102.7	16566.6	453.73		1331.12	6587.84		1068.74		4735.11	991.4	2158.02				14499.6	11852.2	2818.41	1772081		150.8		237.22	8562.59	442.5
1997-10-28	887.97				276.82				4178.46	126.84	1395.48		231.36				969.74	14269.1	111456	177.33	80.95	104.49	1433.6	7355.65	3252.69	16758.2	468.73		1349.99	6998.12		1047.48		4865.04	1027.01	2147.99				15300.7	12530.3	2986.68	1839865		155.13		238.75	8576.34	487.08
1997-10-29	894.55				290.23				4262.62	114.71	1421.14		234.85				969.74	14183.2	111985	178.65	80.16	103.67	1458.75	7491.64	3196.98	16926.9	498.72		1379.15	6857.45		1075.11		4886.69	997.1	2196.12				15300.7	12747.3	3033.42	1792658		153.27		258.18	8782.5	487.92
1997-10-30	909.02				299.98				4145.54	111.03	1437.18		230.66				961.39	14183.2	112691	179.1	79.76	99.59	1439.89	7170.22	3051.28	16240	472.48		1358.57	7115.34		1073.58		4857.82	994.25	2182.08				15060.4	12429.4	2991.35	1766029		150.03		243.35	8617.57	467.5
1997-10-31	923.95				299.98				4149.2	111.76	1456.43		234.7				957.22	14183.2	115513	181.74	82.54	97.55	1433.6	7392.74	3025.56	16981.9	481.85		1362	7197.39		1078.18		4901.13	999.95	2206.15				15220.6	12619.8	3000.7	1740609		147.4		252.04	8693.16	489.58
1997-11-03	935.56				306.08				4167.49	111.76	1482.1		236.85				961.39	14509.8	116218	187.04	86.51	92.65	1458.75	7553.45	3111.27	17311.6	494.98		1392.88	7420.11		1085.85		4980.53	1028.44	2228.21				15380.9	12728.6	3056.79	1778133		148.48		273.52	8782.5	494.79
1997-11-04	932.24				309.74				4123.58	112.13	1482.1		240.89				982.26	14372.3	114807	189.68	88.89	93.88	1446.17	7639.99	3188.41	17201.7	382.48		1384.3	7314.61		1081.25		5002.18	1051.23	2238.24				15260.7	12891.8	3047.44	1802342		146.47		265.85	8761.88	516.67
1997-11-05	938.88				308.52				4218.71	112.5	1462.85		244.66				992	14647.4	120098	189.68	89.48	94.69	1452.46	7639.99	3154.13	17421.5	391.86		1399.74	7220.84		1082.78		4930	1049.81	2242.25				15260.7	13218.1	3066.13	1803552		147.25		263.29	8789.37	508.33
1997-11-06	935.56				307.3				4346.77	111.03	1430.77		237.39				985.04	14750.5	117629	188.8	87.5	95.51	1458.75	7553.45	3188.41	17256.7	378.73		1406.6	7490.45		1076.65		4951.66	1048.38	2264.31				15140.5	13163.7	3038.09	1798710		148.33		263.8	8768.76	502.08
1997-11-07	927.26				295.11				4200.42	108.09	1395.48		229.86				971.13	14698.9	112162	183.82	85.12	96.33	1446.17	7417.46	3154.13	16542.2	382.48		1386.01	7291.17		1072.05		4857.82	1052.65	2220.19				14820.1	13027.8	2982	1744241		144.77		247.44	8706.91	490
1997-11-10	932.24				299.98				4160.17	109.56	1408.31		225.82				982.26	14767.7	111280	182.93	83.73	96.33	1427.31	7417.46	3205.55	16981.9	376.86		1379.15	7232.56		1079.71		4893.91	1049.81	2230.22				14840.1	13000.5	2982	1726084		143.85		250.51	8720.65	513.33
1997-11-11	952.15				302.42				4211.39	111.03	1392.27		223.4				982.26	14784.9	110046	181.58	82.14	95.51	1421.02	7405.11	3196.98	16762	363.73		1372.29	7267.73		1084.31		4865.04	1038.41	2240.25				14820.1	12728.6	3010.05	1675246		145.86		255.62	8741.27	515
1997-11-12	968.73				289.01				4134.56	111.58	1373.02		218.55				973.91	14802.1	108282	182.48	80.95	94.69	1408.45	7392.74	3145.56	16542.2	356.23		1399.74	7267.73		1087.38		4749.55	1038.41	2224.2				14539.7	12565.4	2963.31	1631670		143.69		235.69	8541.98	463.75
1997-11-13	970.39				295.11				4160.17	108.09	1360.19		219.63				975.3	14819.3	106871	181.13	86.11	90.61	1408.45	7528.73	3184.13	16597.2	348.73		1413.46	7291.17		1088.92		4749.55	1048.38	2238.24				14659.9	12483.8	2991.35	1640143		143.54		242.33	8665.68	479.58
1997-11-14	975.37				295.11				4332.14	108.82	1411.52		215.32				973.91	14853.7	112514	181.13	87.5	93.06	1405.93	7763.61	3389.83	16597.2	344.98		1423.75	7338.06		1085.85		4814.51	1051.23	2210.16				14740	12619.8	2991.35	1690981		145.39		254.6	8796.25	488.33
1997-11-17	986.98				297.55				4463.86	113.24	1417.94		209.94				968.85	14870.9	116394	182.48	87.3	94.69	1393.32	7788.34	3488.4	16926.9	374.98		1468.35	7461.84		1098.12		4944.44	1055.5	2264.31				15080.4	13435.7	3056.79	1781764		147.09		255.62	9023.02	520
1997-11-18	982.01				298.77				4569.97	108.82	1430.77		209.67				978.63	15249.1	113749	186.96	87.7	92.24	1405.93	7800.7	3368.4	16817	371.23		1442.62	7297.07		1093.52		4958.88	1059.78	2242.25				15020.4	12347.8	2982	1772081		148.95		254.6	9023.02	507.5
1997-11-19	978.69				292.06				4537.04	110.66	1411.52		209.13				954.87	15524.1	113573	187.86	90.08	89.8	1368.1	7924.33	3291.26	16597.2	378.73		1427.18	7320.61		1101.19		4994.96	1071.17	2280.36				15120.5	12184.6	2977.33	1808394		148.48		227.51	9002.41	440.93
1997-11-20	978.69				297.55				4610.21	108.82	1411.52		205.63				996.81	15902.4	115689	187.41	91.27	91.43	1399.63	8282.84	3475.54	16542.2	363.73		1413.46	7473.61		1119.59		5168.2	1064.05	2310.44				15300.7	12619.8	2986.68	1803552		148.48		230.06	9222.31	502.92
1997-11-21	980.35				306.69				4632.17	106.99	1411.52		205.63				1003.8	16125.9	112867	191	89.88	90.61	1374.41	8122.13	3419.83	16294.9	359.98		1392.88	7661.93		1114.99		5225.95	1072.6	2292.39				15360.8	12619.8	3066.13	1801131		148.79		233.13	9297.91	494.17
1997-11-24	991.96				302.42				4460.2	103.68	1401.9		200.79				998.21	15850.8	109869	187.41	86.9	82.45	1374.41	7961.41	3359.83	16542.2	361.86		1406.6	7579.54		1111.92		5204.29	1066.9	2282.36				15302.3	12402.2	3005.37	1741820		146.17		222.9	9071.13	476.67
1997-11-25	1006.89				299.98				4526.06	106.25	1395.48		198.63				991.22	15816.4	108635	187.86	86.9	88.98	1336.58	7911.96	3394.12	16459.8	361.86		1413.46	7614.85		1133.39		5269.25	1069.75	2284.37				15302.3	12402.2	2996.02	1733347		148.48		205.01	9270.42	483.96
1997-11-26	1020.16				297.55				4650.46	106.25	1414.73		198.63				987.02	15747.6	109693	187.86	86.51	90.61	1368.1	7973.78	3458.4	16569.7	361.86		1428.9	7520.69		1147.2		5305.35	1066.9	2280.36				15322.4	12810.2	3028.74	1723663		148.64		209.61	9373.5	476.67
1997-11-27	1020.16				297.55				4650.46	106.25	1414.73		198.63				987.02	15747.6	109693	187.86	86.51	90.61	1368.1	7973.78	3458.4	16569.7	361.86		1428.9	7520.69		1147.2		5305.35	1066.9	2280.36				15322.4	12810.2	3028.74	1723663		148.64		209.61	9373.5	476.67
1997-11-28	1023.47				295.11				4635.83	105.15	1392.27		202.94				982.83	15644.5	110222	190.55	85.71	92.24	1387.02	8023.23	3466.97	16597.2	344.98		1440.91	7685.46		1148.73		5319.78	1072.6	2294.4				15402.8	12647	3066.13	1740609		149.26		211.66	9366.63	477.5
1997-12-01	1041.72				299.98				4880.97	104.41	1430.77		207.25				981.43	15644.5	113925	191.45	88.89	90.61	1450.07	8047.95	3616.96	16542.2	337.48		1399.74	7873.78		1154.86		5399.18	1086.84	2368.6				15402.8	12565.4	3066.13	1847128		150.34		207.57	9620.89	501.67
1997-12-02	1031.77				298.77				4873.66	106.62	1459.64		211.01				995.41	16039.9	116042	191.45	87.5	91.02	1393.32	8085.04	3505.54	16267.4	323.42		1392.88	7814.93		1141.06		5341.44	1096.81	2366.6				15402.8	12973.4	3098.85	1844707		150.49		206.03	9510.94	495.83
1997-12-03	1023.47				301.2				5052.94	105.51	1456.43		213.98				1002.4	16057.1	112867	189.65	86.11	91.43	1431.15	8097.4	3346.98	16349.9	307.48		1434.04	7814.93		1142.59		5308.81	1115.33	2446.82				15362.6	12864.6	3098.85	1854391		149.1		207.06	9552.17	504.58
1997-12-04	1026.79				302.42				5093.19	109.93	1501.34		208.86				995.41	16486.9	110751	191	86.51	88.16	1380.71	8134.49	3308.41	16404.8	318.73		1392.88	7814.93		1141.06		5439	1119.6	2446.82				15081.4	12810.2	3066.13	1864074		147.56		209.61	9600.28	523.33
1997-12-05	1033.43				303.63				4979.77	113.24	1494.93		206.98				1006.59	16435.3	112338	193.69	87.5	88.16	1405.93	7986.14	3325.55	16542.2	341.23		1413.46	7779.62		1139.53		5395.61	1118.18	2422.75				15021.2	12946.1	3098.85	1907650		147.71		225.97	9648.38	554.58
1997-12-08	1028.45				307.29				4888.29	111.03	1514.18		208.86				1009.39	16486.9	114278	192.79	89.68	88.98	1418.54	8035.59	3346.98	16789.5	333.73		1420.32	7697.23		1139.53		5352.21	1131	2426.77				15001.1	13055	3094.18	1912492		147.4		222.39	9827.05	553.33
1997-12-09	1023.47				309.12				4643.14	108.82	1514.18		209.67				1013.59	16624.4	114984	191.45	87.3	88.16	1418.54	7924.33	3231.27	16899.5	337.48		1324.26	7603.08		1127.26		5294.34	1185.13	2444.82				14740	13598.9	3070.81	1883441		145.86		228.02	9895.77	531.25
1997-12-10	1021.82				318.26				4624.85	106.62	1488.51		205.63				1014.98	16469.7	110222	191.89	86.31	86.53	1393.32	7849.66	3136.99	16487.3	326.23		1356.03	7579.54		1133.39		5460.7	1173.73	2410.72				14860.5	14659.6	3098.85	1837444		146.78		225.97	10005.7	525
1997-12-11	1013.52				309.12				4463.86	105.15	1475.68		201.33				1014.98	16469.7	105813	191	83.13	84.9	1374.41	7577.27	2999.85	16267.4	333.73		1309.51	7626.62		1131.86		5410.07	1189.4	2382.64				14860.5	14197.2	3052.11	1801131		143.7		223.93	9839.97	495.83
1997-12-12	1031.77				309.12				4419.95	105.15	1514.18		204.02				1014.98	16590	100875	190.1	82.54	78.37	1399.63	7663.94	2879.86	16185	329.98		1297.45	7626.62		1141.06		5453.46	1209.34	2394.68				14820.4	14632.4	3075.48	1801131		140.74		227.51	9971.17	472.5
1997-12-15	1054.99				301.8				4540.7	99.26	1536.63		208.86				1017.78	16590	104755	190.55	84.13	78.37	1387.02	7713.46	2785.57	16349.9	303.73		1299.17	7826.7		1150.26		5554.72	1185.13	2414.73				15121.6	14741.2	3112.87	1810815		144.79		226.99	10254.3	431.67
1997-12-16	1054.99				299.97				4734.62	99.26	1507.76		213.17				1017.78	16521.3	105284	189.2	79.56	82.45	1342.89	7701.08	2794.15	16294.9	296.24		1309.51	7956.16		1153.33		5670.45	1203.64	2376.63				15222	15258	3103.53	1807183		146.35		228.53	10102.4	459.37
1997-12-17	1059.97				296.31				4778.52	97.06	1488.51		214.78				1013.59	16366.5	104226	189.65	78.97	78.37	1311.36	7725.85	2811.29	16130	303.73		1281.94	8132.7		1161		5576.42	1193.67	2402.7				15463	15611.5	3145.59	1774502		146.35		228.53	10136.9	458.33
1997-12-18	1064.94				286.25				4690.71	94.12	1488.51		213.98				989.82	16486.9	100170	189.2	77.78	77.55	1235.71	7775.37	2734.15	16047.6	298.11		1254.37	7909.09		1162.53		5547.49	1173.73	2388.66				15222	14904.4	3042.76	1695823		145.72		226.99	10040.2	439.17
1997-12-19	1061.63				288.08				4815.11	91.91	1482.1		218.55				975.84	16435.3	99111.5	188.76	76.19	73.47	1178.97	7688.7	2841.29	15992.6	299.98		1226.8	7909.09		1165.6		5547.49	1168.03	2382.64				14961	14414.8	3000.7	1681298		143.85		225.46	9964.27	426.25
1997-12-22	1081.53				289				4815.11	85.29	1527.01		214.51				974.44	16504.1	101580	189.65	74.4	76.73	1248.32	8010.61	3132.7	15717.9	294.36		1240.59	7991.47		1188.61		5561.96	1162.34	2410.72				15121.6	14170	3056.79	1701875		144.94		221.88	9902.12	458.33
1997-12-23	1106.41				290.82				4683.39	89.71	1539.84		214.51				954.87	16624.4	102639	188.76	70.83	75.1	1273.54	8122.04	3008.42	15553	284.99		1240.59	7862.01		1211.61		5569.19	1156.64	2396.68				14981	13571.7	2963.31	1682508		143.39		222.9	9722.59	453.33
1997-12-24	1111.39				289.91				4599.24	88.97	1552.67		215.05				964.65	16658.8	104402	189.65	72.42	70.2	1349.19	7985.85	2935.57	15415.6	281.24		1247.48	7791.39		1210.08		5627.05	1153.79	2376.63				15041.3	13218.1	2907.22	1641353		142.92		223.42	9660.44	464.58
1997-12-25	1111.39				289.91				4599.24	88.97	1552.67		215.05				964.65	16658.8	104402	189.65	72.42	70.2	1349.19	7985.85	2935.57	15415.6	281.24		1247.48	7791.39		1210.08		5627.05	1153.79	2376.63				15041.3	13218.1	2907.22	1641353		142.92		223.42	9660.44	464.58
1997-12-26	1104.76				289				4599.24	89.34	1625.88		216.94				967.45	16744.8	102110	191.45	71.83	71.84	1342.89	7998.23	2884.14	15003.4	262.49		1247.48	7838.47		1213.14		5569.19	1153.79	2398.69				15021.2	13326.9	2953.96	1638933		142.92		225.46	9598.29	461.04
1997-12-29	1127.98				296.31				4610.21	93.38	1587.32		222.59				959.06	17191.7	101228	200.86	69.64	68.57	1349.19	8295.38	3175.56	15168.3	273.74		1259.54	7967.93		1208.54		5569.19	1162.34	2440.8				15744.1	13272.5	3061.46	1639659		144.63		224.95	9826.16	484.58
1997-12-30	1126.32				309.12				4679.73	100	1580.9		222.32				966.05	17243.3	108282	199.07	73.61	78.78	1387.02	8369.67	3162.7	15250.7	271.86		1251.79	8038.55		1217.75		5822.33	1173.73	2474.9				16125.7	13490.1	3184.85	1706312		147.9		226.48	10040.2	498.33
1997-12-31	1124.66				321				4888.29	98.53	1568.04		223.93				975.84	16985.4	112867	198.62	76.98	80.41	1437.46	8283	3248.41	15800.3	292.49		1264.71	8003.24		1213.14		5764.47	1159.49	2506.99				16005.2	13707.7	3166.09	1685710		148.37		224.95	9971.17	506.67
1998-01-01	1124.66				321				4888.29	98.53	1568.04		223.93				975.84	16985.4	112867	198.62	76.98	80.41	1437.46	8283	3248.41	15800.3	292.49		1264.71	8003.24		1213.14		5764.47	1159.49	2506.99				16005.2	13707.7	3166.09	1685710		148.37		224.95	9971.17	506.67
1998-01-02	1108.07				323.75				4848.04	101.47	1529.49		222.59				947.88	16985.4	111104	199.07	76.19	84.9	1418.54	8419.19	3231.27	15278.2	292.49		1268.15	8026.78		1214.68		5713.84	1155.21	2506.99				16025.3	13598.9	3166.09	1705100		149.77		221.88	10054	499.17
1998-01-05	1093.14				315.52				5005.38	100	1471.65		222.32				943.68	17174.5	108811	198.17	78.17	93.06	1399.63	8666.82	3252.69	16212.5	326.23		1333.63	8050.32		1219.28		5822.33	1162.34	2515.01				16467.1	13789.3	3184.85	1717218		150.08		220.86	10081.7	472.5
1998-01-06	1076.56				317.35				4990.74	101.47	1497.35		223.13				942.28	17002.6	107400	197.27	77.38	92.24	1399.63	8604.91	3312.69	16102.6	320.61		1364.64	7885.55		1216.21		6053.78	1153.79	2502.98				16185.9	14360.4	3152.02	1749939		149.77		218.81	9770.92	495.83
1998-01-07	1064.94				316.43				5012.7	104.41	1471.65		223.93				945.08	16710.4	107048	197.27	76.59	89.8	1380.71	8493.48	3282.69	16212.5	303.73		1357.75	7838.47		1214.68		5930.82	1165.7	2475.54				15924.9	13979.7	3147.33	1701464		147.9		213.19	9598.29	480
1998-01-08	1076.56				312.77				5151.73	103.68	1462.01		220.97				929.7	16280.6	103344	195.48	76.59	88.98	1336.58	8481.1	3359.83	16157.5	299.98		1357.75	8026.78		1225.41		5880.2	1167.13	2435.16				16226.1	13925.3	3109.81	1683286		147.28		206.54	9391.13	473.33
1998-01-09	1066.6				299.97				4899.27	101.47	1391.32		213.71				908.73	15627.3	99464.2	191.89	74.4	77.55	1267.23	8122.04	3154.13	15827.8	284.99		1350.86	7720.77		1223.88		5757.24	1147.1	2354.39				15704	13381.3	2940.95	1611786		145.26		200.41	9225.41	447.08
1998-01-12	1069.92				305.46				4917.56	99.26	1388.1		213.71				904.54	15403.8	100170	190.55	73.02	77.96	1292.45	8295.38	3205.55	15745.3	284.99		1316.4	7756.08		1239.22		5663.21	1142.81	2364.49				15663.8	13653.3	2997.23	1587548		146.03		194.27	9225.41	461.67
1998-01-13	1064.94				324.66				4979.77	102.94	1413.81		219.09				886.36	15352.2	107048	192.79	73.81	78.37	1267.23	8481.1	3398.4	15717.9	284.99		1299.17	7920.86		1234.62		5778.94	1167.13	2368.52				15543.3	14251.6	3053.52	1606938		144.48		199.39	9322.08	479.17
1998-01-14	1066.6				334.72				5009.04	103.68	1433.09		222.59				894.75	15678.9	104578	193.69	78.57	78.37	1273.54	8617.29	3411.26	15855.3	296.24		1292.28	7814.93		1240.75		5872.96	1162.84	2392.75				15563.4	14278.9	3109.81	1622693		146.19		203.48	9529.24	490
1998-01-15	1068.26				330.15				5012.7	100.74	1455.58		226.89				896.15	15868	104931	192.79	78.17	78.37	1197.88	8456.34	3355.55	15690.4	290.61		1288.83	7732.54		1240.75		5872.96	1167.13	2380.64				15382.7	14251.6	3180.16	1597243		145.1		203.48	9494.71	495
1998-01-16	1061.63				342.95				5085.87	102.94	1478.07		225.82				907.33	16315	104402	193.69	79.56	76.33	1242.01	8679.2	3231.27	15662.9	284.99		1288.83	7791.39		1253.02		5959.75	1165.7	2402.85				15623.6	14496.4	3147.33	1628753		148.37		203.99	9722.59	490
1998-01-19	1061.63				342.95				5085.87	102.94	1478.07		225.82				907.33	16315	104402	193.69	79.56	76.33	1242.01	8679.2	3231.27	15662.9	284.99		1288.83	7791.39		1253.02		5959.75	1165.7	2402.85				15623.6	14496.4	3147.33	1628753		148.37		203.99	9722.59	490
1998-01-20	1054.99				343.87				5133.44	106.62	1542.34		229.05				915.72	16813.5	108282	194.58	82.14	89.8	1178.97	8617.29	3299.83	15608	311.23		1323.29	7909.09		1260.69		5974.22	1165.7	2467.46				15744.1	15421.1	3208.31	1616634		148.06		204.5	10067.9	518.33
1998-01-21	1068.26				335.64				5093.19	108.82	1510.21		231.74				900.34	16555.6	109516	194.14	83.33	79.18	1197.88	8567.77	3158.41	15498	314.98		1309.51	7720.77		1272.96		5952.52	1168.56	2439.2				15503.2	15122	3227.07	1604515		146.5		203.99	9798.54	500
1998-01-22	1093.14				332.89				5049.29	105.88	1503.78		225.82				894.05	16400.9	108987	193.24	82.94	72.65	1204.18	8592.53	3256.98	15388.1	333.73		1319.85	7732.54		1271.42		5959.75	1167.13	2449.29				15583.5	14686.8	3166.09	1541498		146.81		203.48	9750.21	475
1998-01-23	1088.17				335.64				4902.93	104.41	1484.5		229.59				888.46	16400.9	104755	193.24	79.76	67.76	1210.49	8431.57	3342.69	15030.9	352.48		1350.86	7720.77		1272.96		5966.99	1134.23	2441.21				15322.4	14469.2	3123.88	1493023		146.03		203.48	9591.39	449.17
1998-01-26	1094.8				338.38				4683.39	102.21	1497.35		227.7				886.36	16160.2	105813	193.69	81.94	68.57	1185.27	8295.38	3265.55	15278.2	374.98		1371.54	7744.31		1274.49		6017.62	1128.51	2441.21				15523.2	14251.6	3119.19	1507566		146.19		196.32	9619.01	433.75
1998-01-27	1093.14				337.47				4800.48	100	1535.91		232.01				903.14	16641.6	105813	194.58	80.56	67.76	1191.58	8258.23	3355.55	15223.2	359.98		1371.54	7838.47		1276.03		6082.71	1132.8	2477.56				15643.7	14523.6	3184.85	1526956		144.94		190.18	9978.08	447.08
1998-01-28	1078.22				344.78				4782.18	100.74	1542.34		233.62				891.96	17054.2	109164	194.58	79.96	66.94	1235.71	8283	3419.83	15316.7	352.48		1387.04	7791.39		1263.27		6017.62	1131.37	2475.54				15523.2	14333.2	3152.02	1604515		146.5		187.12	10081.7	463.33
1998-01-29	1072.91				351.18				4844.39	100	1548.77		229.42				908.73	17123	110046	194.14	80.56	69.39	1223.1	8357.29	3360.9	15316.7	332.8		1374.98	7697.23		1266.36		5995.92	1129.94	2475.54				15724.1	14612.8	3180.16	1694194		149.46		198.88	10295.7	453.33
1998-01-30	1069.56				353.01				4968.79	97.79	1529.49		231.31				876.58	17294.9	108987	195.03	81.75	67.35	1216.79	8456.34	3479.83	15123.5	311.23		1354.31	7732.54		1264.81		6104.41	1127.08	2459.39				15764.2	15049	3133.26	1737821		148.37		199.39	10426.9	458.33
1998-02-02	1082.93				353.93				5093.19	97.79	1516.63		235.9				884.96	17466.8	115689	194.58	87.7	75.1	1178.97	8468.71	3514.11	15758.2	284.99		1419.78	7873.78		1271.01		6212.9	1144.24	2487.66				15945	15158.1	3189.54	1798415		150.55		212.68	10827.4	465.83
1998-02-03	1091.29				358.5				5096.85	99.26	1516.63		235.09				889.16	17466.8	113396	195.48	85.12	81.22	1260.93	8543	3509.82	15951.4	301.86		1397.38	8026.78		1264.81		6343.09	1155.68	2483.62				16065.5	15267.1	3198.93	1820228		150.55		235.17	10792.9	485
1998-02-04	1082.93				362.16				5148.07	98.9	1500.57		233.2				886.36	17518.4	118334	197.27	85.91	88.16	1216.79	8691.58	3595.53	16337.8	299.98		1426.67	7920.86		1260.17		6596.23	1162.84	2473.52				16206	15158.1	3194.23	1861432		149.77		243.35	10627.2	487.08
1998-02-05	1074.58				365.82				5210.27	99.26	1513.42		229.96				897.55	17535.6	117805	196.38	85.32	88.98	1235.71	8803.01	3569.82	17055.3	299.98		1368.09	8026.78		1261.72		6509.44	1159.98	2467.46				16105.6	15239.9	3147.33	1851737		149.62		237.73	10613.4	481.04
1998-02-06	1077.92				374.96				5224.91	100	1497.35		228.08				897.55	17312.1	123096	198.17	85.32	84.49	1235.71	8902.06	3681.24	16779.3	329.98		1403.41	8050.32		1266.36		6574.54	1165.7	2493.71				16386.8	15567	3156.71	1832347		149.46		238.24	10703.1	479.17
1998-02-09	1081.26				381.36				5181	102.57	1516.63		231.04				894.75	16899.5	125036	198.17	86.11	90.61	1254.62	8951.58	3672.67	17027.7	346.86		1392.21	8203.32		1266.36		6494.98	1168.56	2524				16326.5	15376.2	3213	1798415		150.55		238.24	10661.7	474.37
1998-02-10	1094.63				389.59				5396.88	102.94	1516.63		231.31				894.75	16951	126447	196.84	85.91	93.06	1235.71	9050.63	4054.08	17276.1	326.23		1387.04	8203.32		1269.46		6494.98	1177.14	2560.35				16527.3	15703.3	3189.54	1866279		154.75		236.71	10682.4	473.33
1998-02-11	1092.96				388.68				6081.09	102.21	1561.62		236.17				894.75	16951	125918	197.3	86.11	87.35	1267.23	9001.11	4036.94	17303.7	314.98		1399.11	8238.63		1272.55		6458.81	1165.7	2584.58				16647.8	15757.9	3152.02	1905059		156.31		237.22	10558.1	478.33
1998-02-12	1096.3				393.25				6125	102.94	1542.34		236.98				899.45	16779.1	124507	195.48	88.29	82.45	1292.45	8963.96	4032.66	18131.6	316.86		1392.21	8309.25		1274.1		6480.51	1167.13	2590.64				16908.9	15621.6	3114.5	1912330		157.71		237.22	10537.4	458.75
1998-02-13	1096.3				406.06				6285.99	108.09	1548.77		237.52				892.42	16572.8	123448	193.2	87.3	84.08	1279.84	8815.39	4088.37	17910.8	313.11		1392.21	8321.02		1258.62		6581.77	1167.13	2584.58				16868.7	15730.6	3123.88	1844466		156		243.86	10454.5	458.75
1998-02-16	1096.3				406.06				6285.99	108.09	1548.77		237.52				892.42	16572.8	123448	193.2	87.3	84.08	1279.84	8815.39	4088.37	17910.8	313.11		1392.21	8321.02		1258.62		6581.77	1167.13	2584.58				16868.7	15730.6	3123.88	1844466		156		243.86	10454.5	458.75
1998-02-17	1099.65				415.2				6238.43	109.56	1603.39		239.14				906.48	16641.6	123448	192.29	86.9	84.08	1286.14	8803.01	4006.94	17993.6	316.86		1364.64	8168.01		1280.29		6683.03	1169.99	2631.02				16888.8	15703.3	3076.97	1897788		156.15		240.8	10468.4	437.08
1998-02-18	1091.29				412.46				6395.76	108.82	1619.46		240.22				920.53	16796.3	124330	192.29	85.71	85.31	1305.06	8852.53	3976.94	17938.5	314.98		1362.92	8225.45		1281.84		6885.54	1165.7	2661.31				16888.8	15703.3	3067.59	1897788		157.24		243.35	10523.6	443.33
1998-02-19	1089.62				409.72				6059.14	110.29	1619.46		244.54				923.34	16658.8	125036	191.38	87.7	84.08	1349.19	8864.91	4019.8	17993.6	311.23		1347.41	8213.63		1278.75		6755.36	1148.53	2651.21				16848.6	15703.3	3133.26	1934144		158.65		242.33	10496	433.96
1998-02-20	1091.29				404.23				6088.41	112.5	1619.46		246.7				924.75	16555.6	125036	190.92	90.28	82.04	1292.45	8914.44	4045.51	17883.2	326.23		1281.94	8249.09		1277.2		6733.66	1171.42	2669.38				16768.3	15948.7	3231.76	1965653		159.73		253.58	10496	432.92
1998-02-23	1084.61				393.25				6007.91	114.71	1632.31		249.94				928.96	16555.6	125212	191.38	88.89	79.59	1311.36	8852.53	4105.51	17607.3	326.23		1316.4	8319.99		1269.46		6798.75	1177.14	2681.5				17210.1	15703.3	3259.9	2006856		158.8		254.6	10689.3	426.54
1998-02-24	1081.26				387.77				5953.03	117.65	1555.19		253.72				930.37	16418.1	125036	191.83	89.29	83.27	1298.75	8902.06	3989.8	17966	326.23		1350.86	8296.36		1275.65		6784.29	1172.85	2681.5				17412.5	15321.7	3330.26	1994738		159.11		251.53	10696.2	409.98
1998-02-25	1086.28				386.85				6059.14	122.06	1593.75		253.18				945.83	16779.1	126976	191.83	90.28	83.27	1298.75	8963.96	4199.79	17855.7	316.86		1323.29	8497.27		1284.94		6863.84	1197.16	2711.79				17734.6	15458	3466.28	2016551		161.29		250	10889.6	436.85
1998-02-26	1087.95				379.54				6000.6	121.32	1606.6		256.42				968.31	17690.3	128034	191.83	90.67	94.69	1317.67	9087.77	4195.5	17745.3	306.55		1340.52	8662.72		1275.65		7044.66	1232.92	2727.94				17734.6	15376.2	3508.5	2035941		162.54		254.6	11020.8	427.48
1998-02-27	1091.29				384.11				6128.66	123.53	1593.75		253.18				955.66	18515.5	127681	190.92	89.68	96.73	1311.36	9013.49	4152.65	18186.8	301.86		1340.52	8674.54		1272.55		7059.13	1244.36	2713.81				17553.5	15812.4	3508.5	1977771		163.16		263.29	11138.2	420.6
1998-03-02	1091.29				384.11				6318.92	126.47	1651.59		259.38				950.04	18515.5	128916	190.46	88.89	92.24	1298.75	8914.44	4103.36	18214.4	307.48		1357.75	8556.36		1291.13		6994.04	1252.95	2697.65				17533.3	15976	3531.95	1965653		164.25		275.05	11034.6	393.11
1998-03-03	1096.3				382.28				6264.04	122.06	1715.85		259.65				971.12	18395.2	130855	192.29	88.49	93.88	1305.06	8852.53	4114.08	18104	326.23		1357.75	8509.09		1297.32		6936.17	1244.36	2709.77				17714.5	15757.9	3494.43	1977771		165.96		283.23	11103.6	374.98
1998-03-04	1084.61				392.34				6146.95	119.49	1683.72		262.89				965.5	18240.4	132972	192.29	88.89	110.2	1286.14	8716.34	4019.8	17910.8	326.23		1363.82	8934.54		1297.32		6769.82	1250.08	2677.46				17654.1	15348.9	3452.21	1934144		164.25		267.38	11027.7	399.98
1998-03-05	1081.26				395.08				5502.99	118.38	1670.87		256.69				959.88	18343.6	131384	190.92	88.1	101.22	1279.84	8468.71	3985.51	18324.8	328.11		1353.43	9029.09		1284.94		6694.31	1261.53	2626.98				17996.3	15376.2	3414.69	1929297		162.85		264.31	10910.3	393.73
1998-03-06	1109.67				389.59				5609.09	118.38	1693.36		263.43				952.85	18481.1	132090	190.92	88.89	102.45	1267.23	8604.91	4225.5	18876.8	337.48		1356.03	9312.72		1309.71		6810.23	1287.27	2645.15				18841.8	15430.7	3447.52	1997161		165.66		264.31	11138.2	398.73
1998-03-09	1106.33				385.02				5535.92	122.06	1686.93		267.48				957.07	18360.8	131208	190.01	89.88	97.96	1248.32	8555.38	4096.94	18600.8	331.86		1356.89	9489.99		1315.9		6839.21	1308.73	2675.44				18600.2	15267.1	3447.52	1982619		165.03		268.92	11324.6	408.73
1998-03-10	1119.7				386.85				5674.96	125	1706.21		264.78				964.1	19117.2	131208	188.19	93.45	95.51	1248.32	8492.98	4371.21	18794	331.86		1360.36	9206.36		1346.86		6831.96	1338.76	2703.71				19063.2	16139.5	3452.21	2016551		165.66		269.94	11386.8	406.23
1998-03-11	1124.71				392.34				5949.38	126.1	1728.7		264.51				962.69	18910.9	132266	186.82	92.46	94.69	1191.58	8455.79	4534.06	18683.6	326.23		1356.89	9052.72		1359.25		6831.96	1350.21	2701.69				19324.9	16194.1	3447.52	2045636		165.81		270.45	11496.4	447.48
1998-03-12	1134.74				394.17				5883.51	128.68	1799.4		265.05				972.53	18756.2	132795	186.36	94.84	102.04	1195.36	8641.77	4611.2	18656	329.98		1349.97	9088.18		1340.67		6998.6	1365.94	2703.71				19526.2	16057.8	3438.14	2045636		164.25		287.32	11454.8	464.98
1998-03-13	1128.06				393.25				5868.88	134.56	1754.41		265.05				980.96	18721.8	133854	185.45	94.05	103.27	1176.38	8641.77	4542.63	18821.6	326.23		1356.89	9017.27		1343.77		7071.05	1347.35	2699.67				19687.2	15921.5	3381.85	2074721		164.72		290.39	11357.7	462.48
1998-03-16	1136.41				401.48				6004.26	133.09	1780.12		264.51				979.56	18721.8	134912	186.36	96.63	102.04	1189.03	8728.55	4594.05	18600.8	318.73		1370.74	9194.54		1349.96		7034.82	1357.36	2740.06				19848.3	15921.5	3395.93	2074721		165.81		291.92	11558.8	463.73
1998-03-17	1146.44				404.23				6044.5	124.26	1789.76		262.89				968.31	18928.1	133324	184.09	93.25	104.49	1176.38	9038.52	4572.63	18738.8	322.48		1363.82	9170.9		1349.96		7027.58	1363.08	2740.06				19808	16194.1	3517.88	2137738		167.85		282.72	11593.5	457.16
1998-03-18	1156.47				400.57				6146.95	123.53	1794.58		267.75				965.5	18653	133148	181.35	92.86	102.45	1138.44	9174.9	4654.05	18628.4	316.86		1384.59	9466.36		1349.96		7042.07	1345.92	2731.98				19687.2	16194.1	3564.78	2166823		168.64		273.01	11642	477.79
1998-03-19	1159.81				419.77				6260.38	121.32	1747.98		268.56				990.8	18257.6	134206	181.35	96.03	102.04	1163.73	8889.73	4662.62	19125.1	307.48		1375.93	9265.45		1368.54		6868.19	1365.94	2721.88				19667.1	16466.7	3546.02	2154704		168.64		278.12	11850	494.98
1998-03-20	1188.22				436.24				6289.65	136.03	1735.13		272.61				992.2	18360.8	134383	182.72	94.84	102.86	1176.38	8852.54	4594.05	19152.7	309.36		1360.36	9241.81		1387.11		6897.17	1333.04	2731.98				19727.5	16194.1	3574.17	2142586		168.48		273.01	11912.4	480.6
1998-03-23	1184.88				446.3				6337.22	130.15	1728.7		276.66				997.83	18378	133148	184.09	95.83	98.78	1214.33	8778.15	4628.34	19042.3	318.73		1370.74	9123.63		1396.4		6904.41	1331.61	2729.96				19667.1	16248.6	3470.97	2106230		168.32		271.98	11649	489.98
1998-03-24	1179.86				481.96				6454.3	133.09	1701.39		278.01				1016.1	18257.6	133324	184.09	97.82	96.33	1233.31	9013.72	4705.48	19152.7	326.23		1381.12	9135.45		1396.4		6911.66	1334.47	2746.11				19828.2	16739.3	3447.52	2132891		168.64		279.14	11884.7	514.04
1998-03-25	1189.89				471.9				6351.85	132.72	1660.65		275.85				1016.1	18481.1	134206	182.26	96.03	93.88	1309.2	8939.33	4431.2	19704.7	331.86		1374.2	9029.09		1405.69		6882.68	1331.61	2725.92				19687.2	15294.4	3513.19	2140162		168.64		273.01	11655.9	519.35
1998-03-26	1179.86				455.44				6432.54	131.62	1622.03		275.85				1009.07	18292	134383	184.09	95.83	96.73	1302.88	9050.92	4474.06	19980.7	331.86		1381.12	8969.99		1384.02		6969.62	1330.18	2734				20170.4	15430.7	3456.9	2154704		168.79		270.45	11676.7	528.72
1998-03-27	1161.48				465.5				6381.32	128.68	1618.81		278.55				1013.28	18223.2	134206	182.26	94.84	94.69	1271.25	8939.33	4568.34	20008.3	335.61		1381.12	8993.63		1371.63		6926.15	1330.18	2727.94				19787.9	15348.9	3470.97	2108169		167.69		265.85	11524.1	527.47
1998-03-30	1168.17				457.27				6439.86	129.41	1628.47		273.96				1006.26	18206	132619	185	95.04	92.65	1258.6	9125.31	4619.77	20118.7	329.98		1367.28	9064.54		1362.34		6933.39	1340.19	2701.69				19808	15239.9	3433.45	2066927		167.38		263.29	11447.9	532.47
1998-03-31	1188.22				460.93				6439.86	129.41	1605.94		276.93				1025.93	18016.9	135441	192.74	95.44	95.51	1245.96	9224.5	4568.34	19759.9	331.86		1381.12	9159.09		1387.11		7085.54	1361.65	2754.19				20009.3	15403.5	3438.14	2076631		169.11		272.49	11739.1	541.85
1998-04-01	1184.88				465.5				6527.68	141.18	1618.81		283.95				1037.18	18016.9	134206	186.36	95.04	102.86	1277.58	9323.68	4448.35	19925.5	331.86		1374.2	9064.54		1380.92		7139.52	1365.02	2746.11				20250.9	15757.9	3438.14	2091187		169.89		265.34	11544.9	568.72
1998-04-02	1193.23				463.67				6469.13	141.18	1622.03		282.33				1027.34	17981.2	137204	186.82	93.25	100.82	1290.23	9484.86	4568.34	19925.5	331.86		1356.89	9076.36		1393.31		7302.52	1386.55	2778.42				20774.3	16030.5	3475.66	2096039		172.71		273.01	11877.8	551.22
1998-04-03	1196.58				459.1				6417.91	136.03	1615.59		278.55				1028.74	17931	137557	188.64	93.65	102.04	1302.88	9348.48	4568.34	19842.7	331.86		1367.28	9076.36		1390.21		7432.92	1380.81	2832.94				20512.6	15812.4	3578.86	2144558		172.55		270.96	11867.4	536.85
1998-04-06	1183.21				460.93				6337.41	135.29	1628.47		282.33				1028.74	17724.7	133324	187.73	94.25	100.41	1309.2	9571.65	4253.36	19401.1	324.36		1353.43	9076.36		1384.02		7313.39	1383.68	2881.4				20673.6	16112.3	3653.9	2154262		170.83		261.76	11815.4	502.47
1998-04-07	1174.85				449.95				6234.96	132.35	1634.9		278.55				1027.34	17638.7	134735	187.73	93.65	98.78	1328.18	9633.65	4045.51	18876.8	311.23		1348.24	8981.81		1365.44		7248.18	1366.46	2875.99				20130.1	15812.4	3557.28	2117872		174.43		257.67	11617.8	484.98
1998-04-08	1158.14				431.66				6256.91	135.29	1633.29		280.44				1018.91	17449.6	135441	186.82	92.86	102.04	1283.9	9571.65	4276.93	18932	318.73		1343.91	9218.18		1356.15		7237.32	1379.38	2894.27				19908.7	15866.9	3547.87	2079057		174.28		254.6	11399.3	498.72
1998-04-09	1161.48				442.64				6176.41	136.76	1628.47		289.08				1023.12	17329.3	135617	187.28	92.46	104.49	1264.93	9745.23	4216.93	19014.8	322.48		1317.09	9253.63		1359.25		7378.59	1373.64	2920.67				19747.6	16085	3557.28	2180948		176		260.74	11565.7	521.22
1998-04-10	1161.48				442.64				6176.41	136.76	1628.47		289.08				1023.12	17329.3	135617	187.28	92.46	104.49	1264.93	9745.23	4216.93	19014.8	322.48		1317.09	9253.63		1359.25		7378.59	1373.64	2920.67				19747.6	16085	3557.28	2180948		176		260.74	11565.7	521.22
1998-04-13	1164.82				445.38				6088.59	140.81	1622.03		279.63				1017.5	17140.2	137381	186.82	92.46	100.82	1252.28	9770.03	4036.94	19125.1	326.23		1284.2	8981.81		1349.96		7530.72	1352.11	2934.89				19445.7	16112.3	3599.63	2224615		174.59		264.83	11805	558.72
1998-04-14	1181.53				453.61				6037.37	152.94	1615.59		287.19				1039.99	17587.2	140555	186.82	90.48	100.82	1208.01	9770.03	4174.07	19483.9	329.98		1277.28	8910.9		1353.06		7726.32	1352.11	2985.67				19425.5	15757.9	3632.57	2207633		179.14		262.78	11784.2	559.97
1998-04-15	1188.22				463.67				6103.23	159.56	1615.59		293.66				1028.74	17484	140379	186.82	88.69	104.49	1201.68	9869.22	4294.07	19566.7	329.98		1239.2	8887.27		1343.77		7671.99	1349.23	3012.07				19687.2	15703.3	3651.39	2180948		181.8		263.29	11607.4	554.35
1998-04-16	1173.18				475.56				6037.37	158.82	1596.28		284.49				1020.31	17243.3	139320	183.17	88.69	99.59	1214.33	9770.03	4791.19	19207.9	329.98		1247.86	8686.36		1322.09		7639.39	1330.58	2955.2				19405.4	15485.2	3651.39	2171244		182.11		264.31	11347.3	546.22
1998-04-17	1194.9				491.11				6073.96	150.74	1570.54		279.36				1034.37	17019.8	139673	184.54	88.69	98.78	1208.01	10005.6	4628.34	19621.9	324.36		1253.05	8875.45		1343.77		7682.86	1359.28	3030.35				19787.9	15539.8	3745.5	2222189		182.9		264.31	11565.7	544.97
1998-04-20	1174.85				487.45				5971.51	154.41	1583.41		283.95				1034.37	17208.9	147256	184.09	88.29	98.78	1189.03	9993.2	4525.48	19539.1	322.48		1253.05	8745.45		1331.38		7824.13	1353.54	2979.57				20029.5	15703.3	3618.45	2222189		178.67		258.18	11440.9	544.97
1998-04-21	1164.82				481.05				6030.05	153.68	1634.9		291.77				1030.15	17294.9	146022	184.09	88.89	102.86	1189.03	9968.41	4568.34	19732.3	329.98		1304.97	8591.81		1334.48		7824.13	1356.41	2967.39				19989.2	15512.5	3698.44	2178522		179.14		260.74	11295.3	608.09
1998-04-22	1153.12				470.07				6366.68	144.85	1639.73		292.58				1021.72	16865.1	149196	181.81	91.47	103.67	1182.71	10080	4534.06	20008.3	322.48		1277.28	8804.54		1331.38		7748.06	1357.85	3020.2				19848.3	16303.1	3665.5	2151836		180.08		254.09	11565.7	594.97
1998-04-23	1136.41				468.25				6264.23	146.32	1647.78		294.2				1009.07	16813.5	144611	181.35	90.48	100.82	1182.71	10712.3	4285.5	19373.5	318.73		1280.74	9017.27		1312.8		7595.92	1310.48	2981.6				19647	16466.7	3590.22	2032963		176.78		254.09	11503.3	568.41
1998-04-24	1151.45				467.33				6103.23	146.32	1688		289.34				982.37	16022.7	145317	183.63	89.09	102.86	1176.38	10575.9	4362.64	18297.2	313.11		1291.13	9194.54		1312.8		7530.72	1286.08	2940.98				19667.1	16357.6	3519.64	1955332		172.71		249.49	11170.5	579.97
1998-04-27	1134.74				449.95				5986.14	144.12	1679.96		275.58				959.88	16160.2	141789	178.62	87.5	98.78	1176.38	9993.2	4285.5	18435.2	311.23		1266.9	9076.36		1291.13		7215.59	1247.32	2859.74				19063.2	16139.5	3425.53	1897109		173.18		250.51	10744.1	568.72
1998-04-28	1149.78				435.32				6015.41	152.94	1668.69		281.79				948.64	16452.5	143553	184.54	88.49	101.22	1189.03	9770.03	4148.36	18131.6	314.98		1266.9	8946.36		1303.02		7182.98	1264.55	2815.06				19445.7	16139.5	3326.72	2071779		170.2		247.95	10650.5	582.47
1998-04-29	1161.15				438.98				6059.32	155.88	1688		264.08				952.85	16916.7	144435	183.63	87.3	101.22	1208.01	9844.42	4156.93	19081	322.48		1280.74	8745.45		1299.9		7226.45	1311.92	2829.27				19848.3	16065.4	3307.89	2069353		170.2		252.04	10889.7	591.22
1998-04-30	1191.44				451.78				6176.41	154.78	1692.83		269.22				951.45	17243.3	152723	187.73	89.29	104.49	1182.71	10154.4	4384.07	19164.1	318.73		1304.97	9135.45		1340.52		7400.32	1332.01	2892.24				20573	16092.7	3354.95	2086335		172.4		270.96	11139.3	621.22
1998-05-01	1206.58				468.25				6264.23	154.41	1692.83		272.2				966.91	17398	152547	189.55	88.1	103.27	1264.93	10216.4	4345.5	19191.8	329.98		1284.2	8934.54		1321.77		7563.32	1320.53	2880.05				20291.1	16120	3416.12	2105743		172.4		267.38	11399.3	639.97
1998-05-04	1199.85				469.16				6220.32	148.53	1696.05		267.33				965.5	17345.8	152547	190.01	88.29	102.04	1277.58	10414.8	4379.78	18887.1	341.23		1298.05	9182.72		1299.9		7585.06	1314.79	2869.9				19787.9	16174.7	3430.23	2129396		175.37		270.45	11305.7	613.72
1998-05-05	1177.97				491.11				6044.69	145.59	1678.35		259.75				976.74	17293.5	150431	190.46	87.3	99.59	1252.28	10513.9	4435.49	18471.7	318.73		1287.67	9123.63		1293.65		7704.59	1326.27	2867.86				19647	16174.7	3392.59	2142132		173.18		269.94	11180.9	599.66
1998-05-06	1177.97				491.11				6081.28	151.47	1699.27		255.69				982.37	15007.7	148844	192.29	87.3	100.41	1283.9	10650.3	4396.92	18499.4	316.86		1287.67	8780.9		1290.52		7835	1346.36	2851.62				19385.3	16147.4	3359.65	2134854		171.46		266.36	10952.1	594.97
1998-05-07	1167.88				498.43				6022.73	153.68	1673.52		260.29				978.15	14870.2	149373	191.38	90.48	89.8	1283.9	10687.5	4131.22	19247.2	296.24		1266.9	8709.99		1299.9		7650.26	1354.98	2837.4				19425.5	16529.9	3298.48	2137280		171.14		265.34	10900.1	591.85
1998-05-08	1186.39				509.4				6110.55	158.82	1679.96		265.16				986.58	14372.3	152194	191.38	93.65	96.33	1245.96	10650.3	4508.34	19856.4	296.24		1291.13	8922.72		1312.4		7845.86	1347.8	2886.14				19606.7	16447.9	3293.78	2139706		173.02		260.74	10983.3	603.09
1998-05-11	1194.8				502.08				6169.09	156.62	1679.96		259.48				986.58	15076.5	150078	193.65	94.84	88.16	1239.63	10712.3	4542.63	19690.2	284.99		1287.67	8875.45		1315.52		7911.06	1343.49	2908.49				19647	16557.2	3223.2	2100891		174.75		252.04	10931.3	579.03
1998-05-12	1201.53				488.37				6308.14	161.76	1684.79		256.51				999.23	14991.2	151136	196.41	95.24	86.53	1239.63	10811.5	4525.48	20105.7	292.49		1280.74	8875.45		1303.02		7943.66	1352.11	2928.8				19606.7	16639.2	3223.2	2113021		174.9		247.95	10848.1	584.03
1998-05-13	1193.12				482.88				6505.72	182.35	1676.74		256.23				1002.04	15214.7	153252	195.94	93.45	88.98	1264.93	11121.5	4405.49	20271.8	292.49		1280.74	8887.27		1290.52		7943.66	1352.11	2955.2				19425.5	16502.5	3237.31	2064501		177.25		258.18	10848.1	580.6
1998-05-14	1198.17				486.54				6381.32	175.37	1676.74		253.26				997.83	15111.5	153958	194.09	92.46	88.16	1264.93	11109.1	4499.77	19911.8	284.99		1287.67	8887.27		1299.9		8019.73	1354.98	2945.05				19546.3	16393.3	3378.47	2028112		177.25		258.69	10827.3	575.6
1998-05-15	1199.85				480.13				6344.73	175.74	1683.18		252.45				1004.85	14974	147962	189.46	94.44	84.49	1283.9	10898.3	4431.2	19884.1	284.99		1277.28	8816.36		1315.52		8019.73	1329.14	2965.36				19304.8	16830.4	3326.72	2001426		177.1		253.58	10837.7	571.22
1998-05-18	1194.8				467.33				6286.18	162.13	1689.61		252.72				1008.17	14888	147962	187.14	98.21	84.08	1296.55	10985.1	4499.77	19884.1	294.36		1277.28	8745.45		1303.02		8041.46	1309.04	2975.51				19304.8	17540.8	3289.07	1996574		175.06		250.51	10952.1	539.97
1998-05-19	1186.39				482.88				6352.04	159.19	1691.22		254.61				1013.82	14991.2	147433	186.68	98.02	84.08	1334.5	11084.3	4696.91	19911.8	269.99		1277.28	8792.72		1293.65		8182.73	1347.8	3014.1				19304.8	17049	3387.89	1982018		174.28		252.56	11108.1	550.91
1998-05-20	1193.12				474.65				6352.04	161.76	1734.67		251.63				1015.23	15025.6	148844	184.83	98.41	84.9	1366.12	11121.5	4628.34	19690.2	258.74		1291.13	8874.03		1321.77		8182.73	1334.88	3005.98				19485.9	16857.7	3397.3	2023260		174.75		250	11316.1	555.91
1998-05-21	1176.29				467.33				6249.59	161.76	1768.46		251.09				1022.29	14888	149902	183.44	97.62	87.76	1391.42	11047.1	4534.06	19274.8	269.99		1298.05	9051.98		1318.64		8182.73	1346.36	2971.45				19566.5	17267.6	3369.06	2006278		173.34		259.71	11503.3	549.97
1998-05-22	1167.88				460.93				6161.78	158.82	1747.54		248.66				1001.11	14956.8	149373	182.05	97.22	87.35	1416.72	10861.1	4474.06	18693.3	296.24		1263.43	8968.94		1321.77		8106.66	1326.27	2924.73				19465.8	17103.6	3392.59	1943203		173.34		262.27	11264.1	533.72
1998-05-25	1167.88				460.93				6161.78	158.82	1747.54		248.66				1001.11	14956.8	149373	182.05	97.22	87.35	1416.72	10861.1	4474.06	18693.3	296.24		1263.43	8968.94		1321.77		8106.66	1326.27	2924.73				19465.8	17103.6	3392.59	1943203		173.34		262.27	11264.1	533.72
1998-05-26	1156.1				438.07				6161.78	147.43	1712.14		243.25				994.05	14750.5	144082	181.12	94.84	83.27	1366.12	10712.3	4354.07	18831.7	277.49		1253.05	8862.16		1303.02		7921.93	1304.74	2912.55				18910.2	17021.7	3340.83	1906813		171.3		258.69	11316.1	506.22
1998-05-27	1162.83				419.77				6103.23	147.06	1712.14		242.44				991.23	14509.8	144258	183.44	94.44	81.22	1353.47	10513.9	4456.92	19025.6	268.11		1232.28	8767.26		1309.27		7650.26	1303.3	2863.8				18890	16611.8	3237.31	1877701		169.73		255.11	11056.1	543.1
1998-05-28	1181.34				429.83				6117.87	153.68	1725.02		247.31				995.46	14836.5	145846	183.44	95.83	84.08	1315.53	10452	4354.07	19025.6	276.55		1259.97	9004.53		1321.77		7726.32	1270.29	2924.73				18809.3	16748.5	3237.31	1901961		168.01		251.02	10962.5	528.72
1998-05-29	1209.95				444.47				6081.28	149.63	1737.89		246.76				991.23	14716.1	142848	181.58	96.83	83.67	1315.53	10575.9	4204.07	19441	266.24		1259.97	9158.76		1343.64		7704.59	1291.82	2920.67				19152.4	16721.1	3227.9	1897109		168.01		251.02	10941.7	521.85
1998-06-01	1228.46				444.47				6030.05	147.43	1728.23		247.85				994.05	14750.5	143729	181.58	94.44	81.63	1309.2	10588.3	4148.36	19164.1	272.8		1266.9	9241.8		1378.01		7824.13	1309.04	2947.08				19213	16939.7	3194.96	1906813		166.75		250.51	10972.9	501.22
1998-06-02	1228.46				445.38				6088.59	141.91	1750.76		249.2				992.64	14372.3	146727	181.12	92.46	87.35	1315.53	10315.6	4354.07	18554.8	264.36		1256.51	9111.3		1396.76		7845.86	1327.7	2943.01				19051.5	17021.7	3279.66	1894683		164.4		250.51	10952.1	506.54
1998-06-03	1233.51				446.3				6073.96	140.44	1707.31		248.66				991.23	14578.6	153429	181.58	91.27	93.88	1344.62	10513.9	4131.22	18250.2	258.74		1260.87	8945.21		1387.39		7813.26	1309.04	2904.42				18910.2	16994.3	3265.55	1889831		162.99		256.13	10806.5	509.97
1998-06-04	1213.31				471.9				6110.55	146.32	1708.92		205.64				992.64	14372.3	156603	181.58	90.48	89.8	1357.3	10390	4379.78	18610.2	262.49		1262.61	8980.8		1387.39		8031.03	1317.66	2947.08				19112	16967	3242.02	1892257		162.84		256.13	10827.3	528.72
1998-06-05	1228.46				475.56				6234.96	146.32	1287.32		215.92				994.05	14131.6	157309	181.12	89.88	91.02	1338.28	10662.7	4414.06	18748.7	262.49		1276.53	9087.57		1406.14		8237.79	1330.58	2947.08				19293.7	17458.8	3237.31	1950480		167.38		260.74	11056.1	543.72
1998-06-08	1220.04				480.13				6359.36	159.56	1261.58		215.92				991.23	14045.6	161012	180.19	90.28	87.35	1369.99	10637.9	4285.5	18665.6	258.74		1288.7	9111.3		1396.76		8586.02	1310.48	2961.29				19334	17540.8	3246.72	1950480		166.6		267.89	11035.3	563.72
1998-06-09	1228.46				470.07				6388.63	156.99	1218.13		212.13				996.87	13959.7	166479	181.12	92.86	88.16	1382.68	10712.3	4354.07	18361	261.55		1295.66	9111.3		1409.26		8401.03	1319.09	2957.23				19152.4	17677.4	3265.55	1952906		168.64		269.94	10941.7	577.47
1998-06-10	1236.87				481.05				6352.04	151.47	1235.83		203.47				981.34	13822.2	162070	179.73	90.48	87.35	1350.96	10753	4148.36	18388.6	249.36		1287.83	9158.76		1399.89		8368.38	1319.09	2957.23				18991	17103.6	3293.78	1943203		167.07		268.92	10858.5	543.72
1998-06-11	1231.82				468.25				6395.95	147.06	1280.89		200.23				957.34	13650.2	160483	179.73	89.68	82.45	1344.62	10405.3	4088.37	18250.2	239.99		1286.96	9099.44		1415.51		8292.2	1309.04	2924.73				18385.5	16830.4	3218.49	1914091		164.57		261.76	10724.5	543.1
1998-06-12	1241.92				460.93				6469.13	145.59	1268.01		195.36				941.81	13461.1	156427	179.27	90.48	79.18	1319.25	10355.6	4276.93	18167.1	243.74		1314.79	9051.98		1406.14		8172.5	1303.3	2892.24				18304.8	16666.5	3157.32	1906813		161.41		270.45	10672.3	554.97
1998-06-15	1230.14				451.78				6498.41	139.71	1242.27		192.38				929.1	13151.7	156780	178.8	87.3	71.84	1319.25	10181.8	4216.93	17557.8	232.49		1293.92	8885.89		1399.89		7835.15	1270.29	2823.18				17860.8	16338.6	3082.03	1882553		156.99		269.94	10494.6	549.35
1998-06-16	1231.82				445.38				6674.04	144.85	1274.45		193.19				929.1	12893.8	155545	178.8	86.71	71.84	1331.93	10430.1	4336.93	17447	228.74		1300.87	8921.48		1399.89		7867.8	1255.94	2821.15				17961.7	16338.6	3058.51	1894683		156.68		270.45	10473.7	593.1
1998-06-17	1215				440.81				6871.63	149.26	1287.32		198.87				936.16	11140.2	161894	179.73	87.5	74.29	1325.59	10181.8	4276.93	17447	209.99		1307.83	8980.8		1390.51		8194.27	1291.82	2861.77				18143.3	16065.4	3077.33	1969888		161.41		273.52	10933.6	614.97
1998-06-18	1209.95				435.32				6754.54	148.53	1274.45		195.9				924.86	10521.3	160836	180.19	85.52	72.65	1319.25	10057.6	4071.22	16505.5	221.24		1314.79	9063.85		1390.51		8085.44	1317.66	2878.02				18708.4	16338.6	3124.38	1952906		161.1		268.92	10870.9	628.09
1998-06-19	1216.68				437.15				6805.76	147.06	1258.36		190.48				893.8	10315	158896	180.19	86.9	74.29	1306.56	10579.1	4216.93	17447	224.99		1288.7	9051.98		1384.26		7911.33	1349.23	2855.68				19011.1	16502.5	3166.73	1979592		158.41		268.92	10808.1	617.47
1998-06-22	1211.63				438.07				6981.39	141.91	1255.14		190.21				910.74	10177.5	158543	179.73	86.51	72.65	1338.28	11324.2	4362.64	17557.8	226.86		1290.44	9063.85		1390.51		8226.91	1356.41	2827.24				18910.2	16475.2	3190.26	1926221		156.52		274.03	10787.2	638.72
1998-06-23	1226.78				450.87				6915.53	144.12	1258.36		189.13				902.27	10435.4	157661	181.12	89.09	74.29	1369.99	11895.3	4714.05	17724	224.99		1300.87	9040.12		1393.64		8281.32	1365.02	2833.34				19172.6	16557.2	3256.13	1962610		154.63		285.79	10850	673.09
1998-06-24	1225.09				456.36				7054.57	144.85	1274.45		189.4				903.68	10194.7	158014	181.12	92.66	74.29	1490.5	12069.2	4774.05	17890.2	228.74		1313.92	9277.39		1384.26		8128.97	1366.46	2884.11				19475.3	16693.8	3265.55	2086335		156.36		295.5	11257.6	686.22
1998-06-25	1199.85				449.95				7259.48	142.65	1280.31		196.44				882.5	10177.5	158014	184.36	89.68	75.1	1484.16	12267.8	4628.34	17779.4	228.74		1316.53	9099.44		1374.89		8128.97	1349.23	2878.02				19374.4	16857.7	3322.01	2040241		155.73		289.37	11142.6	673.72
1998-06-26	1206.58				441.72				7310.71	142.65	1296.43		193.46				868.38	10022.8	157661	188.53	91.67	75.1	1496.84	12118.8	3985.51	17862.5	224.99		1311.31	9194.35		1378.01		8205.15	1356.41	2898.33				19313.8	17021.7	3359.65	2034904		157.62		289.37	11079.9	659.97
1998-06-29	1221.73				457.27				7581.47	145.59	1264.18		203.47				789.31	10057.2	158014	189.46	90.08	72.24	1458.79	12069.2	3848.38	17945.5	224.99		1313.05	9218.08		1399.89		8150.73	1362.15	2965.36				19334	16967	3383.18	2073757		156.52		289.37	11038.1	669.34
1998-06-30	1211.63				463.67				7493.66	141.54	1289.98		208.07				818.96	10108.7	157661	186.22	88.89	71.02	1496.84	11870.5	3719.81	18831.7	226.86		1307.83	9455.35		1399.89		7987.5	1389.42	2969.42				19596.4	17185.6	3444.35	2098040		157.15		282.21	11059	683.72
1998-07-01	1221.73				470.07				7647.34	141.91	1289.98		211.32				827.43	9885.25	157838	190.85	88.1	71.84	1433.42	12118.8	3402.69	18388.6	226.86		1335.66	9514.67		1406.14		8063.68	1416.7	3028.32				19515.7	16611.8	3529.05	2078613		154.94		274.03	11539.8	677.47
1998-07-02	1218.36				470.99				7471.7	142.65	1302.88		209.97				834.49	9833.67	155192	190.38	86.9	72.65	1465.13	12143.7	2202.75	18250.2	224.99		1339.13	9277.39		1415.51		8324.85	1421	3038.47				19233.1	16393.3	3477.29	2081042		157.15		278.63	11581.6	664.97
1998-07-03	1218.36				470.99				7471.7	142.65	1302.88		209.97				834.49	9833.67	155192	190.38	86.9	72.65	1465.13	12143.7	2202.75	18250.2	224.99		1339.13	9277.39		1415.51		8324.85	1421	3038.47				19233.1	16393.3	3477.29	2081042		157.15		278.63	11581.6	664.97
[truncated: 5,951 more rows]
[truncated: 1 more columns]

## Sheet: RI_d3
Year	CBOE GLOBAL MARKETS(BTS) - TOT RETURN IND	BIO-RAD LABORATORIES 'A' - TOT RETURN IND	BATH AND BODY WORKS - TOT RETURN IND	AVERY DENNISON - TOT RETURN IND	ASSURANT - TOT RETURN IND	ALLEGION - TOT RETURN IND	ALASKA AIR GROUP - TOT RETURN IND	ADV.AUTO PARTS - TOT RETURN IND	ABIOMED - TOT RETURN IND	XYLEM - TOT RETURN IND	WHIRLPOOL - TOT RETURN IND	WESTERN DIGITAL - TOT RETURN IND	WATERS - TOT RETURN IND	WABTEC - TOT RETURN IND	W R BERKLEY - TOT RETURN IND	VIATRIS - TOT RETURN IND	TYLER TECHNOLOGIES - TOT RETURN IND	TRIMBLE - TOT RETURN IND	TERADYNE (XSC) - TOT RETURN IND	TELEFLEX - TOT RETURN IND	TAKE TWO INTACT.SFTW. - TOT RETURN IND	SOLAREDGE TECHNOLOGIES - TOT RETURN IND	SIGTURE BANK - TOT RETURN IND	ROLLINS - TOT RETURN IND	QUEST DIAGNOSTICS - TOT RETURN IND	QUANTA SERVICES - TOT RETURN IND	POOL - TOT RETURN IND	PAYCOM SOFTWARE - TOT RETURN IND	PACKAGING CORP.OF AM. - TOT RETURN IND	NVR - TOT RETURN IND	MOLSON COORS BEVERAGE COMPANY B - TOT RETURN IND	MGM RESORTS INTL. - TOT RETURN IND	LKQ - TOT RETURN IND	LEIDOS HOLDINGS - TOT RETURN IND	KIMCO REALTY - TOT RETURN IND	JACK HENRY AND ASSOCIATES - TOT RETURN IND	J M SMUCKER - TOT RETURN IND	INCYTE - TOT RETURN IND	IRON MOUNTAIN - TOT RETURN IND	IDEX - TOT RETURN IND	HUNT JB TRANSPORT SVS. - TOT RETURN IND	HOWMET AEROSPACE - TOT RETURN IND	HOST HOTELS & RESORTS REIT - TOT RETURN IND	HENRY SCHEIN - TOT RETURN IND	GENERAC HOLDINGS - TOT RETURN IND	FOX A - TOT RETURN IND	FACTSET RESEARCH SYS. - TOT RETURN IND	F5 - TOT RETURN IND	EXPEDITOR INTL.OF WASH. - TOT RETURN IND
[truncated: 6,784 more rows]
[truncated: 25 more columns]

[truncated: 4 more sheets: RI_d4, RI_d5, RI_d6, RI_d7]
