# Supplementary material for: Reported corporate misconducts: The impact on the financial markets
Source: PLoS One. 2023 Feb 9;18(2):e0276637. doi: 10.1371/journal.pone.0276637 (PMC9910724; doi:10.1371/journal.pone.0276637)
Supplement: S1 Dataset — (ZIP) [file pone.0276637.s001.zip › S3 Dataset.xlsx]

## Sheet: data
Company	Parent Company	Penalty Amount	Subtraction From Penalty	Penalty Amount Adjusted For Eliminating Multiple Counting	Penalty Year	Penalty Date	Offense Group	Primary Offense	Secondary Offense	Description	Level of Government	Action Type	Agency	Civil/Criminal	Prosecution Agreement	Court	Case ID	Private Litigation Case Title	Lawsuit Resolution	Facility State	City	Address	Zip	NAICS Code	NAICS Translation	HQ Country of Parent	HQ State of Parent	Ownership Structure	Parent Company Stock Ticker	Major Industry of Parent	Specific Industry of Parent
Waste Management of Missouri, Inc. d/b/a Waste Management of Rolla, and its successor (2) Waste Corp. of Missouri, Inc. d/b/a Waste Corp. of Rolla	Waste Management Inc.	$23,000	$0	$23,000	1995	19950302	employment-related offenses	labor relations violation		back pay award in unfair labor practices case	federal	agency action	National Labor Relations Board	civil			14-CA-26152-001			Missouri	Rolla		65402	562111	562111: Solid Waste Collection	USA	Texas	publicly traded	WM	waste management and environmental services	waste management
180 Connect Inc	AT&T	$96,475	$0	$96,475	2007	20070507	employment-related offenses	wage and hour violation	Fair Labor Standards Act		federal	agency action	Labor Department Wage and Hour Division	civil			1477673			New York	Farmingdale		11735	237130	237130: Power and Communication Line and Related Structures Construction	USA	Texas	publicly traded	T	telecommunications	telecommunications
180 Connect, Inc.	AT&T	$47,588	$0	$47,588	2004	20040925	employment-related offenses	wage and hour violation	Fair Labor Standards Act		federal	agency action	Labor Department Wage and Hour Division	civil			1363798			Alabama	Pelham		35124	517510	517510: Cable and Other Program Distribution	USA	Texas	publicly traded	T	telecommunications	telecommunications
3D Systems Inc.	3D Systems	$136,083	$0	$136,083	2005	20051231	employment-related offenses	wage and hour violation	Fair Labor Standards Act		federal	agency action	Labor Department Wage and Hour Division	civil			1388128			California	Valencia		91355	54151	54151: Computer Systems Design and Related Services	USA	South Carolina	publicly traded	DDD	miscellaneous manufacturing	3-D printers
3M	3M Company	$60,000	$0	$60,000	2005	20050303	employment-related offenses	labor relations violation		back pay award in unfair labor practices case	federal	agency action	National Labor Relations Board	civil			18-CA-16625-001			Minnesota	St. Paul		55104	322222	322222: Coated and Laminated Paper Manufacturing	USA	Minnesota	publicly traded	MMM	miscellaneous manufacturing	diversified
3M	3M Company	$22,839	$0	$22,839	2008	20080725	employment-related offenses	labor relations violation		back pay award in unfair labor practices case	federal	agency action	National Labor Relations Board	civil			18-CA-18565-001			Minnesota	Maplewood		55144	424120	424120: Stationery and Office Supplies Merchant Wholesalers	USA	Minnesota	publicly traded	MMM	miscellaneous manufacturing	diversified
3M	3M Company	$15,000	$0	$15,000	2003	20030128	safety-related offenses	railroad safety violation			federal	agency action	Federal Railroad Administration	civil												USA	Minnesota	publicly traded	MMM	miscellaneous manufacturing	diversified
3M	3M Company	$5,000	$0	$5,000	2003	20031015	safety-related offenses	railroad safety violation			federal	agency action	Federal Railroad Administration	civil												USA	Minnesota	publicly traded	MMM	miscellaneous manufacturing	diversified
3M Co.	3M Company	$3,000,000	$0	$3,000,000	2011	20110822	employment-related offenses	employment discrimination		Age	federal	agency action	Equal Employment Opportunity Commission	civil												USA	Minnesota	publicly traded	MMM	miscellaneous manufacturing	diversified
3M Company	3M Company	$15,000	$0	$15,000	2007	20070420	employment-related offenses	labor relations violation		back pay award in unfair labor practices case	federal	agency action	National Labor Relations Board	civil			18-CA-17770-001			Minnesota	St. Paul		55104	322222	322222: Coated and Laminated Paper Manufacturing	USA	Minnesota	publicly traded	MMM	miscellaneous manufacturing	diversified
3M Attenti, Ltd.	3M Company	$230,000	$0	$230,000	2012	20120214	competition-related offenses	export control violation			federal	agency action	Bureau of Industry and Security	civil												USA	Minnesota	publicly traded	MMM	miscellaneous manufacturing	diversified
3M Imtec Corporation	3M Company	$125,000	$0	$125,000	2010	20100722	competition-related offenses	export control violation			federal	agency action	Bureau of Industry and Security	civil												USA	Minnesota	publicly traded	MMM	miscellaneous manufacturing	diversified
3-M MINNESOTA MINING & MFG. CO.	3M Company	$6,000	$0	$6,000	2011	20110301	safety-related offenses	railroad safety violation			federal	agency action	Federal Railroad Administration	civil												USA	Minnesota	publicly traded	MMM	miscellaneous manufacturing	diversified
3-M MINNESOTA MINING & MFG. CO.	3M Company	$5,000	$0	$5,000	2012	20120315	safety-related offenses	railroad safety violation			federal	agency action	Federal Railroad Administration	civil												USA	Minnesota	publicly traded	MMM	miscellaneous manufacturing	diversified
3PD, Inc.	XPO Logistics	$64,294	$0	$64,294	2009	20090411	employment-related offenses	wage and hour violation	Fair Labor Standards Act		federal	agency action	Labor Department Wage and Hour Division	civil			1545378			Georgia	Marietta		30062	488510	488510: Freight Transportation Arrangement	USA	Connecticut	publicly traded	NYSE: XPO	freight and logistics	trucking and logistics
3PD,Inc.	XPO Logistics	$28,645	$0	$28,645	2009	20090404	employment-related offenses	wage and hour violation	Fair Labor Standards Act		federal	agency action	Labor Department Wage and Hour Division	civil			1553578			Georgia	Marietta		30062	488510	488510: Freight Transportation Arrangement	USA	Connecticut	publicly traded	NYSE: XPO	freight and logistics	trucking and logistics
99 Cent Only Stores	Ares Management	$5,855	$0	$5,855	2006	20060110	employment-related offenses	labor relations violation		back pay award in unfair labor practices case	federal	agency action	National Labor Relations Board	civil			28-CA-20140-001			California	Commerce		90023	452990	452990: All Other General Merchandise Stores	USA	California	publicly traded	ARES	private equity (including portfolio companies)	private equity (including portfolio companies)
A & A EXPRESS INC	Roadrunner Transportation Systems	$36,750	$0	$36,750	2007	20070928	safety-related offenses	motor vehicle safety violation		SD-2007-0015-US1160	federal	agency action	Federal Motor Carrier Safety Administration	civil						South Dakota	BRANDON					USA	Wisconsin	publicly traded	RRTS	freight and logistics	trucking and logistics
A & A EXPRESS, INC.	Roadrunner Transportation Systems	$6,300	$0	$6,300	2005	20050113	safety-related offenses	motor vehicle safety violation		KY-2005-0014-US0718	federal	agency action	Federal Motor Carrier Safety Administration	civil						Kentucky	RICHMOND					USA	Wisconsin	publicly traded	RRTS	freight and logistics	trucking and logistics
A & B Homecare Solutions, LLC	Encompass Health	$13,843	$0	$13,843	2008	20080309	employment-related offenses	wage and hour violation	Fair Labor Standards Act		federal	agency action	Labor Department Wage and Hour Division	civil			1503743			Connecticut	New Haven		6511	621610	621610: Home Health Care Services	USA	Alabama	publicly traded	EHC	healthcare services	healthcare services
AAON Inc.,	AAON Inc.	$16,984	$0	$16,984	2012	20120320	employment-related offenses	wage and hour violation	Davis-Bacon Act and related		federal	agency action	Labor Department Wage and Hour Division	civil			1640386			Oklahoma	Tulsa		74107	333415	333415: Air-Conditioning and Warm Air Heating Equipment and Commercial and Industrial Refrigeration Equipmen	USA	Oklahoma	publicly traded	AAON	miscellaneous manufacturing	HVAC equipment
AAON Coil Products, Inc.	AAON Inc.	$15,417	$0	$15,417	2013	20130924	employment-related offenses	wage and hour violation	Fair Labor Standards Act		federal	agency action	Labor Department Wage and Hour Division	civil			1699957			Texas	Longview		75602	333415	333415: Air-Conditioning and Warm Air Heating Equipment and Commercial and Industrial Refrigeration Equipmen	USA	Oklahoma	publicly traded	AAON	miscellaneous manufacturing	HVAC equipment
AAR Corp.	AAR Corp.	$14,550	$0	$14,550	2012	20120810	employment-related offenses	wage and hour violation	Service Contract Act		federal	agency action	Labor Department Wage and Hour Division	civil			1657392			New Mexico	Kirtland AFB		87117	336413	336413: Other Aircraft Parts and Auxiliary Equipment Manufacturing	USA	Illinois	publicly traded	AIR	aerospace and military contracting	aerospace & military contracting
AAR AIRCRAFT SERVICES INC	AAR Corp.	$60,000	$0	$60,000	2016	20160127	safety-related offenses	aviation safety violation		MAINTENANCE	federal	agency action	Federal Aviation Administration	civil												USA	Illinois	publicly traded	AIR	aerospace and military contracting	aerospace & military contracting
AAR AIRCRAFT SERVICES INC	AAR Corp.	$30,000	$0	$30,000	2016	20160304	safety-related offenses	aviation safety violation		MAINTENANCE	federal	agency action	Federal Aviation Administration	civil												USA	Illinois	publicly traded	AIR	aerospace and military contracting	aerospace & military contracting
AAR AIRCRAFT SERVICES INC	AAR Corp.	$30,000	$0	$30,000	2016	20160801	safety-related offenses	aviation safety violation		MAINTENANCE	federal	agency action	Federal Aviation Administration	civil			2013SO290045									USA	Illinois	publicly traded	AIR	aerospace and military contracting	aerospace & military contracting
AAR AIRCRAFT SERVICES INC	AAR Corp.	$18,500	$0	$18,500	2015	20150414	safety-related offenses	aviation safety violation		MAINTENANCE	federal	agency action	Federal Aviation Administration	civil												USA	Illinois	publicly traded	AIR	aerospace and military contracting	aerospace & military contracting
AAR AIRCRAFT SERVICES INC	AAR Corp.	$16,875	$0	$16,875	2012	20120515	safety-related offenses	aviation safety violation		MAINTENANCE	federal	agency action	Federal Aviation Administration	civil												USA	Illinois	publicly traded	AIR	aerospace and military contracting	aerospace & military contracting
AAR AIRLIFT GROUP INC	AAR Corp.	$10,000	$0	$10,000	2012	20121213	safety-related offenses	aviation safety violation		MAINTENANCE	federal	agency action	Federal Aviation Administration	civil												USA	Illinois	publicly traded	AIR	aerospace and military contracting	aerospace & military contracting
AAR SERVICES INC	AAR Corp.	$115,000	$0	$115,000	2015	20150710	safety-related offenses	aviation safety violation		MAINTENANCE	federal	agency action	Federal Aviation Administration	civil												USA	Illinois	publicly traded	AIR	aerospace and military contracting	aerospace & military contracting
AAR SERVICES INC	AAR Corp.	$90,000	$0	$90,000	2006	20060807	safety-related offenses	aviation safety violation		HAZ MAT	federal	agency action	Federal Aviation Administration	civil			2006CE700006									USA	Illinois	publicly traded	AIR	aerospace and military contracting	aerospace & military contracting
AAR SERVICES INC	AAR Corp.	$30,000	$0	$30,000	2014	20141016	safety-related offenses	aviation safety violation		MAINTENANCE	federal	agency action	Federal Aviation Administration	civil												USA	Illinois	publicly traded	AIR	aerospace and military contracting	aerospace & military contracting
AAR SERVICES INC	AAR Corp.	$25,000	$0	$25,000	2011	20110322	safety-related offenses	aviation safety violation		MAINTENANCE	federal	agency action	Federal Aviation Administration	civil												USA	Illinois	publicly traded	AIR	aerospace and military contracting	aerospace & military contracting
AAR SERVICES INC	AAR Corp.	$17,000	$0	$17,000	2014	20140819	safety-related offenses	aviation safety violation		QUAL CONTROL	federal	agency action	Federal Aviation Administration	civil												USA	Illinois	publicly traded	AIR	aerospace and military contracting	aerospace & military contracting
AAR International Inc.	AAR Corp.	$9,400	$0	$9,400	2003	20030620	financial offenses	economic sanction violation			federal	agency action	Office of Foreign Assets Control	civil												USA	Illinois	publicly traded	AIR	aerospace and military contracting	aerospace & military contracting
AAR LANDING GEAR SERVICES	AAR Corp.	$30,000	$0	$30,000	2014	20140717	safety-related offenses	aviation safety violation		MAINTENANCE	federal	agency action	Federal Aviation Administration	civil												USA	Illinois	publicly traded	AIR	aerospace and military contracting	aerospace & military contracting
AAR LANDING GEAR SERVICES	AAR Corp.	$20,000	$0	$20,000	2014	20140724	safety-related offenses	aviation safety violation		MAINTENANCE	federal	agency action	Federal Aviation Administration	civil												USA	Illinois	publicly traded	AIR	aerospace and military contracting	aerospace & military contracting
AAR LANDING GEAR SERVICES	AAR Corp.	$11,000	$0	$11,000	2007	20070531	safety-related offenses	aviation safety violation		MAINTENANCE	federal	agency action	Federal Aviation Administration	civil			2005SO190056									USA	Illinois	publicly traded	AIR	aerospace and military contracting	aerospace & military contracting
AAR LANDING GEAR SERVICES	AAR Corp.	$11,000	$0	$11,000	2007	20070828	safety-related offenses	aviation safety violation		MAINTENANCE	federal	agency action	Federal Aviation Administration	civil			2005SO190056									USA	Illinois	publicly traded	AIR	aerospace and military contracting	aerospace & military contracting
AAR LANDING GEAR SERVICES	AAR Corp.	$7,425	$0	$7,425	2013	20131024	safety-related offenses	aviation safety violation		MAINTENANCE	federal	agency action	Federal Aviation Administration	civil												USA	Illinois	publicly traded	AIR	aerospace and military contracting	aerospace & military contracting
Aaron Rents, Inc.	Aaron's	$20,000	$0	$20,000	2004	20040624	employment-related offenses	labor relations violation		back pay award in unfair labor practices case	federal	agency action	National Labor Relations Board	civil			08-CA-33681-001			Ohio	Bellefontaine		43311	442110	442110: Furniture Stores	USA	Georgia	publicly traded	AAN	retailing	retail
Aaron's, Inc.	Aaron's	$16,681	$0	$16,681	2012	20120407	employment-related offenses	wage and hour violation	Fair Labor Standards Act		federal	agency action	Labor Department Wage and Hour Division	civil			1640729			South Carolina	Florence		29501	53221	53221: Consumer Electronics and Appliances Rental	USA	Georgia	publicly traded	AAN	retailing	retail
ABB Vetco Gray Inc. and ABB Vetco Gray UK Ltd.	General Electric	$10,500,000	$0	$10,500,000	2004	20040706	competition-related offenses	Foreign Corrupt Practices Act		ABB Vetco Gray Inc. and ABB Vetco Gray UK Ltd., U.S. and UK subsidiaries of Swiss company ABB Ltd., pleaded guilty to a criminal information charging each of the two companies with two counts of bribery in violation of the Foreign Corrupt Practices Act. ABB later sold the business, which eventually ended up as part of General Electric.	federal	agency action	Justice Department Criminal Division	criminal												USA	Massachusetts	publicly traded	NYSE: GE	diversified	diversified
Abbott Laboratories	Abbott Laboratories	$5,475,000	$0	$5,475,000	2013	20131227	government-contracting-related offenses	False Claims Act and related	kickbacks and bribery	Abbott Laboratories agreed to $5.475 million to resolve allegations that it violated the False Claims Act by paying kickbacks to induce doctors to implant the company's carotid, biliary and peripheral vascular products.	federal	agency action	Justice Department Civil Division	civil												USA	Illinois	publicly traded	ABT	pharmaceuticals	pharmaceuticals
Abbott Laboratories Inc.	AbbVie	$1,500,000,000	$0	$1,500,000,000	2012	20120507	healthcare-related offenses	off-label or unapproved promotion of medical products		Global Health Care Company Abbott Laboratories Inc. has pleaded guilty and agreed to pay $1.5 billion to resolve its criminal and civil liability arising from the company's unlawful promotion of the prescription drug Depakote for uses not approved as safe and effective by the Food and Drug Administration. The resolution - the second largest payment by a drug company - includes a criminal fine and…	federal	agency action	Food and Drug Administration referral to the Justice Department	civil and criminal												USA	Illinois	publicly traded	ABBV	pharmaceuticals	pharmaceuticals
Abbott Laboratories Inc.	AbbVie	$126,500,000	$0	$126,500,000	2010	20101207	government-contracting-related offenses	False Claims Act and related		Abbott Laboratories Inc., B. Braun Medical Inc. and Roxane Laboratories Inc. n/k/a Boehringer Ingelheim Roxane Inc. and affiliated entities agreed to pay $421 million to settle False Claims Act allegations, that they engaged in a scheme to report false and inflated prices for numerous pharmaceutical products knowing that federal healthcare programs relied on those reported prices to set payment r…	federal	agency action	Justice Department Civil Division	civil												USA	Illinois	publicly traded	ABBV	pharmaceuticals	pharmaceuticals
Abbott Laboratories Puerto Rico, Inc.	Abbott Laboratories	$49,045	$0	$49,045	2009	20090305	employment-related offenses	wage and hour violation	Fair Labor Standards Act		federal	agency action	Labor Department Wage and Hour Division	civil			1527129			Puerto Rico	San Juan			423450	423450: Medical, Dental, and Hospital Equipment and Supplies Merchant Wholesalers	USA	Illinois	publicly traded	ABT	pharmaceuticals	pharmaceuticals
Abercrombie & Fitch Inc.	Abercrombie & Fitch	$157,593	$0	$157,593	2015	20150625	employment-related offenses	employment discrimination		The Justice Department reached an agreement with Abercrombie & Fitch Inc. resolving a complaint filed with the Office of Special Counsel for Immigration-Related Unfair Employment Practices claiming that the company discriminated against a non-U.S. citizen in violation of the Immigration and Nationality Act.	federal	agency action	Justice Department Civil Rights Division	civil												USA	Ohio	publicly traded	ANF	retailing	retail-apparel
Abercrombie & Fitch, Inc	Abercrombie & Fitch	$6,200	$0	$6,200	2015	20151007	employment-related offenses	wage and hour violation	child labor or youth employment violation	child labor penalties included	federal	agency action	Labor Department Wage and Hour Division	civil			1773887			New Jersey	Elizabeth		7201	4539	4539: Other Miscellaneous Store Retailers	USA	Ohio	publicly traded	ANF	retailing	retail-apparel
Abercrombie & Fitch Stores Inc.	Abercrombie & Fitch	$71,000	$0	$71,000	2013	20130923	employment-related offenses	employment discrimination		Religion	federal	agency action	Equal Employment Opportunity Commission	civil												USA	Ohio	publicly traded	ANF	retailing	retail-apparel
Abercrombie & Fitch Stores Inc.	Abercrombie & Fitch	$44,600	$0	$44,600	2015	20150728	employment-related offenses	employment discrimination		Religion	federal	agency action	Equal Employment Opportunity Commission	civil												USA	Ohio	publicly traded	ANF	retailing	retail-apparel
Abercrombie & Fitch Stores, Inc.	Abercrombie & Fitch	$50,000,000	$0	$50,000,000	2004	20041118	employment-related offenses	employment discrimination		The U.S. Equal Employment Opportunity Commission private plaintiffs announced their mutual resolution of the lawsuit entitled EEOC v. Abercrombie & Fitch Stores, Inc., Case No. CV-04-4731 SI, which was filed on November 10, 2004, in the United States District Court for the Northern District of California in San Francisco. The lawsuit alleged that Abercrombie & Fitch, which operates a nationwide c…	federal	agency action	Equal Employment Opportunity Commission	civil												USA	Ohio	publicly traded	ANF	retailing	retail-apparel
Abitibi Consolidated	Resolute Forest Products	$15,000	$0	$15,000	2003	20030312	employment-related offenses	labor relations violation		back pay award in unfair labor practices case	federal	agency action	National Labor Relations Board	civil			16-CA-21128-001			Texas	Houston		77228-3011	322121	322121: Paper (except Newsprint) Mills	USA	South Carolina	publicly traded	RFP	building materials	forest products
Abitibi Consolidated, Inc.	Resolute Forest Products	$40,212	$0	$40,212	2006	20060522	employment-related offenses	labor relations violation		back pay award in unfair labor practices case	federal	agency action	National Labor Relations Board	civil			08-CA-35929-001			Ohio	Cleveland		44113	488330	488330: Navigational Services to Shipping	USA	South Carolina	publicly traded	RFP	building materials	forest products
Abitibi-Consolidated Company of Canada	Resolute Forest Products	$10,500	$0	$10,500	2007	20070104	safety-related offenses	railroad safety violation			federal	agency action	Federal Railroad Administration	civil												USA	South Carolina	publicly traded	RFP	building materials	forest products
Abitibi-Consolidated Company of Canada	Resolute Forest Products	$7,800	$0	$7,800	2010	20100304	safety-related offenses	railroad safety violation			federal	agency action	Federal Railroad Administration	civil												USA	South Carolina	publicly traded	RFP	building materials	forest products
AbitibiBowater	Resolute Forest Products	$8,100	$0	$8,100	2011	20110519	safety-related offenses	railroad safety violation			federal	agency action	Federal Railroad Administration	civil												USA	South Carolina	publicly traded	RFP	building materials	forest products
AbitibiBowater	Resolute Forest Products	$7,000	$0	$7,000	2010	20100323	safety-related offenses	railroad safety violation			federal	agency action	Federal Railroad Administration	civil												USA	South Carolina	publicly traded	RFP	building materials	forest products
ABM Industries Inc.	ABM Industries	$5,800,000	$0	$5,800,000	2010	20100902	employment-related offenses	employment discrimination		Sexual Harassment	federal	agency action	Equal Employment Opportunity Commission	civil						California						USA	New York	publicly traded	NYSE: ABM	business services	business services
ABM Industries Inc.	ABM Industries	$180,000	$0	$180,000	2011	20110914	employment-related offenses	employment discrimination		National Origin; Race	federal	agency action	Equal Employment Opportunity Commission	civil						California						USA	New York	publicly traded	NYSE: ABM	business services	business services
ABM Industries Incorporated	ABM Industries	$51,435	$0	$51,435	2008	20081031	employment-related offenses	wage and hour violation	Service Contract Act		federal	agency action	Labor Department Wage and Hour Division	civil			1540335			Texas	Houston		77074	561612	561612: Security Guards and Patrol Services	USA	New York	publicly traded	NYSE: ABM	business services	business services
ABM Industries Incorporated	ABM Industries	$34,576	$0	$34,576	2009	20091208	employment-related offenses	wage and hour violation	Service Contract Act		federal	agency action	Labor Department Wage and Hour Division	civil			1564649			New York	New York		10001	561612	561612: Security Guards and Patrol Services	USA	New York	publicly traded	NYSE: ABM	business services	business services
ABM Industries Incorporated	ABM Industries	$22,819	$0	$22,819	2007	20070209	employment-related offenses	wage and hour violation	Service Contract Act		federal	agency action	Labor Department Wage and Hour Division	civil			1473920			California	San Francisco		94111	5614	5614: Business Support Services	USA	New York	publicly traded	NYSE: ABM	business services	business services
ABM Industries Incorporated	ABM Industries	$20,088	$0	$20,088	2005	20050606	employment-related offenses	wage and hour violation	Fair Labor Standards Act		federal	agency action	Labor Department Wage and Hour Division	civil			1408832			California	Santa Rosa		95403	561720	561720: Janitorial Services	USA	New York	publicly traded	NYSE: ABM	business services	business services
ABM Industries Incorporated	ABM Industries	$18,347	$0	$18,347	2014	20141105	employment-related offenses	labor relations violation		back pay award in unfair labor practices case	federal	agency action	National Labor Relations Board	civil			10-CA-117679			Alabama	Birmingham					USA	New York	publicly traded	NYSE: ABM	business services	business services
ABM Industries Incorporated	ABM Industries	$7,078	$0	$7,078	2008	20080131	employment-related offenses	wage and hour violation	Fair Labor Standards Act		federal	agency action	Labor Department Wage and Hour Division	civil			1501667			California	San Francisco		94111	561720	561720: Janitorial Services	USA	New York	publicly traded	NYSE: ABM	business services	business services
ABM Industries, Inc	ABM Industries	$10,849	$0	$10,849	2011	20110926	employment-related offenses	wage and hour violation	Fair Labor Standards Act		federal	agency action	Labor Department Wage and Hour Division	civil			1620778			Florida	Tampa		33634	561730	561730: Landscaping Services	USA	New York	publicly traded	NYSE: ABM	business services	business services
ABM Industries, Inc.	ABM Industries	$13,767	$0	$13,767	2002	20021016	employment-related offenses	wage and hour violation	Fair Labor Standards Act		federal	agency action	Labor Department Wage and Hour Division	civil			1235812			Louisiana	Jefferson		70123	56172	56172: Janitorial Services	USA	New York	publicly traded	NYSE: ABM	business services	business services
ABM Industries, Incorporated	ABM Industries	$23,868	$0	$23,868	2010	20100802	employment-related offenses	wage and hour violation	Service Contract Act		federal	agency action	Labor Department Wage and Hour Division	civil			1599094			Tennessee	Chattanooga		37411	561720	561720: Janitorial Services	USA	New York	publicly traded	NYSE: ABM	business services	business services
ABM Industries Incorporated and Neiman Marcus	ABM Industries	$50,000	$0	$50,000	2001	20010628	employment-related offenses	labor relations violation		back pay award in unfair labor practices case	federal	agency action	National Labor Relations Board	civil			02-CA-32694-001			California	San Francisco		94111	448140	448140: Family Clothing Stores	USA	New York	publicly traded	NYSE: ABM	business services	business services
ABM Industies Incorporated	ABM Industries	$36,386	$0	$36,386	2013	20130416	employment-related offenses	wage and hour violation	Fair Labor Standards Act		federal	agency action	Labor Department Wage and Hour Division	civil			1690517			Texas	Irving		75062	481111	481111: Scheduled Passenger Air Transportation	USA	New York	publicly traded	NYSE: ABM	business services	business services
ABM Industires Inc.	ABM Industries	$19,919	$0	$19,919	2013	20130706	employment-related offenses	wage and hour violation	Service Contract Act		federal	agency action	Labor Department Wage and Hour Division	civil			1694249			New York	Rochester		14607	561612	561612: Security Guards and Patrol Services	USA	New York	publicly traded	NYSE: ABM	business services	business services
ABM Janitorial - South Central, Inc	ABM Industries	$42,877	$0	$42,877	2014	20140517	employment-related offenses	wage and hour violation	Fair Labor Standards Act		federal	agency action	Labor Department Wage and Hour Division	civil			1726551			Texas	Houston		77002	561720	561720: Janitorial Services	USA	New York	publicly traded	NYSE: ABM	business services	business services
A. B. M. Janitorial Services	ABM Industries	$23,787	$0	$23,787	2011	20110320	employment-related offenses	wage and hour violation	Fair Labor Standards Act		federal	agency action	Labor Department Wage and Hour Division	civil			1611745			Pennsylvania	Philadelphia		19153	561720	561720: Janitorial Services	USA	New York	publicly traded	NYSE: ABM	business services	business services
ABM Janitorial Services	ABM Industries	$85,000	$0	$85,000	2007	20070320	employment-related offenses	labor relations violation		back pay award in unfair labor practices case	federal	agency action	National Labor Relations Board	civil			04-CA-34964-001			Pennsylvania	King of Prussia		19406	561720	561720: Janitorial Services	USA	New York	publicly traded	NYSE: ABM	business services	business services
ABM Janitorial Services	ABM Industries	$21,990	$0	$21,990	2007	20071030	employment-related offenses	labor relations violation		back pay award in unfair labor practices case	federal	agency action	National Labor Relations Board	civil			20-CA-33289-001			California	San Francisco		94103	561720	561720: Janitorial Services	USA	New York	publicly traded	NYSE: ABM	business services	business services
ABM Janitorial Services	ABM Industries	$6,200	$0	$6,200	2013	20130612	employment-related offenses	labor relations violation		back pay award in unfair labor practices case	federal	agency action	National Labor Relations Board	civil			01-CA-088871			Massachusetts	Somerville					USA	New York	publicly traded	NYSE: ABM	business services	business services
ABM Janitorial Services, Inc.	ABM Industries	$182,542	$0	$182,542	2010	20101106	employment-related offenses	wage and hour violation	Service Contract Act		federal	agency action	Labor Department Wage and Hour Division	civil			1585188			Ohio	Cincinnati		45203	56172	56172: Janitorial Services	USA	New York	publicly traded	NYSE: ABM	business services	business services
ABM Janitorial Services - Northeast, Inc.	ABM Industries	$7,233	$0	$7,233	2010	20101210	employment-related offenses	wage and hour violation	Fair Labor Standards Act		federal	agency action	Labor Department Wage and Hour Division	civil			1595651			Massachusetts	Somerville		2143	561720	561720: Janitorial Services	USA	New York	publicly traded	NYSE: ABM	business services	business services
ABM Janitorial Services-Northwest, Inc.	ABM Industries	$36,350	$0	$36,350	2010	20101231	employment-related offenses	wage and hour violation	Service Contract Act		federal	agency action	Labor Department Wage and Hour Division	civil			1589660			Alaska	Anchorage		99503	56172	56172: Janitorial Services	USA	New York	publicly traded	NYSE: ABM	business services	business services
ABM Janitorial Services - North Central, Inc	ABM Industries	$11,020	$0	$11,020	2012	20120512	employment-related offenses	wage and hour violation	Fair Labor Standards Act		federal	agency action	Labor Department Wage and Hour Division	civil			1650712			Illinois	Chicago		60601	561720	561720: Janitorial Services	USA	New York	publicly traded	NYSE: ABM	business services	business services
ABM Janitorial Services-South Central, Inc.	ABM Industries	$31,371	$0	$31,371	2010	20100902	employment-related offenses	wage and hour violation	Fair Labor Standards Act		federal	agency action	Labor Department Wage and Hour Division	civil			1566684			Texas	Houston		77023	561720	561720: Janitorial Services	USA	New York	publicly traded	NYSE: ABM	business services	business services
ABM Janitorial Services - South Central, Inc.	ABM Industries	$9,240	$0	$9,240	2009	20090920	employment-related offenses	wage and hour violation	Fair Labor Standards Act		federal	agency action	Labor Department Wage and Hour Division	civil			1559132			Louisiana	Metairie		70002	561720	561720: Janitorial Services	USA	New York	publicly traded	NYSE: ABM	business services	business services
ABM Janitorial Services - South Central, Inc.	ABM Industries	$5,103	$0	$5,103	2012	20121220	employment-related offenses	wage and hour violation	Fair Labor Standards Act		federal	agency action	Labor Department Wage and Hour Division	civil			1677769			Texas	Abilene		79601	561720	561720: Janitorial Services	USA	New York	publicly traded	NYSE: ABM	business services	business services
ABM Janitorial Services-South Central, Inc	ABM Industries	$20,549	$0	$20,549	2014	20140718	employment-related offenses	wage and hour violation	Fair Labor Standards Act		federal	agency action	Labor Department Wage and Hour Division	civil			1728455			Texas	Houston		77032	561720	561720: Janitorial Services	USA	New York	publicly traded	NYSE: ABM	business services	business services
ABM Janitorial Services-South Central, Inc.	ABM Industries	$46,000	$0	$46,000	2009	20090724	employment-related offenses	employment discrimination		race	federal	agency action	Equal Employment Opportunity Commission	civil						Texas						USA	New York	publicly traded	NYSE: ABM	business services	business services
ABM Lakeside	ABM Industries	$22,115	$0	$22,115	2010	20100217	employment-related offenses	labor relations violation		back pay award in unfair labor practices case	federal	agency action	National Labor Relations Board	civil			13-CA-45250-001			Illinois	Chicago		60601	561720	561720: Janitorial Services	USA	New York	publicly traded	NYSE: ABM	business services	business services
ABM Security Services	ABM Industries	$8,912	$0	$8,912	2010	20100714	employment-related offenses	wage and hour violation	Fair Labor Standards Act		federal	agency action	Labor Department Wage and Hour Division	civil			1588447			Georgia	Atlanta		30309	561612	561612: Security Guards and Patrol Services	USA	New York	publicly traded	NYSE: ABM	business services	business services
ABM Services, Inc.	ABM Industries	$52,516	$0	$52,516	2013	20131113	employment-related offenses	wage and hour violation	Fair Labor Standards Act		federal	agency action	Labor Department Wage and Hour Division	civil			1686140			California	Fresno		93722	561720	561720: Janitorial Services	USA	New York	publicly traded	NYSE: ABM	business services	business services
ABM Services, Incorporated	ABM Industries	$15,783	$0	$15,783	2013	20130330	employment-related offenses	wage and hour violation	Service Contract Act		federal	agency action	Labor Department Wage and Hour Division	civil			1688710			California	San Diego		92135	561720	561720: Janitorial Services	USA	New York	publicly traded	NYSE: ABM	business services	business services
ABTTC, Inc.	AAC Holdings	$35,071	$0	$35,071	2012	20120724	employment-related offenses	wage and hour violation	Fair Labor Standards Act		federal	agency action	Labor Department Wage and Hour Division	civil			1595285			California	Murrieta		92562	623220	623220: Residential Mental Health and Substance Abuse Facilities	USA	Tennessee	publicly traded	AACH	healthcare services	substance abuse services
ABTTC, Inc.	AAC Holdings	$34,692	$0	$34,692	2012	20120724	employment-related offenses	wage and hour violation	Fair Labor Standards Act		federal	agency action	Labor Department Wage and Hour Division	civil			1670571			California	San Diego		92102	623220	623220: Residential Mental Health and Substance Abuse Facilities	USA	Tennessee	publicly traded	AACH	healthcare services	substance abuse services
ABTTC, Inc.	AAC Holdings	$9,448	$0	$9,448	2012	20120724	employment-related offenses	wage and hour violation	Fair Labor Standards Act		federal	agency action	Labor Department Wage and Hour Division	civil			1663197			California	Murrieta		92562	623220	623220: Residential Mental Health and Substance Abuse Facilities	USA	Tennessee	publicly traded	AACH	healthcare services	substance abuse services
ABX, INC	Air Transport Services Group	$10,000	$0	$10,000	2007	20070530	safety-related offenses	aviation safety violation		HAZ MAT	federal	agency action	Federal Aviation Administration	civil			2005EA700623									USA	Ohio	publicly traded	ATSG	freight and logistics	air cargo
ABX Air	Air Transport Services Group	$10,000	$0	$10,000	2004	20040819	employment-related offenses	Family and Medical Leave Act			federal	agency action	Labor Department Wage and Hour Division	civil			1379175			Ohio	Wilmington		45177	481112	481112: Scheduled Freight Air Transportation	USA	Ohio	publicly traded	ATSG	freight and logistics	air cargo
ABX AIR INC	Air Transport Services Group	$30,000	$0	$30,000	2009	20090612	safety-related offenses	aviation safety violation		HAZ MAT	federal	agency action	Federal Aviation Administration	civil			2008EA700252									USA	Ohio	publicly traded	ATSG	freight and logistics	air cargo
ABX AIR INC	Air Transport Services Group	$20,000	$0	$20,000	2009	20090327	safety-related offenses	aviation safety violation		HAZ MAT	federal	agency action	Federal Aviation Administration	civil			2008NM700125									USA	Ohio	publicly traded	ATSG	freight and logistics	air cargo
ABX AIR INC	Air Transport Services Group	$8,800	$0	$8,800	2009	20090327	safety-related offenses	aviation safety violation		HAZ MAT	federal	agency action	Federal Aviation Administration	civil			2008NM700075									USA	Ohio	publicly traded	ATSG	freight and logistics	air cargo
ABX AIR INC	Air Transport Services Group	$55,000	$0	$55,000	2002	20020711	safety-related offenses	aviation safety violation		HAZ MAT	federal	agency action	Federal Aviation Administration	civil			2000CE010054									USA	Ohio	publicly traded	ATSG	freight and logistics	air cargo
ABX AIR INC	Air Transport Services Group	$55,000	$0	$55,000	1995	19950509	safety-related offenses	aviation safety violation		HAZ MAT	federal	agency action	Federal Aviation Administration	civil			1997SO730531									USA	Ohio	publicly traded	ATSG	freight and logistics	air cargo
ABX AIR INC	Air Transport Services Group	$45,000	$0	$45,000	2007	20070801	safety-related offenses	aviation safety violation		HAZ MAT	federal	agency action	Federal Aviation Administration	civil			2006GL700267									USA	Ohio	publicly traded	ATSG	freight and logistics	air cargo
ABX AIR INC	Air Transport Services Group	$40,000	$0	$40,000	2016	20161209	safety-related offenses	aviation safety violation		HAZ MAT	federal	agency action	Federal Aviation Administration	civil			2013SO700504									USA	Ohio	publicly traded	ATSG	freight and logistics	air cargo
ABX AIR INC	Air Transport Services Group	$22,000	$0	$22,000	2007	20071016	safety-related offenses	aviation safety violation		HAZ MAT	federal	agency action	Federal Aviation Administration	civil			2007NM700023									USA	Ohio	publicly traded	ATSG	freight and logistics	air cargo
ABX AIR INC	Air Transport Services Group	$20,000	$0	$20,000	2000	20000509	safety-related offenses	aviation safety violation		HAZ MAT	federal	agency action	Federal Aviation Administration	civil			1997SO730531									USA	Ohio	publicly traded	ATSG	freight and logistics	air cargo
ABX AIR INC	Air Transport Services Group	$15,000	$0	$15,000	2003	20030421	safety-related offenses	aviation safety violation		HAZ MAT	federal	agency action	Federal Aviation Administration	civil			2002CE010034									USA	Ohio	publicly traded	ATSG	freight and logistics	air cargo
ABX AIR INC	Air Transport Services Group	$12,500	$0	$12,500	2000	20000713	safety-related offenses	aviation safety violation		HAZ MAT	federal	agency action	Federal Aviation Administration	civil			2000SW710076									USA	Ohio	publicly traded	ATSG	freight and logistics	air cargo
ABX AIR INC	Air Transport Services Group	$11,000	$0	$11,000	2005	20050222	safety-related offenses	aviation safety violation		MAINTENANCE	federal	agency action	Federal Aviation Administration	civil			2004GL230065									USA	Ohio	publicly traded	ATSG	freight and logistics	air cargo
ABX AIR INC	Air Transport Services Group	$10,000	$0	$10,000	2014	20140414	safety-related offenses	aviation safety violation		HAZ MAT	federal	agency action	Federal Aviation Administration	civil												USA	Ohio	publicly traded	ATSG	freight and logistics	air cargo
ABX AIR INC	Air Transport Services Group	$10,000	$0	$10,000	2007	20070801	safety-related offenses	aviation safety violation		HAZ MAT	federal	agency action	Federal Aviation Administration	civil			2006GL700267									USA	Ohio	publicly traded	ATSG	freight and logistics	air cargo
ABX AIR INC	Air Transport Services Group	$10,000	$0	$10,000	2005	20050628	safety-related offenses	aviation safety violation		HAZ MAT	federal	agency action	Federal Aviation Administration	civil			2005NM700032									USA	Ohio	publicly traded	ATSG	freight and logistics	air cargo
ABX AIR INC	Air Transport Services Group	$8,000	$0	$8,000	2015	20150706	safety-related offenses	aviation safety violation		FLT OPNS	federal	agency action	Federal Aviation Administration	civil												USA	Ohio	publicly traded	ATSG	freight and logistics	air cargo
ABX AIR INC	Air Transport Services Group	$7,500	$0	$7,500	2005	20050711	safety-related offenses	aviation safety violation		HAZ MAT	federal	agency action	Federal Aviation Administration	civil			2004GL700528									USA	Ohio	publicly traded	ATSG	freight and logistics	air cargo
ABX AIR INC	Air Transport Services Group	$7,500	$0	$7,500	2000	20000106	safety-related offenses	aviation safety violation		HAZ MAT	federal	agency action	Federal Aviation Administration	civil			1998SO760003									USA	Ohio	publicly traded	ATSG	freight and logistics	air cargo
ABX AIR INC	Air Transport Services Group	$6,866	$0	$6,866	2015	20150311	safety-related offenses	aviation safety violation		HAZ MAT	federal	agency action	Federal Aviation Administration	civil												USA	Ohio	publicly traded	ATSG	freight and logistics	air cargo
Acadia Abilene LLC	Acadia Healthcare	$9,420	$0	$9,420	2010	20101215	employment-related offenses	wage and hour violation	Fair Labor Standards Act		federal	agency action	Labor Department Wage and Hour Division	civil			1536765			Texas	Abilene		79602	9660		USA	Tennessee	publicly traded	ACHC	healthcare services	healthcare services
Acadia Healthcare Company, LLC	Acadia Healthcare	$27,970	$0	$27,970	2010	20101215	employment-related offenses	wage and hour violation	Fair Labor Standards Act		federal	agency action	Labor Department Wage and Hour Division	civil			1608184			Georgia	Atlanta		30339	62139	62139: Offices of All Other Health Practitioners	USA	Tennessee	publicly traded	ACHC	healthcare services	healthcare services
Acadia Healthcare, LLC.	Acadia Healthcare	$6,305	$0	$6,305	2010	20101215	employment-related offenses	wage and hour violation	Fair Labor Standards Act		federal	agency action	Labor Department Wage and Hour Division	civil			1606740			Georgia	Riverdale		30274	622210	622210: Psychiatric and Substance Abuse Hospitals	USA	Tennessee	publicly traded	ACHC	healthcare services	healthcare services
Acclarent Inc.	Johnson & Johnson	$18,000,000	$0	$18,000,000	2016	20160722	government-contracting-related offenses	False Claims Act and related		California-based medical device manufacturer Acclarent Inc., a subsidiary of Johnson & Johnson, agreed to pay $18 million to resolve allegations that the company caused health care providers to submit false claims to Medicare and other federal health care programs by marketing and distributing its sinus spacer product for use as a drug delivery device without Food and Drug Administration approval.	federal	agency action	Justice Department Civil Division	civil												USA	New Jersey	publicly traded	JNJ	pharmaceuticals	pharmaceuticals
Accredo Health Group	Cigna	$60,000,000	$0	$60,000,000	2015	20150501	competition-related offenses	kickbacks and bribery	fraud	The United States Attorney for the Southern District of New York and the U.S. Department of Health and Human Services announced a $60 million settlement of a civil fraud lawsuit against Accredo Health Group concerning an alleged kickback scheme with Novartis Pharmaceuticals.	federal	agency action	U.S. Attorney-Southern District of New York	civil												USA	Connecticut	publicly traded	CI	healthcare services	insurance; managed care
ACS Consultant Company, Inc.	Conduent	$47,491	$0	$47,491	2007	20071116	employment-related offenses	wage and hour violation	Fair Labor Standards Act		federal	agency action	Labor Department Wage and Hour Division	civil			1495783			Connecticut	Cheshire		6410	561499	561499: All Other Business Support Services	USA	Connecticut	publicly traded	CNDT	miscellaneous services	outsourced services
ACS State & Local Solutions, Inc.	Conduent	$10,278	$0	$10,278	2005	20051027	employment-related offenses	wage and hour violation	Fair Labor Standards Act		federal	agency action	Labor Department Wage and Hour Division	civil			1411307			Texas	Weslaco		78596	561310	561310: Employment Placement Agencies	USA	Connecticut	publicly traded	CNDT	miscellaneous services	outsourced services
Acuity Brands Inc.	Acuity Brands	$700,000	$0	$700,000	2006	20060309	safety-related offenses	product safety violation		Acuity Brands Inc., of Atlanta, Ga., agreed to pay a $700,000 civil penalty to settle allegations that the company failed to report to CPSC in a timely manner about defects and hazards in more than 1.4 million of its Lithonia Lighting products.	federal	agency action	Consumer Product Safety Commission	civil												USA	Georgia	publicly traded	AYI	miscellaneous manufacturing	lighting equipment
Acuity Brands, Inc	Acuity Brands	$7,932	$0	$7,932	2014	20140203	employment-related offenses	Family and Medical Leave Act			federal	agency action	Labor Department Wage and Hour Division	civil			1713030			Indiana	Crawfordsville		47933	335129	335129: Other Lighting Equipment Manufacturing	USA	Georgia	publicly traded	AYI	miscellaneous manufacturing	lighting equipment
Acushnet Company	Acushnet Holdings	$10,001	$0	$10,001	2009	20090521	employment-related offenses	benefit plan administrator violation		Deficient Filer	federal	agency action	Employee Benefits Security Administration	civil						Massachusetts						USA	Massachusetts	publicly traded	GOLF	miscellaneous manufacturing	golf equipment
Acxiom Corporation	Interpublic	$197,729	$0	$197,729	2004	20040916	employment-related offenses	wage and hour violation	Fair Labor Standards Act		federal	agency action	Labor Department Wage and Hour Division	civil			1332517			Arkansas	Little Rock		72207	518210	518210: Data Processing, Hosting, and Related Services	USA	New York	publicly traded	IPG	miscellaneous services	advertising
Addus Health Care, Inc.	Addus HomeCare	$146,432	$0	$146,432	2006	20060715	employment-related offenses	wage and hour violation	Fair Labor Standards Act		federal	agency action	Labor Department Wage and Hour Division	civil			1446092			Illinois	Palatine		60067	621610	621610: Home Health Care Services	USA	Illinois	publicly traded	ADUS	healthcare services	personal care services
ADDUS HEALTHCARE, INC.	Addus HomeCare	$10,001	$0	$10,001	2016	20160722	employment-related offenses	benefit plan administrator violation		Deficient Filer	federal	agency action	Employee Benefits Security Administration	civil						Illinois						USA	Illinois	publicly traded	ADUS	healthcare services	personal care services
ADM CORN PROCESSING	Archer Daniels Midland	$14,100	$0	$14,100	2012	20121212	safety-related offenses	railroad safety violation			federal	agency action	Federal Railroad Administration	civil												USA	Illinois	publicly traded	ADM	agribusiness	agribusiness
ADM Corn Processing	Archer Daniels Midland	$12,000	$0	$12,000	2005	20050909	safety-related offenses	railroad safety violation			federal	agency action	Federal Railroad Administration	civil												USA	Illinois	publicly traded	ADM	agribusiness	agribusiness
ADM Corn Processing	Archer Daniels Midland	$12,000	$0	$12,000	2004	20040929	safety-related offenses	railroad safety violation			federal	agency action	Federal Railroad Administration	civil												USA	Illinois	publicly traded	ADM	agribusiness	agribusiness
ADM CORN PROCESSING	Archer Daniels Midland	$10,500	$0	$10,500	2015	20151102	safety-related offenses	railroad safety violation			federal	agency action	Federal Railroad Administration	civil												USA	Illinois	publicly traded	ADM	agribusiness	agribusiness
ADM CORN PROCESSING	Archer Daniels Midland	$9,500	$0	$9,500	2012	20121212	safety-related offenses	railroad safety violation			federal	agency action	Federal Railroad Administration	civil												USA	Illinois	publicly traded	ADM	agribusiness	agribusiness
ADM CORN PROCESSING	Archer Daniels Midland	$7,500	$0	$7,500	2012	20121212	safety-related offenses	railroad safety violation			federal	agency action	Federal Railroad Administration	civil												USA	Illinois	publicly traded	ADM	agribusiness	agribusiness
ADM CORN PROCESSING	Archer Daniels Midland	$7,500	$0	$7,500	2012	20121212	safety-related offenses	railroad safety violation			federal	agency action	Federal Railroad Administration	civil												USA	Illinois	publicly traded	ADM	agribusiness	agribusiness
ADM CORN PROCESSING	Archer Daniels Midland	$7,500	$0	$7,500	2011	20111206	safety-related offenses	railroad safety violation			federal	agency action	Federal Railroad Administration	civil												USA	Illinois	publicly traded	ADM	agribusiness	agribusiness
ADM Corn Processing	Archer Daniels Midland	$7,500	$0	$7,500	2004	20040929	safety-related offenses	railroad safety violation			federal	agency action	Federal Railroad Administration	civil												USA	Illinois	publicly traded	ADM	agribusiness	agribusiness
ADM CORN PROCESSING	Archer Daniels Midland	$7,400	$0	$7,400	2011	20110210	safety-related offenses	railroad safety violation			federal	agency action	Federal Railroad Administration	civil												USA	Illinois	publicly traded	ADM	agribusiness	agribusiness
ADM CORN PROCESSING	Archer Daniels Midland	$7,200	$0	$7,200	2008	20081219	safety-related offenses	railroad safety violation			federal	agency action	Federal Railroad Administration	civil												USA	Illinois	publicly traded	ADM	agribusiness	agribusiness
ADM CORN PROCESSING	Archer Daniels Midland	$7,000	$0	$7,000	2013	20131021	safety-related offenses	railroad safety violation			federal	agency action	Federal Railroad Administration	civil												USA	Illinois	publicly traded	ADM	agribusiness	agribusiness
ADM Corn Processing	Archer Daniels Midland	$6,000	$0	$6,000	2007	20070213	safety-related offenses	railroad safety violation			federal	agency action	Federal Railroad Administration	civil												USA	Illinois	publicly traded	ADM	agribusiness	agribusiness
ADM Grain Company	Archer Daniels Midland	$14,000	$0	$14,000	2011	20110322	employment-related offenses	labor relations violation		back pay award in unfair labor practices case	federal	agency action	National Labor Relations Board	civil			33-CA-16100-001			Illinois	Mendota		61342	111199	111199: All Other Grain Farming	USA	Illinois	publicly traded	ADM	agribusiness	agribusiness
ADM Investor Services, Inc.	Archer Daniels Midland	$200,000	$0	$200,000	2009	20090326	financial offenses	investor protection violation	securities issuance or trading violation	The U.S. Commodity Futures Trading Commission simultaneously filed and settled charges against ADM Investor Services, Inc. for violating rules governing post-execution allocations, maintenance of books and records, and supervision of its employees. The CFTC order sanctioned the company with a $200,000 civil monetary penalty.	federal	agency action	Commodity Futures Trading Commission	civil												USA	Illinois	publicly traded	ADM	agribusiness	agribusiness
ADM Investor Services, Inc.	Archer Daniels Midland	$425,000	$0	$425,000	2013	20130930	financial offenses	investor protection violation	securities issuance or trading violation		federal	agency action	Commodity Futures Trading Commission	civil												USA	Illinois	publicly traded	ADM	agribusiness	agribusiness
ADM Processing	Archer Daniels Midland	$18,000	$0	$18,000	2015	20151102	safety-related offenses	railroad safety violation			federal	agency action	Federal Railroad Administration	civil												USA	Illinois	publicly traded	ADM	agribusiness	agribusiness
ADM River Port	Archer Daniels Midland	$5,000	$0	$5,000	2010	20100204	safety-related offenses	railroad safety violation			federal	agency action	Federal Railroad Administration	civil												USA	Illinois	publicly traded	ADM	agribusiness	agribusiness
ADM Plant #401	Archer Daniels Midland	$32,500	$0	$32,500	2005	20050909	employment-related offenses	labor relations violation		back pay award in unfair labor practices case	federal	agency action	National Labor Relations Board	civil			33-CA-14574-001			Illinois	Peoria		61602	311213	311213: Malt Manufacturing	USA	Illinois	publicly traded	ADM	agribusiness	agribusiness
AdminaStar Federal, Inc.	Anthem	$6,000,000	$0	$6,000,000	2005	20050920	government-contracting-related offenses	False Claims Act and related		AdminaStar Federal, Inc. agreed to pay the United States $6 million to resolve allegations that the company interfered with Medicare evaluations and overcharged the federal healthcare program.	federal	agency action	Justice Department Civil Division	civil												USA	Indiana	publicly traded	ANTM	healthcare services	insurance; managed care
ADP, Inc.	Automatic Data Processing	$11,217	$0	$11,217	2009	20090702	employment-related offenses	labor relations violation		back pay award in unfair labor practices case	federal	agency action	National Labor Relations Board	civil			28-CA-22524-001			Texas	El Paso		79912	541214	541214: Payroll Services	USA	New Jersey	publicly traded	ADP	business services	business services
ADP, Inc.	Automatic Data Processing	$33,309	$0	$33,309	2012	20120527	employment-related offenses	wage and hour violation	Fair Labor Standards Act		federal	agency action	Labor Department Wage and Hour Division	civil			1651757			North Carolina	Charlotte		28207	541214	541214: Payroll Services	USA	New Jersey	publicly traded	ADP	business services	business services
ADP, LLC	Automatic Data Processing	$1,400,000	$0	$1,400,000	2016	20160729	employment-related offenses	employment discrimination		ADP, LLC, a leading payroll processing and human resource management outsourcing provider, agreed to voluntarily resolve employment discrimination allegations filed in Illinois with the U.S. Equal Employment Opportunity Commission . As the result of successful conciliation efforts between the parties, ADP agreed to pay nearly $1.4 million and to further enhance its recruitment, hiring and promoti…	federal	agency action	Equal Employment Opportunity Commission	civil						Illinois						USA	New Jersey	publicly traded	ADP	business services	business services
ADT Security Services	Apollo Global Management	$45,820	$0	$45,820	2012	20120410	employment-related offenses	wage and hour violation	Fair Labor Standards Act		federal	agency action	Labor Department Wage and Hour Division	civil			1662597			Texas	Irving		75063	561621	561621: Security Systems Services (except Locksmiths)	USA	New York	publicly traded	APO	private equity (including portfolio companies)	private equity (including portfolio companies)
ADT Security Services, Inc.	Apollo Global Management	$42,429	$0	$42,429	2009	20091112	employment-related offenses	labor relations violation		back pay award in unfair labor practices case	federal	agency action	National Labor Relations Board	civil			07-CA-51832-001			Michigan	Wyoming		49509	561621	561621: Security Systems Services (except Locksmiths)	USA	New York	publicly traded	APO	private equity (including portfolio companies)	private equity (including portfolio companies)
ADT Security Services, Inc.	Apollo Global Management	$5,893	$0	$5,893	2007	20071211	employment-related offenses	wage and hour violation	Fair Labor Standards Act		federal	agency action	Labor Department Wage and Hour Division	civil			1491671			West Virginia	Charleston		25312	561621	561621: Security Systems Services (except Locksmiths)	USA	New York	publicly traded	APO	private equity (including portfolio companies)	private equity (including portfolio companies)
ADT Security Services, Inc.	Apollo Global Management	$5,073	$0	$5,073	2012	20120703	employment-related offenses	wage and hour violation	Fair Labor Standards Act		federal	agency action	Labor Department Wage and Hour Division	civil			1626919			North Carolina	Morrisville		27560	561621	561621: Security Systems Services (except Locksmiths)	USA	New York	publicly traded	APO	private equity (including portfolio companies)	private equity (including portfolio companies)
ADT/TYCO Security Services	Apollo Global Management	$31,000	$0	$31,000	2003	20030407	employment-related offenses	labor relations violation		back pay award in unfair labor practices case	federal	agency action	National Labor Relations Board	civil			34-CA-10233-001			Connecticut	Wallingford		6492	335228	335228: Other Major Household Appliance Manufacturing	USA	New York	publicly traded	APO	private equity (including portfolio companies)	private equity (including portfolio companies)
ADT LLC d/b/a ADT Security Services	Apollo Global Management	$11,428	$0	$11,428	2016	20160412	employment-related offenses	labor relations violation		back pay award in unfair labor practices case	federal	agency action	National Labor Relations Board	civil			10-CA-141326			South Carolina	Columbia					USA	New York	publicly traded	APO	private equity (including portfolio companies)	private equity (including portfolio companies)
Advance Auto Parts	Advance Auto Parts	$32,338	$0	$32,338	2001	20010914	employment-related offenses	labor relations violation		back pay award in unfair labor practices case	federal	agency action	National Labor Relations Board	civil			10-CA-32731-001			Alabama	Gadsden		35904	441310	441310: Automotive Parts and Accessories Stores	USA	Virginia	publicly traded	AAP	retailing	retail-auto parts
Advance Auto Parts	Advance Auto Parts	$11,766	$0	$11,766	2006	20060315	employment-related offenses	labor relations violation		back pay award in unfair labor practices case	federal	agency action	National Labor Relations Board	civil			04-CA-33900-001			Pennsylvania	Kutztown		19530	441310	441310: Automotive Parts and Accessories Stores	USA	Virginia	publicly traded	AAP	retailing	retail-auto parts
Advance Auto Parts	Advance Auto Parts	$6,000	$0	$6,000	2004	20041217	employment-related offenses	labor relations violation		back pay award in unfair labor practices case	federal	agency action	National Labor Relations Board	civil			11-CA-20489-001			North Carolina	Gastonia		28052	336111	336111: Automobile Manufacturing	USA	Virginia	publicly traded	AAP	retailing	retail-auto parts
Advance Auto Parts, Inc.	Advance Auto Parts	$9,695	$0	$9,695	2004	20040717	employment-related offenses	wage and hour violation	Fair Labor Standards Act		federal	agency action	Labor Department Wage and Hour Division	civil			1391632			Virginia	Roanoke		24015	44131	44131: Automotive Parts and Accessories Stores	USA	Virginia	publicly traded	AAP	retailing	retail-auto parts
Advance Auto Parts, Inc., Advance Stores Company, Inc., Advance Auto Parts Distribution Center	Advance Auto Parts	$42,000	$0	$42,000	2008	20080730	employment-related offenses	labor relations violation		back pay award in unfair labor practices case	federal	agency action	National Labor Relations Board	civil			04-CA-35755-001			Pennsylvania	Kutztown		19530	441310	441310: Automotive Parts and Accessories Stores	USA	Virginia	publicly traded	AAP	retailing	retail-auto parts
Advance Stores Company, Inc.	Advance Auto Parts	$50,000	$0	$50,000	2009	20090309	employment-related offenses	employment discrimination		disability	federal	agency action	Equal Employment Opportunity Commission	civil						Virginia						USA	Virginia	publicly traded	AAP	retailing	retail-auto parts
Advanced Disposal Services Inc.	Waste Management Inc.	$9,576	$0	$9,576	2016	20161017	employment-related offenses	Family and Medical Leave Act			federal	agency action	Labor Department Wage and Hour Division	civil			1802984			Illinois	Northbrook	2800 Shermer Road	60062			USA	Texas	publicly traded	WM	waste management and environmental services	waste management
Advanced Disposal Services, Inc.	Waste Management Inc.	$22,939	$0	$22,939	2011	20110825	employment-related offenses	labor relations violation		back pay award in unfair labor practices case	federal	agency action	National Labor Relations Board	civil			26-CA-023964			Mississippi	Olive Branch					USA	Texas	publicly traded	WM	waste management and environmental services	waste management
Advanced Disposal Services, North Atlanta	Waste Management Inc.	$57,381	$0	$57,381	2009	20091023	employment-related offenses	labor relations violation		back pay award in unfair labor practices case	federal	agency action	National Labor Relations Board	civil			10-CA-37997-001			Georgia	Ball Ground		30107	562219	562219: Other Nonhazardous Waste Treatment and Disposal	USA	Texas	publicly traded	WM	waste management and environmental services	waste management
Advanced Medical Optics	Abbott Laboratories	$16,800	$0	$16,800	2004	20040412	employment-related offenses	labor relations violation		back pay award in unfair labor practices case	federal	agency action	National Labor Relations Board	civil			21-CA-36104-001			California	Irvine		92606	333314	333314: Optical Instrument and Lens Manufacturing	USA	Illinois	publicly traded	ABT	pharmaceuticals	pharmaceuticals
Advanced Management Technologies, Inc.	Tetra Tech Inc.	$65,985	$0	$65,985	2007	20071126	employment-related offenses	wage and hour violation	Service Contract Act		federal	agency action	Labor Department Wage and Hour Division	civil			1397561			Virginia	Arlington		22209	334611	334611: Software Reproducing	USA	California	publicly traded	TTEK	construction and engineering	construction & engineering
Advanced Micro Devices	Advanced Micro Devices	$11,000	$0	$11,000	2008	20080811	competition-related offenses	export control violation			federal	agency action	Bureau of Industry and Security	civil												USA	California	publicly traded	AMD	electrical and electronic equipment	semiconductors
Advanced Neuromodulation Systems, Inc.	Abbott Laboratories	$2,950,000	$0	$2,950,000	2007	20070702	healthcare-related offenses	HHS civil monetary penalties	kickbacks and bribery	The HHS Inspector General announced that Advanced Neuromodulation Systems, Inc., a medical device manufacturer specializing in spinal cord stimulation used for pain management, agreed to pay $2.95 million to settle allegations that it paid kickbacks to physicians in violation of the Civil Monetary Penalties Law (CMPL). The company also entered into a 3-year Corporate Integrity Agreement.	federal	agency action	Health & Human Services Department Office of Inspector General	civil												USA	Illinois	publicly traded	ABT	pharmaceuticals	pharmaceuticals
Advanced Sterilization Products	Johnson & Johnson	$136,800	$0	$136,800	2014	20140520	environment-related offenses	environmental violation		The U.S. Environmental Protection Agency announced that an Irvine, Calif. company, Advanced Sterilization Products, has agreed to pay a $136,800 penalty for the sale and distribution of unregistered and misbranded pesticides to veterinary clinics and laboratories nationwide.	federal	agency action	Environmental Protection Agency	civil						California	Irvine					USA	New Jersey	publicly traded	JNJ	pharmaceuticals	pharmaceuticals
Advanced Sterilization Products, a division of Ethicon Inc.	Johnson & Johnson	$1,200,000	$0	$1,200,000	2013	20131204	safety-related offenses	drug or medical equipment safety violation		Settlement of a civil money penalty action against Advanced Sterilization Products, a division of Ethicon Inc., a Johnson & Johnson company, and two of ASP's executives alleging that ASP manufactured and distributed adulterated and misbranded sterilization monitoring products.	federal	agency action	Food and Drug Administration	civil						California	Irvine					USA	New Jersey	publicly traded	JNJ	pharmaceuticals	pharmaceuticals
Advanced Waste Services, Inc	Covanta	$11,111	$0	$11,111	2013	20130616	employment-related offenses	wage and hour violation	Fair Labor Standards Act		federal	agency action	Labor Department Wage and Hour Division	civil			1707064			Wisconsin	Milwaukee		53214	56221	56221: Waste Treatment and Disposal	USA	New Jersey	publicly traded	CVA	utilities and power generation	utilities
Advanced Waste Services of Pennsylvania, LLC	Covanta	$10,057	$0	$10,057	2013	20130616	employment-related offenses	wage and hour violation	Fair Labor Standards Act		federal	agency action	Labor Department Wage and Hour Division	civil			1691155			Pennsylvania	New Castle		16101	21111	21111: Oil and Gas Extraction	USA	New Jersey	publicly traded	CVA	utilities and power generation	utilities
Advantage Logistics	United Natural Foods	$51,000	$0	$51,000	2001	20010501	employment-related offenses	labor relations violation		back pay award in unfair labor practices case	federal	agency action	National Labor Relations Board	civil			33-CA-13341-001			Illinois	Oglesby		61348	493110	493110: General Warehousing and Storage	USA	Rhode Island	publicly traded	UNFI	wholesalers	wholesalers-food products
Advantage Logistics	United Natural Foods	$22,260	$0	$22,260	2007	20070703	employment-related offenses	labor relations violation		back pay award in unfair labor practices case	federal	agency action	National Labor Relations Board	civil			27-CA-20486-001			Colorado	Aurora		80011	493120	493120: Refrigerated Warehousing and Storage	USA	Rhode Island	publicly traded	UNFI	wholesalers	wholesalers-food products
AECOM Government Services, Inc.	AECOM	$52,857	$0	$52,857	2011	20110421	employment-related offenses	wage and hour violation	Service Contract Act		federal	agency action	Labor Department Wage and Hour Division	civil			1578246			Georgia	Albany		31705	811310	811310: Commercial and Industrial Machinery and Equipment (except Automotive and Electronic) Repair and Main	USA	California	publicly traded	ACM	construction and engineering	construction & engineering
AEHR TEST SYSTEMS	Aehr Test Systems	$50,001	$0	$50,001	2007	20070223	employment-related offenses	benefit plan administrator violation		Deficient Filer	federal	agency action	Employee Benefits Security Administration	civil						California						USA	California	publicly traded	AEHR	electrical and electronic equipment	electronic testing equipment
AEHR TEST SYSTEMS	Aehr Test Systems	$50,001	$0	$50,001	2006	20061211	employment-related offenses	benefit plan administrator violation		Deficient Filer	federal	agency action	Employee Benefits Security Administration	civil						California						USA	California	publicly traded	AEHR	electrical and electronic equipment	electronic testing equipment
AEHR TEST SYSTEMS	Aehr Test Systems	$10,001	$0	$10,001	2007	20071105	employment-related offenses	benefit plan administrator violation		Deficient Filer	federal	agency action	Employee Benefits Security Administration	civil						California						USA	California	publicly traded	AEHR	electrical and electronic equipment	electronic testing equipment
A.E.P. Industries	Berry Global	$50,000	$0	$50,000	2001	20010130	employment-related offenses	labor relations violation		back pay award in unfair labor practices case	federal	agency action	National Labor Relations Board	civil			10-CA-32383-001			Georgia	Griffin		30223	326199	326199: All Other Plastics Product Manufacturing	USA	Indiana	publicly traded	BERY	paper and packaging	packaging
AEROCONTROLEX GROUP INC	TransDigm	$30,000	$0	$30,000	2011	20110323	safety-related offenses	aviation safety violation		DRUG TESTING	federal	agency action	Federal Aviation Administration	civil												USA	Ohio	publicly traded	TDG	aerospace and military contracting	aerospace & military contracting
Aerovironment, Inc.	AeroVironment	$37,211	$0	$37,211	2012	20121011	employment-related offenses	employment discrimination			federal	agency action	Office of Federal Contract Compliance Programs	civil												USA	California	publicly traded	AVAV	aerospace and military contracting	unmanned aircraft systems
AES Thames, LLC	AES Corp.	$140,000	$0	$140,000	2010	20100303	environment-related offenses	environmental violation		The owner and operator of a coal-fired power plant in Montville, Conn., AES Thames, LLC, will pay a penalty of $140,000 to resolve alleged violations of the federal Clean Water Act and other environmental laws, arising from releases of chlorine from the plant to the Thames River in 2006.	federal	agency action	Environmental Protection Agency	civil						Connecticut						USA	Virginia	publicly traded	AES	utilities and power generation	utilities
Aetna Inc	CVS Health	$567,403	$0	$567,403	2004	20041101	employment-related offenses	wage and hour violation	Fair Labor Standards Act		federal	agency action	Labor Department Wage and Hour Division	civil			1409520			Connecticut	Hartford		6105	524128	524128: Other Direct Insurance (except Life, Health, and Medical) Carriers	USA	Rhode Island	publicly traded	CVS	retailing	retail-pharmacies
Aetna Inc	CVS Health	$196,875	$0	$196,875	2003	20031222	employment-related offenses	wage and hour violation	Fair Labor Standards Act		federal	agency action	Labor Department Wage and Hour Division	civil			1375880			Connecticut	Hartford		6103	5241	5241: Insurance Carriers	USA	Rhode Island	publicly traded	CVS	retailing	retail-pharmacies
Aetna Inc.	CVS Health	$1,000,000	$0	$1,000,000	2015	20150416	healthcare-related offenses	Medicare Parts C and D Enforcement Action		improper contract administration	federal	agency action	Centers for Medicare & Medicaid Services	civil												USA	Rhode Island	publicly traded	CVS	retailing	retail-pharmacies
Aetna Inc.	CVS Health	$199,752	$0	$199,752	2003	20031222	employment-related offenses	wage and hour violation	Fair Labor Standards Act		federal	agency action	Labor Department Wage and Hour Division	civil			1389192			Connecticut	Hartford		6103	5241	5241: Insurance Carriers	USA	Rhode Island	publicly traded	CVS	retailing	retail-pharmacies
Aetna INC.	CVS Health	$190,963	$0	$190,963	2004	20040403	employment-related offenses	wage and hour violation	Fair Labor Standards Act		federal	agency action	Labor Department Wage and Hour Division	civil			1365535			Connecticut	Hartford		6103	5241	5241: Insurance Carriers	USA	Rhode Island	publicly traded	CVS	retailing	retail-pharmacies
Aetna Inc.	CVS Health	$51,547	$0	$51,547	2003	20031222	employment-related offenses	wage and hour violation	Fair Labor Standards Act		federal	agency action	Labor Department Wage and Hour Division	civil			1389129			Connecticut	Hartford		6103	5241	5241: Insurance Carriers	USA	Rhode Island	publicly traded	CVS	retailing	retail-pharmacies
Aetna Inc.	CVS Health	$27,853	$0	$27,853	2003	20031222	employment-related offenses	wage and hour violation	Fair Labor Standards Act		federal	agency action	Labor Department Wage and Hour Division	civil			1389125			Connecticut	Hartford		6103	5241	5241: Insurance Carriers	USA	Rhode Island	publicly traded	CVS	retailing	retail-pharmacies
Aetna, Inc	CVS Health	$8,187	$0	$8,187	2013	20130726	employment-related offenses	Family and Medical Leave Act			federal	agency action	Labor Department Wage and Hour Division	civil			1697541			Florida	Tampa		33619	524114	524114: Direct Health and Medical Insurance Carriers	USA	Rhode Island	publicly traded	CVS	retailing	retail-pharmacies
Aetna, Inc.	CVS Health	$407,800	$0	$407,800	2014	20140424	healthcare-related offenses	Medicare Parts C and D Enforcement Action		improper contract administration	federal	agency action	Centers for Medicare & Medicaid Services	civil												USA	Rhode Island	publicly traded	CVS	retailing	retail-pharmacies
Aetna, Inc.	CVS Health	$171,240	$0	$171,240	2011	20110114	healthcare-related offenses	Medicare Parts C and D Enforcement Action		Required Beneficiary Notices	federal	agency action	Centers for Medicare & Medicaid Services	civil												USA	Rhode Island	publicly traded	CVS	retailing	retail-pharmacies
Aetna, Inc.	CVS Health	$101,500	$0	$101,500	2014	20140424	healthcare-related offenses	Medicare Parts C and D Enforcement Action		improper contract administration	federal	agency action	Centers for Medicare & Medicaid Services	civil												USA	Rhode Island	publicly traded	CVS	retailing	retail-pharmacies
Aetna, Inc.	CVS Health	$20,000	$0	$20,000	2011	20110922	healthcare-related offenses	Medicare Parts C and D Enforcement Action		Required Beneficiary Notices	federal	agency action	Centers for Medicare & Medicaid Services	civil												USA	Rhode Island	publicly traded	CVS	retailing	retail-pharmacies
Aetna Life Insurance Company	CVS Health	$5,210	$0	$5,210	2008	20080731	financial offenses	economic sanction violation			federal	agency action	Office of Foreign Assets Control	civil												USA	Rhode Island	publicly traded	CVS	retailing	retail-pharmacies
AFB&T	Synovus Financial	$7,040	$0	$7,040	2009	20091109	financial offenses	banking violation			federal	agency action	Federal Deposit Insurance Corporation	civil			FDIC-09-540k			Georgia	ATHENS					USA	Georgia	publicly traded	SNV	financial services	banking
Affiliated Computer Services A Xerox Company	Conduent	$5,000	$0	$5,000	2010	20101130	employment-related offenses	labor relations violation		back pay award in unfair labor practices case	federal	agency action	National Labor Relations Board	civil			25-CA-31608-001			Indiana	Indianapolis		46204	921190	921190: Other General Government Support	USA	Connecticut	publicly traded	CNDT	miscellaneous services	outsourced services
Affiliated Computer Services, Inc., a Xerox Company and a wholly-owned subsidiary of Xerox	Conduent	$50,000	$0	$50,000	2011	20110209	employment-related offenses	labor relations violation		back pay award in unfair labor practices case	federal	agency action	National Labor Relations Board	civil			11-CA-22617-001			North Carolina	Cary		27518	517210	517210: Wireless Telecommunications Carriers (except Satellite)	USA	Connecticut	publicly traded	CNDT	miscellaneous services	outsourced services
Affiliated Computer Services (ACS)	Conduent	$14,583	$0	$14,583	2005	20050208	employment-related offenses	wage and hour violation	Fair Labor Standards Act		federal	agency action	Labor Department Wage and Hour Division	civil			1386179			California	Visalia		93291	54151	54151: Computer Systems Design and Related Services	USA	Connecticut	publicly traded	CNDT	miscellaneous services	outsourced services
Affinion Group Holdings, Inc.	Apollo Global Management	$8,700,000	$0	$8,700,000	2015	20150701	consumer-protection-related offenses	consumer protection violation	credit card violation	The Consumer Financial Protection Bureau took action against two credit card add-on product vendors, Affinion Group Holdings, Inc., Affinion's affiliated companies, and Intersections Inc. for unfairly charging consumers for credit card add-on benefits they did not receive. Under the proposed consent orders, Affinion would pay approximately $6.8 million in monetary relief for eligible consumers wh…	federal	agency action	Consumer Financial Protection Bureau	civil												USA	New York	publicly traded	APO	private equity (including portfolio companies)	private equity (including portfolio companies)
Afton Chemical Corporation	NewMarket Corp.	$10,000	$0	$10,000	2011	20110413	safety-related offenses	railroad safety violation			federal	agency action	Federal Railroad Administration	civil												USA	Virginia	publicly traded	NEU	chemicals	petroleum additives
Afton Chemical Corporation	NewMarket Corp.	$7,500	$0	$7,500	2012	20120606	safety-related offenses	railroad safety violation			federal	agency action	Federal Railroad Administration	civil												USA	Virginia	publicly traded	NEU	chemicals	petroleum additives
Afton Chemical Corporation	NewMarket Corp.	$5,000	$0	$5,000	2011	20110122	safety-related offenses	railroad safety violation			federal	agency action	Federal Railroad Administration	civil												USA	Virginia	publicly traded	NEU	chemicals	petroleum additives
A.G. Edwards & Sons, Inc.	Wells Fargo	$3,860,000	$0	$3,860,000	2007	20070502	financial offenses	investor protection violation	financial institution supervision failures	A.G. Edwards & Sons, Inc. agreed to pay $3.86 million to settle allegations that it to supervise some of its registered representatives who used deceptive means to place market timing trades on behalf of their customers.	federal	agency action	Securities and Exchange Commission	civil												USA	California	publicly traded	WFC	financial services	banking
A.G. Edwards & Sons, Inc.	Wells Fargo	$125,000	$0	$125,000	2006	20060531	financial offenses	investor protection violation		The Securities and Exchange Commission announced the settlement of proceedings against 15 broker-dealer firms for engaging in violative practices in the auction rate securities market.	federal	agency action	Securities and Exchange Commission	civil												USA	California	publicly traded	WFC	financial services	banking
A.G. Edwards & Sons, Inc.	Wells Fargo	$45,000	$0	$45,000	2003	20030625	miscellaneous offenses	data submission deficiencies			federal	agency action	Commodity Futures Trading Commission	civil												USA	California	publicly traded	WFC	financial services	banking
A.G. Edwards and Sons Inc.	Wells Fargo	$122,358	$0	$122,358	2008	20080731	financial offenses	economic sanction violation			federal	agency action	Office of Foreign Assets Control	civil												USA	California	publicly traded	WFC	financial services	banking
AGCO Corp.	AGCO Corp.	$1,600,000	$0	$1,600,000	2009	20090930	competition-related offenses	kickbacks and bribery		AGCO Corp., a U.S. corporation based in Duluth, Ga., agreed to pay a $1.6 million penalty for illegal kickbacks paid to the former government of Iraq.	federal	agency action	Justice Department Criminal Division	criminal	deferred prosecution agreement											USA	Georgia	publicly traded	AGCO	agribusiness	agricultural equipment
AGCO Corporation	AGCO Corp.	$18,300,000	$0	$18,300,000	2009	20090930	competition-related offenses	Foreign Corrupt Practices Act		AGCO Corporation agreed to pay $18.3 million to settle allegations that certain subsidiaries made approximately $5.9 million in kickback payments related to their sales of humanitarian goods to Iraq under the United Nations Oil for Food Program.	federal	agency action	Securities and Exchange Commission	civil												USA	Georgia	publicly traded	AGCO	agribusiness	agricultural equipment
Agco, Inc.	AGCO Corp.	$6,475	$0	$6,475	2007	20070418	employment-related offenses	wage and hour violation	Fair Labor Standards Act		federal	agency action	Labor Department Wage and Hour Division	civil			1453832			Georgia	Norcross		30071	32711	32711: Pottery, Ceramics, and Plumbing Fixture Manufacturing	USA	Georgia	publicly traded	AGCO	agribusiness	agricultural equipment
Agilent Technologies Inc.	Agilent Technologies	$225,000	$0	$225,000	2003	20030820	competition-related offenses	export control violation			federal	agency action	State Department Directorate of Defense Trade Controls	civil												USA	California	publicly traded	A	miscellaneous manufacturing	scientific equipment
AGL RESOURCES	Southern Company	$10,000	$0	$10,000	2003	20030815	environment-related offenses	environmental violation	pipeline safety violation		federal	agency action	Pipeline and Hazardous Materials Safety Administration	civil												USA	Georgia	publicly traded	SO	utilities and power generation	utilities
AIG Federal Savings Bank and Wilmington Finance Inc.	American International Group	$6,100,000	$0	$6,100,000	2010	20100304	consumer-protection-related offenses	discriminatory practices (non-employment)		Two subsidiaries of American International Group Inc. agreed to pay a minimum of $6.1 million to resolve allegations that they engaged in a pattern or practice of discrimination against African American borrowers.	federal	agency action	Justice Department Civil Rights Division	civil												USA	New York	publicly traded	NYSE: AIG	financial services	insurance
AIM Advisors, Inc. and AIM Distributors, Inc.	Invesco	$50,000,000	$0	$50,000,000	2004	20041008	financial offenses	investor protection violation	securities issuance or trading violation	Invesco Funds Group, Inc., AIM Advisors, Inc., and AIM Distributors, Inc. agreed to pay a total of $375 million to settle allegations that they violated federal securities laws by facilitating widespread market timing trading in mutual funds with which each entity was affiliated.	federal	agency action	Securities and Exchange Commission	civil												USA	Georgia	publicly traded	NYSE: IVZ	financial services	investment management
AIR MIDWEST INC	Mesa Air	$50,000	$0	$50,000	2008	20081103	safety-related offenses	aviation safety violation		MAINTENAN CE	federal	agency action	Federal Aviation Administration	civil			2007CE070058									USA	Arizona	publicly traded	MESA	airlines	airlines
AIR MIDWEST INC	Mesa Air	$45,000	$0	$45,000	2008	20080603	safety-related offenses	aviation safety violation		FLT OPNS	federal	agency action	Federal Aviation Administration	civil			2007CE070055									USA	Arizona	publicly traded	MESA	airlines	airlines
AIR MIDWEST INC	Mesa Air	$44,000	$0	$44,000	2005	20050926	safety-related offenses	aviation safety violation		TRNG-OTHER	federal	agency action	Federal Aviation Administration	civil			2003CE070066									USA	Arizona	publicly traded	MESA	airlines	airlines
AIR MIDWEST INC	Mesa Air	$37,500	$0	$37,500	2003	20030815	safety-related offenses	aviation safety violation		MAINTENANCE	federal	agency action	Federal Aviation Administration	civil			2002SO090052									USA	Arizona	publicly traded	MESA	airlines	airlines
AIR MIDWEST INC	Mesa Air	$33,725	$0	$33,725	2003	20031212	safety-related offenses	aviation safety violation		MAINTENANCE	federal	agency action	Federal Aviation Administration	civil			2003CE070060									USA	Arizona	publicly traded	MESA	airlines	airlines
AIR MIDWEST INC	Mesa Air	$30,000	$0	$30,000	2006	20060627	safety-related offenses	aviation safety violation		MAINTENANCE	federal	agency action	Federal Aviation Administration	civil			2005CE070051									USA	Arizona	publicly traded	MESA	airlines	airlines
AIR MIDWEST INC	Mesa Air	$27,000	$0	$27,000	2003	20030512	safety-related offenses	aviation safety violation		MAINTENANCE	federal	agency action	Federal Aviation Administration	civil			2001SW190115									USA	Arizona	publicly traded	MESA	airlines	airlines
AIR MIDWEST INC	Mesa Air	$22,000	$0	$22,000	2004	20040406	safety-related offenses	aviation safety violation		MAINTENANCE	federal	agency action	Federal Aviation Administration	civil			2003CE070098									USA	Arizona	publicly traded	MESA	airlines	airlines
AIR MIDWEST INC	Mesa Air	$22,000	$0	$22,000	2003	20030925	safety-related offenses	aviation safety violation		TRNG-OTHER	federal	agency action	Federal Aviation Administration	civil			2002CE070038									USA	Arizona	publicly traded	MESA	airlines	airlines
AIR MIDWEST INC	Mesa Air	$20,000	$0	$20,000	2008	20080603	safety-related offenses	aviation safety violation		FLT OPNS	federal	agency action	Federal Aviation Administration	civil			2007CE070042									USA	Arizona	publicly traded	MESA	airlines	airlines
AIR MIDWEST INC	Mesa Air	$20,000	$0	$20,000	2006	20060627	safety-related offenses	aviation safety violation		FLT OPNS	federal	agency action	Federal Aviation Administration	civil			2005CE070039									USA	Arizona	publicly traded	MESA	airlines	airlines
AIR MIDWEST INC	Mesa Air	$20,000	$0	$20,000	2003	20031212	safety-related offenses	aviation safety violation		FLT OPNS	federal	agency action	Federal Aviation Administration	civil			2000CE070122									USA	Arizona	publicly traded	MESA	airlines	airlines
AIR MIDWEST INC	Mesa Air	$15,500	$0	$15,500	2004	20041026	safety-related offenses	aviation safety violation		MAINTENANCE	federal	agency action	Federal Aviation Administration	civil			2000SO350095									USA	Arizona	publicly traded	MESA	airlines	airlines
AIR MIDWEST INC	Mesa Air	$15,000	$0	$15,000	2006	20060627	safety-related offenses	aviation safety violation		MAINTENANCE	federal	agency action	Federal Aviation Administration	civil			2004CE070085									USA	Arizona	publicly traded	MESA	airlines	airlines
AIR MIDWEST INC	Mesa Air	$15,000	$0	$15,000	2005	20050926	safety-related offenses	aviation safety violation		MAINTENANCE	federal	agency action	Federal Aviation Administration	civil			2004CE070039									USA	Arizona	publicly traded	MESA	airlines	airlines
AIR MIDWEST INC	Mesa Air	$15,000	$0	$15,000	2005	20050926	safety-related offenses	aviation safety violation		FLT OPNS	federal	agency action	Federal Aviation Administration	civil			2004CE070021									USA	Arizona	publicly traded	MESA	airlines	airlines
AIR MIDWEST INC	Mesa Air	$15,000	$0	$15,000	2004	20040609	safety-related offenses	aviation safety violation		HAZ MAT	federal	agency action	Federal Aviation Administration	civil			2001SO730340									USA	Arizona	publicly traded	MESA	airlines	airlines
AIR MIDWEST INC	Mesa Air	$15,000	$0	$15,000	2004	20040406	safety-related offenses	aviation safety violation		MAINTENANCE	federal	agency action	Federal Aviation Administration	civil			2003CE070085									USA	Arizona	publicly traded	MESA	airlines	airlines
AIR MIDWEST INC	Mesa Air	$15,000	$0	$15,000	2004	20041026	safety-related offenses	aviation safety violation		TRNG-FLT CREW	federal	agency action	Federal Aviation Administration	civil			2001CE070067									USA	Arizona	publicly traded	MESA	airlines	airlines
AIR MIDWEST INC	Mesa Air	$11,000	$0	$11,000	2005	20050926	safety-related offenses	aviation safety violation		MAINTENANCE	federal	agency action	Federal Aviation Administration	civil			2003CE070110									USA	Arizona	publicly traded	MESA	airlines	airlines
AIR MIDWEST INC	Mesa Air	$11,000	$0	$11,000	2004	20041008	safety-related offenses	aviation safety violation		MAINTENANCE	federal	agency action	Federal Aviation Administration	civil			2003CE070112									USA	Arizona	publicly traded	MESA	airlines	airlines
AIR MIDWEST INC	Mesa Air	$11,000	$0	$11,000	2003	20030328	safety-related offenses	aviation safety violation		MAINTENANCE	federal	agency action	Federal Aviation Administration	civil			2000CE070112									USA	Arizona	publicly traded	MESA	airlines	airlines
AIR MIDWEST INC	Mesa Air	$11,000	$0	$11,000	2003	20030925	safety-related offenses	aviation safety violation		RECORDS/RPTS	federal	agency action	Federal Aviation Administration	civil			2002EA250005									USA	Arizona	publicly traded	MESA	airlines	airlines
AIR MIDWEST INC	Mesa Air	$10,000	$0	$10,000	2008	20080603	safety-related offenses	aviation safety violation		FLT OPNS	federal	agency action	Federal Aviation Administration	civil			2007CE070018									USA	Arizona	publicly traded	MESA	airlines	airlines
AIR MIDWEST INC	Mesa Air	$10,000	$0	$10,000	2005	20050926	safety-related offenses	aviation safety violation		MAINTENANCE	federal	agency action	Federal Aviation Administration	civil			2004CE070051									USA	Arizona	publicly traded	MESA	airlines	airlines
AIR MIDWEST INC	Mesa Air	$10,000	$0	$10,000	2003	20030328	safety-related offenses	aviation safety violation		FLT OPNS	federal	agency action	Federal Aviation Administration	civil			2001CE070084									USA	Arizona	publicly traded	MESA	airlines	airlines
AIR MIDWEST INC	Mesa Air	$8,775	$0	$8,775	2003	20031212	safety-related offenses	aviation safety violation		TRNG-OTHER	federal	agency action	Federal Aviation Administration	civil			2002CE070033									USA	Arizona	publicly traded	MESA	airlines	airlines
AIR MIDWEST INC	Mesa Air	$7,700	$0	$7,700	2003	20030328	safety-related offenses	aviation safety violation		RECORDS/RPTS	federal	agency action	Federal Aviation Administration	civil			1999SO730062									USA	Arizona	publicly traded	MESA	airlines	airlines
AIR MIDWEST INC	Mesa Air	$6,500	$0	$6,500	2005	20050926	safety-related offenses	aviation safety violation		TRNG-OTHER	federal	agency action	Federal Aviation Administration	civil			2004CE070050									USA	Arizona	publicly traded	MESA	airlines	airlines
AIR MIDWEST INC	Mesa Air	$5,500	$0	$5,500	2003	20030925	safety-related offenses	aviation safety violation		RECORDS/RPTS	federal	agency action	Federal Aviation Administration	civil			2002CE070037									USA	Arizona	publicly traded	MESA	airlines	airlines
AIR MIDWEST INC	Mesa Air	$5,500	$0	$5,500	2003	20030925	safety-related offenses	aviation safety violation		TRNG-FLT CREW	federal	agency action	Federal Aviation Administration	civil			2001CE070081									USA	Arizona	publicly traded	MESA	airlines	airlines
Air Products Chemicals, Inc.	Air Products & Chemicals	$96,565	$0	$96,565	2010	20101031	employment-related offenses	wage and hour violation	Fair Labor Standards Act		federal	agency action	Labor Department Wage and Hour Division	civil			1564798			Kansas	Haysville		67060	325199	325199: All Other Basic Organic Chemical Manufacturing	USA	Pennsylvania	publicly traded	APD	chemicals	chemicals
Air Products Manufacturing Corp.	Air Products & Chemicals	$8,000	$0	$8,000	2004	20040113	safety-related offenses	railroad safety violation			federal	agency action	Federal Railroad Administration	civil												USA	Pennsylvania	publicly traded	APD	chemicals	chemicals
Air Products Manufacturing Corp.	Air Products & Chemicals	$7,500	$0	$7,500	2002	20020228	safety-related offenses	railroad safety violation			federal	agency action	Federal Railroad Administration	civil												USA	Pennsylvania	publicly traded	APD	chemicals	chemicals
Air Products Manufacturing Corp.	Air Products & Chemicals	$5,000	$0	$5,000	2007	20070405	safety-related offenses	railroad safety violation			federal	agency action	Federal Railroad Administration	civil												USA	Pennsylvania	publicly traded	APD	chemicals	chemicals
Air Products Performance Manufacturing, Inc.	Air Products & Chemicals	$186,375	$0	$186,375	2012	20120531	employment-related offenses	wage and hour violation	Fair Labor Standards Act		federal	agency action	Labor Department Wage and Hour Division	civil			1652766			Pennsylvania	Allentown		18195	325998	325998: All Other Miscellaneous Chemical Product and Preparation Manufacturing	USA	Pennsylvania	publicly traded	APD	chemicals	chemicals
Air Products LLC	Air Products & Chemicals	$1,485,000	$0	$1,485,000	2010	20100826	environment-related offenses	environmental violation		Air Products LLC agreed to pay $1.485 million in civil penalties to resolve hazardous waste mismanagement violations at its Pasadena, Texas, chemical manufacturing facility, the Justice Department, the Environmental Protection Agency (EPA) and the state of Texas announced. The settlement resolved Air Products' Resource Conservation and Recovery Act (RCRA) alleged violations in transferring spent …	federal	agency action	Environmental Protection Agency referral to the Justice Department	civil						Texas	Pasadena					USA	Pennsylvania	publicly traded	APD	chemicals	chemicals
AIR PRODUCTS & CHEMICALS INC	Air Products & Chemicals	$11,380	$0	$11,380	2004	20041117	safety-related offenses	motor vehicle safety violation		PA-2004-0132-US0482	federal	agency action	Federal Motor Carrier Safety Administration	civil						Pennsylvania	ALLENTOWN					USA	Pennsylvania	publicly traded	APD	chemicals	chemicals
AIR PRODUCTS & CHEMICALS INC	Air Products & Chemicals	$20,000	$0	$20,000	2009	20091201	environment-related offenses	environmental violation	pipeline safety violation		federal	agency action	Pipeline and Hazardous Materials Safety Administration	civil												USA	Pennsylvania	publicly traded	APD	chemicals	chemicals
Air Products and Chemicals, Inc.	Air Products & Chemicals	$62,130	$62,130	$0	2011	20110228	environment-related offenses	environmental violation		The U.S. Environmental Protection Agency announced that Air Products and Chemicals, Inc., headquartered in Allentown, Pa., agreed to settle alleged violations of toxic chemical reporting requirements at its Sparrows Point, Md. plant. The company will pay a $62,130 penalty and discontinue the use of chlorine in its cooling process at the Maryland plant.	federal	agency action	Environmental Protection Agency	civil						Maryland	Sparrows Point					USA	Pennsylvania	publicly traded	APD	chemicals	chemicals
Air Products and Chemicals, Inc.	Air Products & Chemicals	$7,500	$0	$7,500	2011	20110621	safety-related offenses	railroad safety violation			federal	agency action	Federal Railroad Administration	civil												USA	Pennsylvania	publicly traded	APD	chemicals	chemicals
Air Serv Corporation	ABM Industries	$5,320	$0	$5,320	2011	20110722	employment-related offenses	wage and hour violation	Fair Labor Standards Act		federal	agency action	Labor Department Wage and Hour Division	civil			1599760			Texas	Houston		77093	561720	561720: Janitorial Services	USA	New York	publicly traded	NYSE: ABM	business services	business services
Air Serv Corporation, Inc	ABM Industries	$179,170	$0	$179,170	2014	20140401	employment-related offenses	wage and hour violation	Fair Labor Standards Act		federal	agency action	Labor Department Wage and Hour Division	civil			1702601			Georgia	Atlanta		30328	561720	561720: Janitorial Services	USA	New York	publicly traded	NYSE: ABM	business services	business services
AirTran Airways	Southwest Airlines	$500,000	$0	$500,000	2010	20100814	consumer-protection-related offenses	aviation consumer protection violation			federal	agency action	Transportation Department Aviation Consumer Protection Division	civil												USA	Texas	publicly traded	LUV	airlines	airlines
AirTran Airways	Southwest Airlines	$125,000	$0	$125,000	2003	20031008	consumer-protection-related offenses	aviation consumer protection violation			federal	agency action	Transportation Department Aviation Consumer Protection Division	civil												USA	Texas	publicly traded	LUV	airlines	airlines
AirTran Airways	Southwest Airlines	$100,000	$0	$100,000	2013	20130522	consumer-protection-related offenses	aviation consumer protection violation			federal	agency action	Transportation Department Aviation Consumer Protection Division	civil												USA	Texas	publicly traded	LUV	airlines	airlines
AirTran Airways	Southwest Airlines	$60,000	$0	$60,000	2012	20120104	consumer-protection-related offenses	aviation consumer protection violation			federal	agency action	Transportation Department Aviation Consumer Protection Division	civil												USA	Texas	publicly traded	LUV	airlines	airlines
AirTran Airways	Southwest Airlines	$45,000	$0	$45,000	2008	20080529	consumer-protection-related offenses	aviation consumer protection violation			federal	agency action	Transportation Department Aviation Consumer Protection Division	civil												USA	Texas	publicly traded	LUV	airlines	airlines
AirTran Airways	Southwest Airlines	$30,000	$0	$30,000	2011	20110405	consumer-protection-related offenses	aviation consumer protection violation			federal	agency action	Transportation Department Aviation Consumer Protection Division	civil												USA	Texas	publicly traded	LUV	airlines	airlines
AirTran Airways	Southwest Airlines	$20,000	$0	$20,000	2010	20100528	consumer-protection-related offenses	aviation consumer protection violation			federal	agency action	Transportation Department Aviation Consumer Protection Division	civil												USA	Texas	publicly traded	LUV	airlines	airlines
AIRTRAN AIRWAYS INC	Southwest Airlines	$42,500	$0	$42,500	2001	20010315	safety-related offenses	aviation safety violation		HAZ MAT	federal	agency action	Federal Aviation Administration	civil			1998SO760226									USA	Texas	publicly traded	LUV	airlines	airlines
AIRTRAN AIRWAYS INC	Southwest Airlines	$42,500	$0	$42,500	2001	20010315	safety-related offenses	aviation safety violation		HAZ MAT	federal	agency action	Federal Aviation Administration	civil			1998SO760226									USA	Texas	publicly traded	LUV	airlines	airlines
AIRTRAN AIRWAYS INC	Southwest Airlines	$5,000	$0	$5,000	2001	20010201	safety-related offenses	aviation safety violation		SECURITY	federal	agency action	Federal Aviation Administration	civil			1999EA730326									USA	Texas	publicly traded	LUV	airlines	airlines
AIRTRAN AIRWAYS INC	Southwest Airlines	$116,000	$0	$116,000	2015	20151112	safety-related offenses	aviation safety violation		RECORDS/RPTS	federal	agency action	Federal Aviation Administration	civil												USA	Texas	publicly traded	LUV	airlines	airlines
AIRTRAN AIRWAYS INC	Southwest Airlines	$116,000	$0	$116,000	2013	20130919	safety-related offenses	aviation safety violation		FLT OPNS	federal	agency action	Federal Aviation Administration	civil												USA	Texas	publicly traded	LUV	airlines	airlines
AIRTRAN AIRWAYS INC	Southwest Airlines	$116,000	$0	$116,000	2013	20130930	safety-related offenses	aviation safety violation		RECORDS/RPTS	federal	agency action	Federal Aviation Administration	civil												USA	Texas	publicly traded	LUV	airlines	airlines
AIRTRAN AIRWAYS INC	Southwest Airlines	$116,000	$0	$116,000	2013	20131231	safety-related offenses	aviation safety violation		FLT OPNS	federal	agency action	Federal Aviation Administration	civil												USA	Texas	publicly traded	LUV	airlines	airlines
AIRTRAN AIRWAYS INC	Southwest Airlines	$53,500	$0	$53,500	2010	20100113	safety-related offenses	aviation safety violation		DRUG TESTING	federal	agency action	Federal Aviation Administration	civil												USA	Texas	publicly traded	LUV	airlines	airlines
AIRTRAN AIRWAYS INC	Southwest Airlines	$25,000	$0	$25,000	2013	20130906	safety-related offenses	aviation safety violation		MAINTENANCE	federal	agency action	Federal Aviation Administration	civil												USA	Texas	publicly traded	LUV	airlines	airlines
AIRTRAN AIRWAYS INC	Southwest Airlines	$22,000	$0	$22,000	2011	20110601	safety-related offenses	aviation safety violation		DRUG TESTING	federal	agency action	Federal Aviation Administration	civil												USA	Texas	publicly traded	LUV	airlines	airlines
AIRTRAN AIRWAYS INC	Southwest Airlines	$22,000	$0	$22,000	2004	20040804	safety-related offenses	aviation safety violation		MAINTENANCE	federal	agency action	Federal Aviation Administration	civil			2001SO150284									USA	Texas	publicly traded	LUV	airlines	airlines
AIRTRAN AIRWAYS INC	Southwest Airlines	$15,000	$0	$15,000	2013	20130919	safety-related offenses	aviation safety violation		FLT OPNS	federal	agency action	Federal Aviation Administration	civil												USA	Texas	publicly traded	LUV	airlines	airlines
AIRTRAN AIRWAYS INC	Southwest Airlines	$15,000	$0	$15,000	2013	20131126	safety-related offenses	aviation safety violation		MAINTENANCE	federal	agency action	Federal Aviation Administration	civil												USA	Texas	publicly traded	LUV	airlines	airlines
AIRTRAN AIRWAYS INC	Southwest Airlines	$15,000	$0	$15,000	2013	20131204	safety-related offenses	aviation safety violation		MAINTENANCE	federal	agency action	Federal Aviation Administration	civil												USA	Texas	publicly traded	LUV	airlines	airlines
AIRTRAN AIRWAYS INC	Southwest Airlines	$15,000	$0	$15,000	2013	20131231	safety-related offenses	aviation safety violation		FLT OPNS	federal	agency action	Federal Aviation Administration	civil												USA	Texas	publicly traded	LUV	airlines	airlines
AIRTRAN AIRWAYS INC	Southwest Airlines	$15,000	$0	$15,000	2005	20050825	safety-related offenses	aviation safety violation		MAINTENANCE	federal	agency action	Federal Aviation Administration	civil			2003SO370046									USA	Texas	publicly traded	LUV	airlines	airlines
AIRTRAN AIRWAYS INC	Southwest Airlines	$13,000	$0	$13,000	2013	20131126	safety-related offenses	aviation safety violation		FLT OPNS	federal	agency action	Federal Aviation Administration	civil												USA	Texas	publicly traded	LUV	airlines	airlines
AIRTRAN AIRWAYS INC	Southwest Airlines	$11,000	$0	$11,000	2003	20031028	safety-related offenses	aviation safety violation		OTHER	federal	agency action	Federal Aviation Administration	civil			2000SO150085									USA	Texas	publicly traded	LUV	airlines	airlines
AIRTRAN AIRWAYS INC	Southwest Airlines	$11,000	$0	$11,000	2002	20020416	safety-related offenses	aviation safety violation		FLT OPNS	federal	agency action	Federal Aviation Administration	civil			1999SO150186									USA	Texas	publicly traded	LUV	airlines	airlines
AIRTRAN AIRWAYS INC	Southwest Airlines	$10,000	$0	$10,000	2013	20130919	safety-related offenses	aviation safety violation		MAINTENANCE	federal	agency action	Federal Aviation Administration	civil												USA	Texas	publicly traded	LUV	airlines	airlines
AIRTRAN AIRWAYS INC	Southwest Airlines	$10,000	$0	$10,000	2013	20131231	safety-related offenses	aviation safety violation		MAINTENANCE	federal	agency action	Federal Aviation Administration	civil												USA	Texas	publicly traded	LUV	airlines	airlines
AIRTRAN AIRWAYS INC	Southwest Airlines	$10,000	$0	$10,000	2010	20100813	safety-related offenses	aviation safety violation		FLT OPNS	federal	agency action	Federal Aviation Administration	civil												USA	Texas	publicly traded	LUV	airlines	airlines
AIRTRAN AIRWAYS INC	Southwest Airlines	$10,000	$0	$10,000	2005	20050825	safety-related offenses	aviation safety violation		MAINTENANCE	federal	agency action	Federal Aviation Administration	civil			2003SO370042									USA	Texas	publicly traded	LUV	airlines	airlines
AIRTRAN AIRWAYS INC	Southwest Airlines	$10,000	$0	$10,000	2001	20010906	safety-related offenses	aviation safety violation		SECURITY	federal	agency action	Federal Aviation Administration	civil			1998SO710198									USA	Texas	publicly traded	LUV	airlines	airlines
AIRTRAN AIRWAYS INC	Southwest Airlines	$10,000	$0	$10,000	2001	20011205	safety-related offenses	aviation safety violation		SECURITY	federal	agency action	Federal Aviation Administration	civil			2001SW710032									USA	Texas	publicly traded	LUV	airlines	airlines
AIRTRAN AIRWAYS INC	Southwest Airlines	$9,500	$0	$9,500	2000	20000927	safety-related offenses	aviation safety violation		SECURITY	federal	agency action	Federal Aviation Administration	civil			1999GL740212									USA	Texas	publicly traded	LUV	airlines	airlines
AIRTRAN AIRWAYS INC	Southwest Airlines	$9,000	$0	$9,000	2003	20030123	safety-related offenses	aviation safety violation		MAINTENANCE	federal	agency action	Federal Aviation Administration	civil			2000WP230057									USA	Texas	publicly traded	LUV	airlines	airlines
AIRTRAN AIRWAYS INC	Southwest Airlines	$9,000	$0	$9,000	2001	20011221	safety-related offenses	aviation safety violation		MAINTENANCE	federal	agency action	Federal Aviation Administration	civil			1999SO150025									USA	Texas	publicly traded	LUV	airlines	airlines
AIRTRAN AIRWAYS INC	Southwest Airlines	$7,500	$0	$7,500	2001	20010906	safety-related offenses	aviation safety violation		SECURITY	federal	agency action	Federal Aviation Administration	civil			1999SO760011									USA	Texas	publicly traded	LUV	airlines	airlines
AIRTRAN AIRWAYS INC	Southwest Airlines	$7,500	$0	$7,500	2001	20010906	safety-related offenses	aviation safety violation		SECURITY	federal	agency action	Federal Aviation Administration	civil			1999SO760002									USA	Texas	publicly traded	LUV	airlines	airlines
AIRTRAN AIRWAYS INC	Southwest Airlines	$6,000	$0	$6,000	2005	20050329	safety-related offenses	aviation safety violation		HAZ MAT	federal	agency action	Federal Aviation Administration	civil			2004EA700437									USA	Texas	publicly traded	LUV	airlines	airlines
AIRTRAN AIRWAYS INC	Southwest Airlines	$6,000	$0	$6,000	2004	20040804	safety-related offenses	aviation safety violation		MAINTENANCE	federal	agency action	Federal Aviation Administration	civil			2000SO150184									USA	Texas	publicly traded	LUV	airlines	airlines
AIRTRAN AIRWAYS INC	Southwest Airlines	$6,000	$0	$6,000	2001	20011205	safety-related offenses	aviation safety violation		SECURITY	federal	agency action	Federal Aviation Administration	civil			2001SW720038									USA	Texas	publicly traded	LUV	airlines	airlines
AIRTRAN AIRWAYS INC	Southwest Airlines	$6,000	$0	$6,000	2001	20011205	safety-related offenses	aviation safety violation		SECURITY	federal	agency action	Federal Aviation Administration	civil			2001SW720032									USA	Texas	publicly traded	LUV	airlines	airlines
AIRTRAN AIRWAYS INC	Southwest Airlines	$6,000	$0	$6,000	2001	20011205	safety-related offenses	aviation safety violation		SECURITY	federal	agency action	Federal Aviation Administration	civil			2000SW710035									USA	Texas	publicly traded	LUV	airlines	airlines
AIRTRAN AIRWAYS INC	Southwest Airlines	$5,500	$0	$5,500	2007	20070607	safety-related offenses	aviation safety violation		MAINTENANCE	federal	agency action	Federal Aviation Administration	civil			2003SO370020									USA	Texas	publicly traded	LUV	airlines	airlines
AIRTRAN AIRWAYS INC	Southwest Airlines	$5,500	$0	$5,500	2005	20050825	safety-related offenses	aviation safety violation		MAINTENANCE	federal	agency action	Federal Aviation Administration	civil			2003SO370013									USA	Texas	publicly traded	LUV	airlines	airlines
AIRTRAN AIRWAYS INC	Southwest Airlines	$5,500	$0	$5,500	2005	20051117	safety-related offenses	aviation safety violation		MAINTENANCE	federal	agency action	Federal Aviation Administration	civil			2003SO370020									USA	Texas	publicly traded	LUV	airlines	airlines
AIRTRAN AIRWAYS INC	Southwest Airlines	$5,500	$0	$5,500	2001	20011205	safety-related offenses	aviation safety violation		SECURITY	federal	agency action	Federal Aviation Administration	civil			2000SW710210									USA	Texas	publicly traded	LUV	airlines	airlines
AIRTRAN AIRWAYS INC	Southwest Airlines	$5,000	$0	$5,000	2005	20050825	safety-related offenses	aviation safety violation		MAINTENANCE	federal	agency action	Federal Aviation Administration	civil			2003SO370019									USA	Texas	publicly traded	LUV	airlines	airlines
AIRTRAN AIRWAYS INC	Southwest Airlines	$5,000	$0	$5,000	2001	20010906	safety-related offenses	aviation safety violation		SECURITY	federal	agency action	Federal Aviation Administration	civil			1999SO760015									USA	Texas	publicly traded	LUV	airlines	airlines
AIRTRAN AIRWAYS INC	Southwest Airlines	$5,000	$0	$5,000	2001	20011226	safety-related offenses	aviation safety violation		RECORDS/RPT S	federal	agency action	Federal Aviation Administration	civil			1998SO150170									USA	Texas	publicly traded	LUV	airlines	airlines
AIRBORNE MAINTENANCE AND ENGINEERING SERVICES INC	Air Transport Services Group	$61,875	$0	$61,875	2016	20160414	safety-related offenses	aviation safety violation		MAINTENANCE	federal	agency action	Federal Aviation Administration	civil			2011SO290032									USA	Ohio	publicly traded	ATSG	freight and logistics	air cargo
AIR WISCONSIN AIRLINES CORPORATION	United Airlines Holdings	$24,000	$0	$24,000	2001	20010518	safety-related offenses	aviation safety violation		FLT OPNS	federal	agency action	Federal Aviation Administration	civil			1999GL310080									USA	Illinois	publicly traded	UAL	airlines	airlines
AIR WISCONSIN AIRLINES CORPORATION	United Airlines Holdings	$10,500	$0	$10,500	2001	20010131	safety-related offenses	aviation safety violation		DRUG TESTING	federal	agency action	Federal Aviation Administration	civil			1999GL910056									USA	Illinois	publicly traded	UAL	airlines	airlines
AIR WISCONSIN AIRLINES CORPORATION	United Airlines Holdings	$400,000	$0	$400,000	2007	20070803	safety-related offenses	aviation safety violation		HAZ MAT	federal	agency action	Federal Aviation Administration	civil			2003CE700061									USA	Illinois	publicly traded	UAL	airlines	airlines
AIR WISCONSIN AIRLINES CORPORATION	United Airlines Holdings	$120,000	$0	$120,000	2010	20100528	safety-related offenses	aviation safety violation		MAINTENANCE	federal	agency action	Federal Aviation Administration	civil												USA	Illinois	publicly traded	UAL	airlines	airlines
AIR WISCONSIN AIRLINES CORPORATION	United Airlines Holdings	$40,000	$0	$40,000	2000	20000128	safety-related offenses	aviation safety violation		RECORDS/RPTS	federal	agency action	Federal Aviation Administration	civil			1999GL310006									USA	Illinois	publicly traded	UAL	airlines	airlines
AIR WISCONSIN AIRLINES CORPORATION	United Airlines Holdings	$26,000	$0	$26,000	2008	20081202	safety-related offenses	aviation safety violation		HAZ MAT	federal	agency action	Federal Aviation Administration	civil			2008EA700135									USA	Illinois	publicly traded	UAL	airlines	airlines
AIR WISCONSIN AIRLINES CORPORATION	United Airlines Holdings	$25,500	$0	$25,500	2000	20000209	safety-related offenses	aviation safety violation		HAZ MAT	federal	agency action	Federal Aviation Administration	civil			1999WP710292									USA	Illinois	publicly traded	UAL	airlines	airlines
AIR WISCONSIN AIRLINES CORPORATION	United Airlines Holdings	$22,000	$0	$22,000	2003	20030203	safety-related offenses	aviation safety violation		MAINTENANCE	federal	agency action	Federal Aviation Administration	civil			1999WP910051									USA	Illinois	publicly traded	UAL	airlines	airlines
AIR WISCONSIN AIRLINES CORPORATION	United Airlines Holdings	$18,000	$0	$18,000	2010	20100216	safety-related offenses	aviation safety violation		HAZ MAT	federal	agency action	Federal Aviation Administration	civil												USA	Illinois	publicly traded	UAL	airlines	airlines
AIR WISCONSIN AIRLINES CORPORATION	United Airlines Holdings	$18,000	$0	$18,000	2003	20030722	safety-related offenses	aviation safety violation		FLT OPNS	federal	agency action	Federal Aviation Administration	civil			2003GL760003									USA	Illinois	publicly traded	UAL	airlines	airlines
AIR WISCONSIN AIRLINES CORPORATION	United Airlines Holdings	$17,000	$0	$17,000	2009	20090814	safety-related offenses	aviation safety violation		MAINTENANCE	federal	agency action	Federal Aviation Administration	civil			2009GL310001									USA	Illinois	publicly traded	UAL	airlines	airlines
AIR WISCONSIN AIRLINES CORPORATION	United Airlines Holdings	$16,000	$0	$16,000	2005	20050322	safety-related offenses	aviation safety violation		HAZ MAT	federal	agency action	Federal Aviation Administration	civil			2003CE700061									USA	Illinois	publicly traded	UAL	airlines	airlines
AIR WISCONSIN AIRLINES CORPORATION	United Airlines Holdings	$12,000	$0	$12,000	2012	20121127	safety-related offenses	aviation safety violation		HAZ MAT	federal	agency action	Federal Aviation Administration	civil												USA	Illinois	publicly traded	UAL	airlines	airlines
AIR WISCONSIN AIRLINES CORPORATION	United Airlines Holdings	$7,500	$0	$7,500	2005	20050610	safety-related offenses	aviation safety violation		RECORDS/RPTS	federal	agency action	Federal Aviation Administration	civil			2004GL310092									USA	Illinois	publicly traded	UAL	airlines	airlines
AIR WISCONSIN AIRLINES CORPORATION	United Airlines Holdings	$7,000	$0	$7,000	2002	20020130	safety-related offenses	aviation safety violation		MAINTENANCE	federal	agency action	Federal Aviation Administration	civil			2001GL310018									USA	Illinois	publicly traded	UAL	airlines	airlines
AIR WISCONSIN AIRLINES CORPORATION	United Airlines Holdings	$7,000	$0	$7,000	2000	20001115	safety-related offenses	aviation safety violation		MAINTENANCE	federal	agency action	Federal Aviation Administration	civil			1999GL310074									USA	Illinois	publicly traded	UAL	airlines	airlines
AIR WISCONSIN AIRLINES CORPORATION	United Airlines Holdings	$6,000	$0	$6,000	2002	20020130	safety-related offenses	aviation safety violation		MAINTENANCE	federal	agency action	Federal Aviation Administration	civil			2001GL310009									USA	Illinois	publicly traded	UAL	airlines	airlines
AIR WISCONSIN AIRLINES CORPORATION	United Airlines Holdings	$5,000	$0	$5,000	2005	20050308	safety-related offenses	aviation safety violation		MAINTENANCE	federal	agency action	Federal Aviation Administration	civil			2004GL310046									USA	Illinois	publicly traded	UAL	airlines	airlines
AIR WISCONSIN AIRLINES CORPORATION	United Airlines Holdings	$5,000	$0	$5,000	2005	20050302	safety-related offenses	aviation safety violation		MAINTENANCE	federal	agency action	Federal Aviation Administration	civil			2004CE070052									USA	Illinois	publicly traded	UAL	airlines	airlines
AIR WISCONSIN AIRLINES CORPORATION	United Airlines Holdings	$5,000	$0	$5,000	2004	20041222	safety-related offenses	aviation safety violation		FLT OPNS	federal	agency action	Federal Aviation Administration	civil			2004SW210138									USA	Illinois	publicly traded	UAL	airlines	airlines
AIR WISCONSIN AIRLINES CORPORATION	United Airlines Holdings	$5,000	$0	$5,000	2004	20041109	safety-related offenses	aviation safety violation		FLT OPNS	federal	agency action	Federal Aviation Administration	civil			2004GL310040									USA	Illinois	publicly traded	UAL	airlines	airlines
AIRBORNE INC	Air Transport Services Group	$10,200	$0	$10,200	2008	20080601	safety-related offenses	aviation safety violation		DRUG TESTING	federal	agency action	Federal Aviation Administration	civil			2005EA910047									USA	Ohio	publicly traded	ATSG	freight and logistics	air cargo
AirServ Corporation	ABM Industries	$65,912	$0	$65,912	2012	20120304	employment-related offenses	wage and hour violation	Fair Labor Standards Act		federal	agency action	Labor Department Wage and Hour Division	civil			1621878			Texas	Fort Worth		76155	561330	561330: Professional Employer Organizations	USA	New York	publicly traded	NYSE: ABM	business services	business services
AIRTRAN AIRLINES INC	Southwest Airlines	$11,250	$0	$11,250	2002	20020416	safety-related offenses	aviation safety violation		HAZ MAT	federal	agency action	Federal Aviation Administration	civil			1998SO110060									USA	Texas	publicly traded	LUV	airlines	airlines
AIRTRAN AIRLINES INC	Southwest Airlines	$7,500	$0	$7,500	2000	20000802	safety-related offenses	aviation safety violation		RECORDS/RPTS	federal	agency action	Federal Aviation Administration	civil			1998SO110072									USA	Texas	publicly traded	LUV	airlines	airlines
AK Steel	Cleveland-Cliffs	$46,690	$0	$46,690	2010	20100920	employment-related offenses	labor relations violation		back pay award in unfair labor practices case	federal	agency action	National Labor Relations Board	civil			09-CA-45397-001			Kentucky	Ashland		41105	331513	331513: Steel Foundries (except Investment)	USA	Ohio	publicly traded	CLF	mining and minerals	mining
AK Steel	Cleveland-Cliffs	$5,000	$0	$5,000	2013	20130320	safety-related offenses	railroad safety violation			federal	agency action	Federal Railroad Administration	civil												USA	Ohio	publicly traded	CLF	mining and minerals	mining
AK Steel Corporation	Cleveland-Cliffs	$13,480,000	$0	$13,480,000	2006	20060403	environment-related offenses	environmental violation		To settle alleged violations of the Clean Air Act and the Clean Water Act, AK Steel committed to clean up PCB-contaminated sediments from two streams that are tributaries to the Great Miami River and to remove contaminated soils from adjacent floodplain areas. The settlement also required the company to perform a comprehensive assessment of other releases of contaminants. The cost of the work was…	federal	agency action	Justice Department Environment and Natural Resources Division	civil						Ohio						USA	Ohio	publicly traded	CLF	mining and minerals	mining
AK Steel Corporation	Cleveland-Cliffs	$4,905,750	$0	$4,905,750	2004	20040206	employment-related offenses	labor relations violation		back pay award in unfair labor practices case	federal	agency action	National Labor Relations Board	civil			08-CA-34001-001			Ohio	Mansfield		44901	331513	331513: Steel Foundries (except Investment)	USA	Ohio	publicly traded	CLF	mining and minerals	mining
AK Steel Corporation	Cleveland-Cliffs	$1,650,000	$0	$1,650,000	2013	20130821	environment-related offenses	environmental violation		The United States and the Commonwealth of Kentucky have reached a settlement with the AK Steel Corporation (AK Steel) in Ashland, Ky., resolving alleged violations of the Clean Air Act, AK Steel's title V permit, and the Kentucky State Implementation Plan, announced the Department of Justice and the U.S. Environmental Protection Agency (EPA). Under the terms of settlement, AK Steel will pay a civ…	federal	agency action	Environmental Protection Agency referral to the Justice Department	civil						Kentucky	Ashland					USA	Ohio	publicly traded	CLF	mining and minerals	mining
AK Steel Corporation	Cleveland-Cliffs	$1,300,000	$0	$1,300,000	2015	20150520	environment-related offenses	environmental violation		Under a settlement agreement with the United States and the state of Michigan, AK Steel Corporation will pay a civil penalty of $1.35 million for past violations of the Clean Air Act at its Dearborn, Michigan facility, implement a variety of procedures to reduce future violations and install dynamic air filtration systems at the Salina Elementary and Salina Intermediate Schools across Ferney Stre…	federal	agency action	Environmental Protection Agency referral to the Justice Department	civil						Michigan	Dearborn					USA	Ohio	publicly traded	CLF	mining and minerals	mining
AK Steel Corporation	Cleveland-Cliffs	$600,000	$0	$600,000	2007	20070131	employment-related offenses	employment discrimination		racial harassment	federal	agency action	Equal Employment Opportunity Commission	civil						Pennsylvania						USA	Ohio	publicly traded	CLF	mining and minerals	mining
AK STEEL CORPORATION	Cleveland-Cliffs	$100,000	$0	$100,000	2005	20051104	employment-related offenses	labor relations violation		back pay award in unfair labor practices case	federal	agency action	National Labor Relations Board	civil			09-CA-40352-001			Kentucky	Ashland		41105	331513	331513: Steel Foundries (except Investment)	USA	Ohio	publicly traded	CLF	mining and minerals	mining
AK Steel Corporation	Cleveland-Cliffs	$10,224	$0	$10,224	2012	20120801	employment-related offenses	wage and hour violation	Fair Labor Standards Act		federal	agency action	Labor Department Wage and Hour Division	civil			1664587			Ohio	West Chester		45069	33121	33121: Iron and Steel Pipe and Tube Manufacturing from Purchased Steel	USA	Ohio	publicly traded	CLF	mining and minerals	mining
AK Steel Corporation	Cleveland-Cliffs	$5,000	$0	$5,000	2015	20150821	safety-related offenses	railroad safety violation			federal	agency action	Federal Railroad Administration	civil												USA	Ohio	publicly traded	CLF	mining and minerals	mining
AK Steel Corporation	Cleveland-Cliffs	$5,000	$0	$5,000	2006	20060802	safety-related offenses	railroad safety violation			federal	agency action	Federal Railroad Administration	civil												USA	Ohio	publicly traded	CLF	mining and minerals	mining
AK Steel Corporation	Cleveland-Cliffs	$5,000	$0	$5,000	2005	20051215	safety-related offenses	railroad safety violation			federal	agency action	Federal Railroad Administration	civil												USA	Ohio	publicly traded	CLF	mining and minerals	mining
AK Steel Corporation and Johnson Controls, Inc., joint employer and/or agent of AK Steel	Cleveland-Cliffs	$43,000	$0	$43,000	2004	20040909	employment-related offenses	labor relations violation		back pay award in unfair labor practices case	federal	agency action	National Labor Relations Board	civil			06-CA-33213-001			Pennsylvania	Butler		16003	331111	331111: Iron and Steel Mills	USA	Ohio	publicly traded	CLF	mining and minerals	mining
AK Steel Corporation, Butler Works	Cleveland-Cliffs	$334,048	$0	$334,048	2006	20060928	employment-related offenses	labor relations violation		back pay award in unfair labor practices case	federal	agency action	National Labor Relations Board	civil			06-CA-32724-001			Pennsylvania	Butler		16003	331111	331111: Iron and Steel Mills	USA	Ohio	publicly traded	CLF	mining and minerals	mining
AK Steel - Zanesville Works	Cleveland-Cliffs	$24,189	$0	$24,189	2004	20040521	employment-related offenses	labor relations violation		back pay award in unfair labor practices case	federal	agency action	National Labor Relations Board	civil			08-CA-34679-001			Ohio	Zanesville		43701	331111	331111: Iron and Steel Mills	USA	Ohio	publicly traded	CLF	mining and minerals	mining
AK Steel-Zanesville Works	Cleveland-Cliffs	$80,000	$0	$80,000	2003	20030820	employment-related offenses	labor relations violation		back pay award in unfair labor practices case	federal	agency action	National Labor Relations Board	civil			08-CA-32916-001			Ohio	Zanesville		43701	339912	339912: Silverware and Hollowware Manufacturing	USA	Ohio	publicly traded	CLF	mining and minerals	mining
AK Tube LLC	Cleveland-Cliffs	$92,880	$0	$92,880	2011	20110601	employment-related offenses	labor relations violation		back pay award in unfair labor practices case	federal	agency action	National Labor Relations Board	civil			08-CA-38540-001			Ohio	Walbridge		43465	236210	236210: Industrial Building Construction	USA	Ohio	publicly traded	CLF	mining and minerals	mining
Akamai Technologies	Akamai Technologies	$671,885	$0	$671,885	2016	20160607	competition-related offenses	Foreign Corrupt Practices Act		Akamai Technologies agreed to pay $652,452 in disgorgement plus $19,433 in interest to resolve allegations that a foreign subsidiary arranged $40,000 in payments to induce Chinese government-owned entities to purchase more services than they actually needed. Employees at the foreign subsidiary violated the company's written policies by providing improper gift cards, meals, and entertainment to of…	federal	agency action	Securities and Exchange Commission	civil	non-prosecution agreement											USA	Massachusetts	publicly traded	AKAM	information technology	internet services
Akron Brass Company	IDEX Corp.	$20,000	$0	$20,000	2001	20010515	employment-related offenses	labor relations violation		back pay award in unfair labor practices case	federal	agency action	National Labor Relations Board	civil			08-CA-31944-001			Ohio	Wooster		44691	922160	922160: Fire Protection	USA	Illinois	publicly traded	IEX	industrial equipment	industrial equipment
Alabama Great Southern Railroad Co.	Norfolk Southern	$11,900	$0	$11,900	2001	20010928	safety-related offenses	railroad safety violation			federal	agency action	Federal Railroad Administration	civil												USA	Virginia	publicly traded	NSC	railroads	railroads
Alabama Great Southern Railroad Co.	Norfolk Southern	$5,100	$0	$5,100	2001	20010928	safety-related offenses	railroad safety violation			federal	agency action	Federal Railroad Administration	civil												USA	Virginia	publicly traded	NSC	railroads	railroads
Alabama Power	Southern Company	$1,600,000	$0	$1,600,000	2015	20150625	environment-related offenses	environmental violation		EPA and the U.S. Department of Justice lodged in U.S. District Court for the Northern District of Alabama a proposed modification of a prior 2006 consent decree with Alabama Power Company that will secure further reductions of harmful air pollutants, primarily sulfur dioxide (SO2) and nitrogen oxide (NOx), from three of the companys coal-fired power plants in Alabama.	federal	agency action	Environmental Protection Agency	civil						Alabama						USA	Georgia	publicly traded	SO	utilities and power generation	utilities
ALABAMA POWER COMPANY	Southern Company	$19,737	$0	$19,737	2001	20010319	employment-related offenses	labor relations violation		back pay award in unfair labor practices case	federal	agency action	National Labor Relations Board	civil			15-CA-15538-001			Alabama	BUCKS		35291	221119	221119: Other Electric Power Generation	USA	Georgia	publicly traded	SO	utilities and power generation	utilities
Alabama Power Company	Southern Company	$200,000,000	$0	$200,000,000	2006	20060425	environment-related offenses	environmental violation		Alabama Power agreed to spend more than $200 million on pollution controls to resolve a Clean Air Act case involving its James H. Miller Jr. coal-fired power plant.	federal	agency action	Justice Department Environment and Natural Resources Division	civil						Alabama						USA	Georgia	publicly traded	SO	utilities and power generation	utilities
Alamo Gulf Coast Railroad	Martin Marietta Materials	$9,000	$0	$9,000	2008	20080624	safety-related offenses	railroad safety violation			federal	agency action	Federal Railroad Administration	civil												USA	North Carolina	publicly traded	MLM	building materials	building materials
Alamo Gulf Coast Railroad	Martin Marietta Materials	$5,500	$0	$5,500	2007	20070222	safety-related offenses	railroad safety violation			federal	agency action	Federal Railroad Administration	civil												USA	North Carolina	publicly traded	MLM	building materials	building materials
Alamo Gulf Coast Railroad	Martin Marietta Materials	$5,000	$0	$5,000	2008	20080328	safety-related offenses	railroad safety violation			federal	agency action	Federal Railroad Administration	civil												USA	North Carolina	publicly traded	MLM	building materials	building materials
Alamo Gulf Coast Railroad	Martin Marietta Materials	$5,000	$0	$5,000	2003	20031119	safety-related offenses	railroad safety violation			federal	agency action	Federal Railroad Administration	civil												USA	North Carolina	publicly traded	MLM	building materials	building materials
Alaska Airlines	Alaska Air	$7,500	$0	$7,500	2001	20011127	consumer-protection-related offenses	aviation consumer protection violation			federal	agency action	Transportation Department Aviation Consumer Protection Division	civil												USA	Washington	publicly traded	ALK	airlines	airlines
ALASKA AIRLINES INC	Alaska Air	$11,000	$0	$11,000	2009	20090430	safety-related offenses	aviation safety violation		HAZ MAT	federal	agency action	Federal Aviation Administration	civil			2009NM700016									USA	Washington	publicly traded	ALK	airlines	airlines
ALASKA AIRLINES INC	Alaska Air	$45,000	$0	$45,000	2001	20010523	safety-related offenses	aviation safety violation		MAINTENANCE	federal	agency action	Federal Aviation Administration	civil			2000NM010224									USA	Washington	publicly traded	ALK	airlines	airlines
ALASKA AIRLINES INC	Alaska Air	$35,000	$0	$35,000	2001	20010525	safety-related offenses	aviation safety violation		MAINTENANCE	federal	agency action	Federal Aviation Administration	civil			2000SW130039									USA	Washington	publicly traded	ALK	airlines	airlines
ALASKA AIRLINES INC	Alaska Air	$33,000	$0	$33,000	2001	20010125	safety-related offenses	aviation safety violation		MAINTENANCE	federal	agency action	Federal Aviation Administration	civil			2000NM010028									USA	Washington	publicly traded	ALK	airlines	airlines
ALASKA AIRLINES INC	Alaska Air	$28,000	$0	$28,000	2001	20010720	safety-related offenses	aviation safety violation		RECORDS/RPT S	federal	agency action	Federal Aviation Administration	civil			2000NM010157									USA	Washington	publicly traded	ALK	airlines	airlines
ALASKA AIRLINES INC	Alaska Air	$26,000	$0	$26,000	2001	20010123	safety-related offenses	aviation safety violation		SECURITY	federal	agency action	Federal Aviation Administration	civil			2000AL720065									USA	Washington	publicly traded	ALK	airlines	airlines
ALASKA AIRLINES INC	Alaska Air	$20,000	$0	$20,000	2001	20010125	safety-related offenses	aviation safety violation		TRNG-OTHER	federal	agency action	Federal Aviation Administration	civil			2000AL700035									USA	Washington	publicly traded	ALK	airlines	airlines
ALASKA AIRLINES INC	Alaska Air	$18,000	$0	$18,000	2001	20010720	safety-related offenses	aviation safety violation		MAINTENANCE	federal	agency action	Federal Aviation Administration	civil			2001NM020057									USA	Washington	publicly traded	ALK	airlines	airlines
ALASKA AIRLINES INC	Alaska Air	$10,000	$0	$10,000	2001	20010125	safety-related offenses	aviation safety violation		SECURITY	federal	agency action	Federal Aviation Administration	civil			2000AL720110									USA	Washington	publicly traded	ALK	airlines	airlines
ALASKA AIRLINES INC	Alaska Air	$9,250	$0	$9,250	2001	20010614	safety-related offenses	aviation safety violation		OTHER	federal	agency action	Federal Aviation Administration	civil			2001NM020018									USA	Washington	publicly traded	ALK	airlines	airlines
ALASKA AIRLINES INC	Alaska Air	$9,000	$0	$9,000	2001	20010123	safety-related offenses	aviation safety violation		SECURITY	federal	agency action	Federal Aviation Administration	civil			2000AL720132									USA	Washington	publicly traded	ALK	airlines	airlines
ALASKA AIRLINES INC	Alaska Air	$8,000	$0	$8,000	2001	20010419	safety-related offenses	aviation safety violation		SECURITY	federal	agency action	Federal Aviation Administration	civil			2000NM710278									USA	Washington	publicly traded	ALK	airlines	airlines
ALASKA AIRLINES INC	Alaska Air	$7,500	$0	$7,500	2001	20010125	safety-related offenses	aviation safety violation		SECURITY	federal	agency action	Federal Aviation Administration	civil			2000AL720133									USA	Washington	publicly traded	ALK	airlines	airlines
ALASKA AIRLINES INC	Alaska Air	$7,500	$0	$7,500	2001	20010123	safety-related offenses	aviation safety violation		SECURITY	federal	agency action	Federal Aviation Administration	civil			2000AL720108									USA	Washington	publicly traded	ALK	airlines	airlines
ALASKA AIRLINES INC	Alaska Air	$7,500	$0	$7,500	2001	20010622	safety-related offenses	aviation safety violation		RECORDS/RPT S	federal	agency action	Federal Aviation Administration	civil			2000NM010132									USA	Washington	publicly traded	ALK	airlines	airlines
ALASKA AIRLINES INC	Alaska Air	$7,500	$0	$7,500	2001	20010529	safety-related offenses	aviation safety violation		SECURITY	federal	agency action	Federal Aviation Administration	civil			1999WP750309									USA	Washington	publicly traded	ALK	airlines	airlines
ALASKA AIRLINES INC	Alaska Air	$7,000	$0	$7,000	2001	20010122	safety-related offenses	aviation safety violation		SECURITY	federal	agency action	Federal Aviation Administration	civil			2000AL720217									USA	Washington	publicly traded	ALK	airlines	airlines
ALASKA AIRLINES INC	Alaska Air	$7,000	$0	$7,000	2001	20010720	safety-related offenses	aviation safety violation		MAINTENANCE	federal	agency action	Federal Aviation Administration	civil			2001NM020016									USA	Washington	publicly traded	ALK	airlines	airlines
ALASKA AIRLINES INC	Alaska Air	$6,600	$0	$6,600	2001	20010206	safety-related offenses	aviation safety violation		SECURITY	federal	agency action	Federal Aviation Administration	civil			1999AL720104									USA	Washington	publicly traded	ALK	airlines	airlines
ALASKA AIRLINES INC	Alaska Air	$6,500	$0	$6,500	2001	20010615	safety-related offenses	aviation safety violation		SECURITY	federal	agency action	Federal Aviation Administration	civil			2001NM710063									USA	Washington	publicly traded	ALK	airlines	airlines
ALASKA AIRLINES INC	Alaska Air	$6,500	$0	$6,500	2001	20010604	safety-related offenses	aviation safety violation		SECURITY	federal	agency action	Federal Aviation Administration	civil			2001NM710102									USA	Washington	publicly traded	ALK	airlines	airlines
ALASKA AIRLINES INC	Alaska Air	$6,500	$0	$6,500	2001	20010419	safety-related offenses	aviation safety violation		SECURITY	federal	agency action	Federal Aviation Administration	civil			2000NM710554									USA	Washington	publicly traded	ALK	airlines	airlines
ALASKA AIRLINES INC	Alaska Air	$5,000	$0	$5,000	2001	20010613	safety-related offenses	aviation safety violation		SECURITY	federal	agency action	Federal Aviation Administration	civil			2001AL720075									USA	Washington	publicly traded	ALK	airlines	airlines
ALASKA AIRLINES INC	Alaska Air	$5,000	$0	$5,000	2001	20010613	safety-related offenses	aviation safety violation		SECURITY	federal	agency action	Federal Aviation Administration	civil			2000AL720227									USA	Washington	publicly traded	ALK	airlines	airlines
ALASKA AIRLINES INC	Alaska Air	$5,000	$0	$5,000	2001	20010613	safety-related offenses	aviation safety violation		SECURITY	federal	agency action	Federal Aviation Administration	civil			2000AL720226									USA	Washington	publicly traded	ALK	airlines	airlines
ALASKA AIRLINES INC	Alaska Air	$620,000	$0	$620,000	2015	20150901	safety-related offenses	aviation safety violation		AIRCRAFT ALTR	federal	agency action	Federal Aviation Administration	civil												USA	Washington	publicly traded	ALK	airlines	airlines
ALASKA AIRLINES INC	Alaska Air	$575,000	$0	$575,000	2001	20010810	safety-related offenses	aviation safety violation		RECORDS/RPT S	federal	agency action	Federal Aviation Administration	civil			2000NM010135									USA	Washington	publicly traded	ALK	airlines	airlines
ALASKA AIRLINES INC	Alaska Air	$480,000	$0	$480,000	2015	20150901	safety-related offenses	aviation safety violation		MAINTENANCE	federal	agency action	Federal Aviation Administration	civil												USA	Washington	publicly traded	ALK	airlines	airlines
ALASKA AIRLINES INC	Alaska Air	$437,500	$0	$437,500	2010	20100415	safety-related offenses	aviation safety violation		MAINTENANCE	federal	agency action	Federal Aviation Administration	civil												USA	Washington	publicly traded	ALK	airlines	airlines
ALASKA AIRLINES INC	Alaska Air	$333,000	$0	$333,000	2006	20060628	safety-related offenses	aviation safety violation		MAINTENANCE	federal	agency action	Federal Aviation Administration	civil			2005NM020078									USA	Washington	publicly traded	ALK	airlines	airlines
ALASKA AIRLINES INC	Alaska Air	$266,000	$0	$266,000	2010	20100415	safety-related offenses	aviation safety violation		MAINTENANCE	federal	agency action	Federal Aviation Administration	civil												USA	Washington	publicly traded	ALK	airlines	airlines
ALASKA AIRLINES INC	Alaska Air	$250,000	$0	$250,000	2014	20140121	safety-related offenses	aviation safety violation		MAINTENANCE	federal	agency action	Federal Aviation Administration	civil												USA	Washington	publicly traded	ALK	airlines	airlines
ALASKA AIRLINES INC	Alaska Air	$213,000	$0	$213,000	2010	20100319	safety-related offenses	aviation safety violation		MAINTENANCE	federal	agency action	Federal Aviation Administration	civil												USA	Washington	publicly traded	ALK	airlines	airlines
ALASKA AIRLINES INC	Alaska Air	$193,000	$0	$193,000	2002	20020319	safety-related offenses	aviation safety violation		MAINTENANCE	federal	agency action	Federal Aviation Administration	civil			2001NM020096									USA	Washington	publicly traded	ALK	airlines	airlines
ALASKA AIRLINES INC	Alaska Air	$150,000	$0	$150,000	2002	20020212	safety-related offenses	aviation safety violation		HAZ MAT	federal	agency action	Federal Aviation Administration	civil			2001NM710030									USA	Washington	publicly traded	ALK	airlines	airlines
ALASKA AIRLINES INC	Alaska Air	$90,000	$0	$90,000	2008	20080509	safety-related offenses	aviation safety violation		MAINTENANCE	federal	agency action	Federal Aviation Administration	civil			2007NM020072									USA	Washington	publicly traded	ALK	airlines	airlines
ALASKA AIRLINES INC	Alaska Air	$84,000	$0	$84,000	2007	20070927	safety-related offenses	aviation safety violation		MAINTENANCE	federal	agency action	Federal Aviation Administration	civil			2007NM020023									USA	Washington	publicly traded	ALK	airlines	airlines
ALASKA AIRLINES INC	Alaska Air	$82,000	$0	$82,000	2007	20070719	safety-related offenses	aviation safety violation		MAINTENANCE	federal	agency action	Federal Aviation Administration	civil			2007NM020024									USA	Washington	publicly traded	ALK	airlines	airlines
ALASKA AIRLINES INC	Alaska Air	$77,500	$0	$77,500	2011	20110926	safety-related offenses	aviation safety violation		MAINTENANCE	federal	agency action	Federal Aviation Administration	civil												USA	Washington	publicly traded	ALK	airlines	airlines
ALASKA AIRLINES INC	Alaska Air	$76,000	$0	$76,000	2003	20030325	safety-related offenses	aviation safety violation		RECORDS/RPTS	federal	agency action	Federal Aviation Administration	civil			2000CE070088									USA	Washington	publicly traded	ALK	airlines	airlines
ALASKA AIRLINES INC	Alaska Air	$72,000	$0	$72,000	2013	20131106	safety-related offenses	aviation safety violation		MAINTENANCE	federal	agency action	Federal Aviation Administration	civil												USA	Washington	publicly traded	ALK	airlines	airlines
ALASKA AIRLINES INC	Alaska Air	$65,000	$0	$65,000	2003	20031106	safety-related offenses	aviation safety violation		MAINTENANCE	federal	agency action	Federal Aviation Administration	civil			2003NM020035									USA	Washington	publicly traded	ALK	airlines	airlines
ALASKA AIRLINES INC	Alaska Air	$50,000	$0	$50,000	2007	20070628	safety-related offenses	aviation safety violation		MAINTENANCE	federal	agency action	Federal Aviation Administration	civil			2007NM020018									USA	Washington	publicly traded	ALK	airlines	airlines
ALASKA AIRLINES INC	Alaska Air	$47,000	$0	$47,000	2005	20050926	safety-related offenses	aviation safety violation		MAINTENANCE	federal	agency action	Federal Aviation Administration	civil			2005NM020107									USA	Washington	publicly traded	ALK	airlines	airlines
ALASKA AIRLINES INC	Alaska Air	$44,000	$0	$44,000	2004	20040524	safety-related offenses	aviation safety violation		MAINTENANCE	federal	agency action	Federal Aviation Administration	civil			2003NM020109									USA	Washington	publicly traded	ALK	airlines	airlines
ALASKA AIRLINES INC	Alaska Air	$44,000	$0	$44,000	2002	20020213	safety-related offenses	aviation safety violation		MAINTENANCE	federal	agency action	Federal Aviation Administration	civil			1999WP270026									USA	Washington	publicly traded	ALK	airlines	airlines
ALASKA AIRLINES INC	Alaska Air	$40,000	$0	$40,000	2003	20030318	safety-related offenses	aviation safety violation		HAZ MAT	federal	agency action	Federal Aviation Administration	civil			2001GL310117									USA	Washington	publicly traded	ALK	airlines	airlines
ALASKA AIRLINES INC	Alaska Air	$38,100	$0	$38,100	2010	20100311	safety-related offenses	aviation safety violation		HAZ MAT	federal	agency action	Federal Aviation Administration	civil												USA	Washington	publicly traded	ALK	airlines	airlines
ALASKA AIRLINES INC	Alaska Air	$37,500	$0	$37,500	2003	20031106	safety-related offenses	aviation safety violation		MAINTENANCE	federal	agency action	Federal Aviation Administration	civil			2003NM020012									USA	Washington	publicly traded	ALK	airlines	airlines
ALASKA AIRLINES INC	Alaska Air	$33,000	$0	$33,000	2006	20060712	safety-related offenses	aviation safety violation		MAINTENANCE	federal	agency action	Federal Aviation Administration	civil			2006NM020022									USA	Washington	publicly traded	ALK	airlines	airlines
ALASKA AIRLINES INC	Alaska Air	$33,000	$0	$33,000	2005	20050926	safety-related offenses	aviation safety violation		MAINTENANCE	federal	agency action	Federal Aviation Administration	civil			2005NM020096									USA	Washington	publicly traded	ALK	airlines	airlines
ALASKA AIRLINES INC	Alaska Air	$30,000	$0	$30,000	2003	20031217	safety-related offenses	aviation safety violation		MAINTENANCE	federal	agency action	Federal Aviation Administration	civil			2003NM020086									USA	Washington	publicly traded	ALK	airlines	airlines
ALASKA AIRLINES INC	Alaska Air	$30,000	$0	$30,000	2000	20001024	safety-related offenses	aviation safety violation		SECURITY	federal	agency action	Federal Aviation Administration	civil			1999AL720087									USA	Washington	publicly traded	ALK	airlines	airlines
ALASKA AIRLINES INC	Alaska Air	$28,000	$0	$28,000	2000	20000613	safety-related offenses	aviation safety violation		SECURITY	federal	agency action	Federal Aviation Administration	civil			1999AL720079									USA	Washington	publicly traded	ALK	airlines	airlines
ALASKA AIRLINES INC	Alaska Air	$27,500	$0	$27,500	2000	20000712	safety-related offenses	aviation safety violation		HAZ MAT	federal	agency action	Federal Aviation Administration	civil			1999NM710281									USA	Washington	publicly traded	ALK	airlines	airlines
ALASKA AIRLINES INC	Alaska Air	$25,000	$0	$25,000	2013	20130415	safety-related offenses	aviation safety violation		FLT OPNS	federal	agency action	Federal Aviation Administration	civil												USA	Washington	publicly traded	ALK	airlines	airlines
ALASKA AIRLINES INC	Alaska Air	$23,500	$0	$23,500	2009	20090813	safety-related offenses	aviation safety violation		MAINTENANCE	federal	agency action	Federal Aviation Administration	civil			2009NM020020									USA	Washington	publicly traded	ALK	airlines	airlines
ALASKA AIRLINES INC	Alaska Air	$22,500	$0	$22,500	2004	20040524	safety-related offenses	aviation safety violation		AIRCRAFT ALTR	federal	agency action	Federal Aviation Administration	civil			2004NM020020									USA	Washington	publicly traded	ALK	airlines	airlines
ALASKA AIRLINES INC	Alaska Air	$22,000	$0	$22,000	2008	20080204	safety-related offenses	aviation safety violation		MAINTENAN CE	federal	agency action	Federal Aviation Administration	civil			2007NM020063									USA	Washington	publicly traded	ALK	airlines	airlines
ALASKA AIRLINES INC	Alaska Air	$22,000	$0	$22,000	2008	20080911	safety-related offenses	aviation safety violation		MAINTENAN CE	federal	agency action	Federal Aviation Administration	civil			2007NM020043									USA	Washington	publicly traded	ALK	airlines	airlines
ALASKA AIRLINES INC	Alaska Air	$22,000	$0	$22,000	2007	20070824	safety-related offenses	aviation safety violation		MAINTENANCE	federal	agency action	Federal Aviation Administration	civil			2007NM020025									USA	Washington	publicly traded	ALK	airlines	airlines
ALASKA AIRLINES INC	Alaska Air	$22,000	$0	$22,000	2006	20060203	safety-related offenses	aviation safety violation		MAINTENANCE	federal	agency action	Federal Aviation Administration	civil			2005NM020100									USA	Washington	publicly traded	ALK	airlines	airlines
ALASKA AIRLINES INC	Alaska Air	$22,000	$0	$22,000	2006	20060404	safety-related offenses	aviation safety violation		MAINTENANCE	federal	agency action	Federal Aviation Administration	civil			2005NM020207									USA	Washington	publicly traded	ALK	airlines	airlines
ALASKA AIRLINES INC	Alaska Air	$22,000	$0	$22,000	2006	20060818	safety-related offenses	aviation safety violation		MAINTENANCE	federal	agency action	Federal Aviation Administration	civil			2006NM020033									USA	Washington	publicly traded	ALK	airlines	airlines
ALASKA AIRLINES INC	Alaska Air	$22,000	$0	$22,000	2005	20050819	safety-related offenses	aviation safety violation		FLT OPNS	federal	agency action	Federal Aviation Administration	civil			2004NM020142									USA	Washington	publicly traded	ALK	airlines	airlines
ALASKA AIRLINES INC	Alaska Air	$22,000	$0	$22,000	2001	20010105	safety-related offenses	aviation safety violation		MAINTENANCE	federal	agency action	Federal Aviation Administration	civil			1998NM010164									USA	Washington	publicly traded	ALK	airlines	airlines
ALASKA AIRLINES INC	Alaska Air	$21,000	$0	$21,000	2007	20070412	safety-related offenses	aviation safety violation		MAINTENANCE	federal	agency action	Federal Aviation Administration	civil			2006NM020062									USA	Washington	publicly traded	ALK	airlines	airlines
ALASKA AIRLINES INC	Alaska Air	$20,000	$0	$20,000	2010	20100804	safety-related offenses	aviation safety violation		FLT OPNS	federal	agency action	Federal Aviation Administration	civil												USA	Washington	publicly traded	ALK	airlines	airlines
ALASKA AIRLINES INC	Alaska Air	$20,000	$0	$20,000	2007	20070201	safety-related offenses	aviation safety violation		FLT OPNS	federal	agency action	Federal Aviation Administration	civil			2006NM020051									USA	Washington	publicly traded	ALK	airlines	airlines
ALASKA AIRLINES INC	Alaska Air	$20,000	$0	$20,000	2003	20030630	safety-related offenses	aviation safety violation		MAINTENANCE	federal	agency action	Federal Aviation Administration	civil			2002SO950095									USA	Washington	publicly traded	ALK	airlines	airlines
ALASKA AIRLINES INC	Alaska Air	$20,000	$0	$20,000	2002	20020502	safety-related offenses	aviation safety violation		FLT OPNS	federal	agency action	Federal Aviation Administration	civil			1999WP270026									USA	Washington	publicly traded	ALK	airlines	airlines
ALASKA AIRLINES INC	Alaska Air	$20,000	$0	$20,000	2001	20011009	safety-related offenses	aviation safety violation		HAZ MAT	federal	agency action	Federal Aviation Administration	civil			2000NM710108									USA	Washington	publicly traded	ALK	airlines	airlines
ALASKA AIRLINES INC	Alaska Air	$20,000	$0	$20,000	2000	20001024	safety-related offenses	aviation safety violation		SECURITY	federal	agency action	Federal Aviation Administration	civil			1999AL720088									USA	Washington	publicly traded	ALK	airlines	airlines
ALASKA AIRLINES INC	Alaska Air	$19,000	$0	$19,000	2000	20000608	safety-related offenses	aviation safety violation		SECURITY	federal	agency action	Federal Aviation Administration	civil			1999AL720067									USA	Washington	publicly traded	ALK	airlines	airlines
ALASKA AIRLINES INC	Alaska Air	$17,000	$0	$17,000	2005	20051011	safety-related offenses	aviation safety violation		MAINTENANCE	federal	agency action	Federal Aviation Administration	civil			2005NM020024									USA	Washington	publicly traded	ALK	airlines	airlines
ALASKA AIRLINES INC	Alaska Air	$16,500	$0	$16,500	2000	20000712	safety-related offenses	aviation safety violation		SECURITY	federal	agency action	Federal Aviation Administration	civil			2000NM710040									USA	Washington	publicly traded	ALK	airlines	airlines
ALASKA AIRLINES INC	Alaska Air	$16,000	$0	$16,000	2006	20060313	safety-related offenses	aviation safety violation		HAZ MAT	federal	agency action	Federal Aviation Administration	civil			2006NM700015									USA	Washington	publicly traded	ALK	airlines	airlines
ALASKA AIRLINES INC	Alaska Air	$15,500	$0	$15,500	2001	20010801	safety-related offenses	aviation safety violation		SECURITY	federal	agency action	Federal Aviation Administration	civil			2000AL720225									USA	Washington	publicly traded	ALK	airlines	airlines
ALASKA AIRLINES INC	Alaska Air	$15,000	$0	$15,000	2013	20130503	safety-related offenses	aviation safety violation		FLT OPNS	federal	agency action	Federal Aviation Administration	civil												USA	Washington	publicly traded	ALK	airlines	airlines
ALASKA AIRLINES INC	Alaska Air	$15,000	$0	$15,000	2013	20130503	safety-related offenses	aviation safety violation		FLT OPNS	federal	agency action	Federal Aviation Administration	civil												USA	Washington	publicly traded	ALK	airlines	airlines
ALASKA AIRLINES INC	Alaska Air	$15,000	$0	$15,000	2009	20091229	safety-related offenses	aviation safety violation		HAZ MAT	federal	agency action	Federal Aviation Administration	civil			2009AL700088									USA	Washington	publicly traded	ALK	airlines	airlines
ALASKA AIRLINES INC	Alaska Air	$15,000	$0	$15,000	2005	20050926	safety-related offenses	aviation safety violation		MAINTENANCE	federal	agency action	Federal Aviation Administration	civil			2005NM020110									USA	Washington	publicly traded	ALK	airlines	airlines
ALASKA AIRLINES INC	Alaska Air	$15,000	$0	$15,000	2005	20050829	safety-related offenses	aviation safety violation		MAINTENANCE	federal	agency action	Federal Aviation Administration	civil			2005NM020080									USA	Washington	publicly traded	ALK	airlines	airlines
ALASKA AIRLINES INC	Alaska Air	$15,000	$0	$15,000	2004	20040604	safety-related offenses	aviation safety violation		DRUG TESTING	federal	agency action	Federal Aviation Administration	civil			2001AL910005									USA	Washington	publicly traded	ALK	airlines	airlines
ALASKA AIRLINES INC	Alaska Air	$15,000	$0	$15,000	2003	20030627	safety-related offenses	aviation safety violation		MAINTENANCE	federal	agency action	Federal Aviation Administration	civil			2000GL110135									USA	Washington	publicly traded	ALK	airlines	airlines
ALASKA AIRLINES INC	Alaska Air	$15,000	$0	$15,000	2003	20031010	safety-related offenses	aviation safety violation		DRUG TESTING	federal	agency action	Federal Aviation Administration	civil			1999NM910050									USA	Washington	publicly traded	ALK	airlines	airlines
ALASKA AIRLINES INC	Alaska Air	$15,000	$0	$15,000	2002	20020909	safety-related offenses	aviation safety violation		MAINTENANCE	federal	agency action	Federal Aviation Administration	civil			2000WP820010									USA	Washington	publicly traded	ALK	airlines	airlines
ALASKA AIRLINES INC	Alaska Air	$15,000	$0	$15,000	2000	20000404	safety-related offenses	aviation safety violation		OTHER	federal	agency action	Federal Aviation Administration	civil			1999NM010171									USA	Washington	publicly traded	ALK	airlines	airlines
ALASKA AIRLINES INC	Alaska Air	$13,000	$0	$13,000	2004	20040126	safety-related offenses	aviation safety violation		MAINTENANCE	federal	agency action	Federal Aviation Administration	civil			2003NM020069									USA	Washington	publicly traded	ALK	airlines	airlines
ALASKA AIRLINES INC	Alaska Air	$12,667	$0	$12,667	2010	20100823	safety-related offenses	aviation safety violation		MAINTENANCE	federal	agency action	Federal Aviation Administration	civil												USA	Washington	publicly traded	ALK	airlines	airlines
ALASKA AIRLINES INC	Alaska Air	$12,500	$0	$12,500	2006	20060404	safety-related offenses	aviation safety violation		MAINTENANCE	federal	agency action	Federal Aviation Administration	civil			2005NM020142									USA	Washington	publicly traded	ALK	airlines	airlines
ALASKA AIRLINES INC	Alaska Air	$12,500	$0	$12,500	2005	20050321	safety-related offenses	aviation safety violation		MAINTENANCE	federal	agency action	Federal Aviation Administration	civil			2005NM020009									USA	Washington	publicly traded	ALK	airlines	airlines
ALASKA AIRLINES INC	Alaska Air	$12,500	$0	$12,500	2005	20050321	safety-related offenses	aviation safety violation		MAINTENANCE	federal	agency action	Federal Aviation Administration	civil			2005NM020006									USA	Washington	publicly traded	ALK	airlines	airlines
ALASKA AIRLINES INC	Alaska Air	$12,500	$0	$12,500	2004	20040430	safety-related offenses	aviation safety violation		MAINTENANCE	federal	agency action	Federal Aviation Administration	civil			2003NM020090									USA	Washington	publicly traded	ALK	airlines	airlines
ALASKA AIRLINES INC	Alaska Air	$12,500	$0	$12,500	2000	20000418	safety-related offenses	aviation safety violation		MAINTENANCE	federal	agency action	Federal Aviation Administration	civil			1999WP230128									USA	Washington	publicly traded	ALK	airlines	airlines
ALASKA AIRLINES INC	Alaska Air	$12,000	$0	$12,000	2010	20100714	safety-related offenses	aviation safety violation		FLT OPNS	federal	agency action	Federal Aviation Administration	civil												USA	Washington	publicly traded	ALK	airlines	airlines
ALASKA AIRLINES INC	Alaska Air	$12,000	$0	$12,000	2010	20100714	safety-related offenses	aviation safety violation		MAINTENANCE	federal	agency action	Federal Aviation Administration	civil												USA	Washington	publicly traded	ALK	airlines	airlines
ALASKA AIRLINES INC	Alaska Air	$11,000	$0	$11,000	2007	20071009	safety-related offenses	aviation safety violation		MAINTENANCE	federal	agency action	Federal Aviation Administration	civil			2007NM020062									USA	Washington	publicly traded	ALK	airlines	airlines
ALASKA AIRLINES INC	Alaska Air	$11,000	$0	$11,000	2006	20060630	safety-related offenses	aviation safety violation		FLT OPNS	federal	agency action	Federal Aviation Administration	civil			2006NM010024									USA	Washington	publicly traded	ALK	airlines	airlines
ALASKA AIRLINES INC	Alaska Air	$11,000	$0	$11,000	2005	20050812	safety-related offenses	aviation safety violation		MAINTENANCE	federal	agency action	Federal Aviation Administration	civil			2005NM020051									USA	Washington	publicly traded	ALK	airlines	airlines
ALASKA AIRLINES INC	Alaska Air	$11,000	$0	$11,000	2005	20051012	safety-related offenses	aviation safety violation		MAINTENANCE	federal	agency action	Federal Aviation Administration	civil			2005NM020099									USA	Washington	publicly traded	ALK	airlines	airlines
ALASKA AIRLINES INC	Alaska Air	$11,000	$0	$11,000	2003	20031210	safety-related offenses	aviation safety violation		MAINTENANCE	federal	agency action	Federal Aviation Administration	civil			2002NM020075									USA	Washington	publicly traded	ALK	airlines	airlines
ALASKA AIRLINES INC	Alaska Air	$11,000	$0	$11,000	2000	20000530	safety-related offenses	aviation safety violation		SECURITY	federal	agency action	Federal Aviation Administration	civil			1999NM710211									USA	Washington	publicly traded	ALK	airlines	airlines
ALASKA AIRLINES INC	Alaska Air	$10,500	$0	$10,500	2005	20050125	safety-related offenses	aviation safety violation		MAINTENANCE	federal	agency action	Federal Aviation Administration	civil			2004NM020095									USA	Washington	publicly traded	ALK	airlines	airlines
ALASKA AIRLINES INC	Alaska Air	$10,000	$0	$10,000	2008	20081106	safety-related offenses	aviation safety violation		MAINTENAN CE	federal	agency action	Federal Aviation Administration	civil			2008NM020014									USA	Washington	publicly traded	ALK	airlines	airlines
ALASKA AIRLINES INC	Alaska Air	$10,000	$0	$10,000	2005	20050808	safety-related offenses	aviation safety violation		MAINTENANCE	federal	agency action	Federal Aviation Administration	civil			2005NM020042									USA	Washington	publicly traded	ALK	airlines	airlines
ALASKA AIRLINES INC	Alaska Air	$10,000	$0	$10,000	2000	20001024	safety-related offenses	aviation safety violation		SECURITY	federal	agency action	Federal Aviation Administration	civil			1999AL720089									USA	Washington	publicly traded	ALK	airlines	airlines
ALASKA AIRLINES INC	Alaska Air	$9,500	$0	$9,500	2003	20031217	safety-related offenses	aviation safety violation		MAINTENANCE	federal	agency action	Federal Aviation Administration	civil			2003NM020074									USA	Washington	publicly traded	ALK	airlines	airlines
ALASKA AIRLINES INC	Alaska Air	$9,000	$0	$9,000	2014	20140227	safety-related offenses	aviation safety violation		FLT OPNS	federal	agency action	Federal Aviation Administration	civil												USA	Washington	publicly traded	ALK	airlines	airlines
ALASKA AIRLINES INC	Alaska Air	$9,000	$0	$9,000	2000	20000530	safety-related offenses	aviation safety violation		SECURITY	federal	agency action	Federal Aviation Administration	civil			1998WP710169									USA	Washington	publicly traded	ALK	airlines	airlines
ALASKA AIRLINES INC	Alaska Air	$9,000	$0	$9,000	2000	20000405	safety-related offenses	aviation safety violation		SECURITY	federal	agency action	Federal Aviation Administration	civil			1999AL720048									USA	Washington	publicly traded	ALK	airlines	airlines
ALASKA AIRLINES INC	Alaska Air	$9,000	$0	$9,000	2000	20000914	safety-related offenses	aviation safety violation		SECURITY	federal	agency action	Federal Aviation Administration	civil			2000AL720093									USA	Washington	publicly traded	ALK	airlines	airlines
ALASKA AIRLINES INC	Alaska Air	$8,500	$0	$8,500	2005	20050722	safety-related offenses	aviation safety violation		FLT OPNS	federal	agency action	Federal Aviation Administration	civil			2005NM020004									USA	Washington	publicly traded	ALK	airlines	airlines
ALASKA AIRLINES INC	Alaska Air	$8,500	$0	$8,500	2000	20001114	safety-related offenses	aviation safety violation		SECURITY	federal	agency action	Federal Aviation Administration	civil			2000NM710265									USA	Washington	publicly traded	ALK	airlines	airlines
ALASKA AIRLINES INC	Alaska Air	$8,000	$0	$8,000	2005	20050110	safety-related offenses	aviation safety violation		FLT OPNS	federal	agency action	Federal Aviation Administration	civil			2004NM020112									USA	Washington	publicly traded	ALK	airlines	airlines
ALASKA AIRLINES INC	Alaska Air	$8,000	$0	$8,000	2004	20041216	safety-related offenses	aviation safety violation		MAINTENANCE	federal	agency action	Federal Aviation Administration	civil			2001WP270124									USA	Washington	publicly traded	ALK	airlines	airlines
ALASKA AIRLINES INC	Alaska Air	$8,000	$0	$8,000	2003	20030730	safety-related offenses	aviation safety violation		MAINTENANCE	federal	agency action	Federal Aviation Administration	civil			2002NM050037									USA	Washington	publicly traded	ALK	airlines	airlines
ALASKA AIRLINES INC	Alaska Air	$8,000	$0	$8,000	2003	20031203	safety-related offenses	aviation safety violation		RECORDS/RPT S	federal	agency action	Federal Aviation Administration	civil			2003AL030100									USA	Washington	publicly traded	ALK	airlines	airlines
ALASKA AIRLINES INC	Alaska Air	$8,000	$0	$8,000	2000	20000301	safety-related offenses	aviation safety violation		SECURITY	federal	agency action	Federal Aviation Administration	civil			1999NM710333									USA	Washington	publicly traded	ALK	airlines	airlines
ALASKA AIRLINES INC	Alaska Air	$8,000	$0	$8,000	2000	20000301	safety-related offenses	aviation safety violation		SECURITY	federal	agency action	Federal Aviation Administration	civil			1999NM710229									USA	Washington	publicly traded	ALK	airlines	airlines
ALASKA AIRLINES INC	Alaska Air	$8,000	$0	$8,000	2000	20000530	safety-related offenses	aviation safety violation		SECURITY	federal	agency action	Federal Aviation Administration	civil			1999NM710212									USA	Washington	publicly traded	ALK	airlines	airlines
ALASKA AIRLINES INC	Alaska Air	$8,000	$0	$8,000	2000	20001114	safety-related offenses	aviation safety violation		SECURITY	federal	agency action	Federal Aviation Administration	civil			2000NM710098									USA	Washington	publicly traded	ALK	airlines	airlines
ALASKA AIRLINES INC	Alaska Air	$8,000	$0	$8,000	2000	20000828	safety-related offenses	aviation safety violation		SECURITY	federal	agency action	Federal Aviation Administration	civil			2000NM710195									USA	Washington	publicly traded	ALK	airlines	airlines
ALASKA AIRLINES INC	Alaska Air	$7,500	$0	$7,500	2007	20071130	safety-related offenses	aviation safety violation		DRUG TESTING	federal	agency action	Federal Aviation Administration	civil			2006AL910036									USA	Washington	publicly traded	ALK	airlines	airlines
ALASKA AIRLINES INC	Alaska Air	$7,500	$0	$7,500	2005	20050815	safety-related offenses	aviation safety violation		MAINTENANCE	federal	agency action	Federal Aviation Administration	civil			2005NM020084									USA	Washington	publicly traded	ALK	airlines	airlines
ALASKA AIRLINES INC	Alaska Air	$7,500	$0	$7,500	2005	20050815	safety-related offenses	aviation safety violation		MAINTENANCE	federal	agency action	Federal Aviation Administration	civil			2005NM020017									USA	Washington	publicly traded	ALK	airlines	airlines
ALASKA AIRLINES INC	Alaska Air	$7,500	$0	$7,500	2005	20050719	safety-related offenses	aviation safety violation		MAINTENANCE	federal	agency action	Federal Aviation Administration	civil			2005NM020073									USA	Washington	publicly traded	ALK	airlines	airlines
ALASKA AIRLINES INC	Alaska Air	$7,500	$0	$7,500	2002	20020111	safety-related offenses	aviation safety violation		MAINTENANCE	federal	agency action	Federal Aviation Administration	civil			2001NM020120									USA	Washington	publicly traded	ALK	airlines	airlines
ALASKA AIRLINES INC	Alaska Air	$7,500	$0	$7,500	2002	20021223	safety-related offenses	aviation safety violation		OTHER	federal	agency action	Federal Aviation Administration	civil			2002GL130009									USA	Washington	publicly traded	ALK	airlines	airlines
ALASKA AIRLINES INC	Alaska Air	$7,500	$0	$7,500	2000	20000313	safety-related offenses	aviation safety violation		SECURITY	federal	agency action	Federal Aviation Administration	civil			1999NM710255									USA	Washington	publicly traded	ALK	airlines	airlines
ALASKA AIRLINES INC	Alaska Air	$7,500	$0	$7,500	2000	20000313	safety-related offenses	aviation safety violation		SECURITY	federal	agency action	Federal Aviation Administration	civil			1999NM710225									USA	Washington	publicly traded	ALK	airlines	airlines
ALASKA AIRLINES INC	Alaska Air	$7,500	$0	$7,500	2000	20000119	safety-related offenses	aviation safety violation		SECURITY	federal	agency action	Federal Aviation Administration	civil			1999NM710236									USA	Washington	publicly traded	ALK	airlines	airlines
ALASKA AIRLINES INC	Alaska Air	$7,500	$0	$7,500	2000	20000405	safety-related offenses	aviation safety violation		SECURITY	federal	agency action	Federal Aviation Administration	civil			1999AL720078									USA	Washington	publicly traded	ALK	airlines	airlines
ALASKA AIRLINES INC	Alaska Air	$7,500	$0	$7,500	2000	20000728	safety-related offenses	aviation safety violation		SECURITY	federal	agency action	Federal Aviation Administration	civil			2000AL720095									USA	Washington	publicly traded	ALK	airlines	airlines
ALASKA AIRLINES INC	Alaska Air	$7,000	$0	$7,000	2004	20041105	safety-related offenses	aviation safety violation		MAINTENANCE	federal	agency action	Federal Aviation Administration	civil			2004NM020086									USA	Washington	publicly traded	ALK	airlines	airlines
ALASKA AIRLINES INC	Alaska Air	$7,000	$0	$7,000	2000	20000628	safety-related offenses	aviation safety violation		FLT OPNS	federal	agency action	Federal Aviation Administration	civil			1999AL050017									USA	Washington	publicly traded	ALK	airlines	airlines
ALASKA AIRLINES INC	Alaska Air	$7,000	$0	$7,000	2000	20000405	safety-related offenses	aviation safety violation		SECURITY	federal	agency action	Federal Aviation Administration	civil			1999AL720059									USA	Washington	publicly traded	ALK	airlines	airlines
ALASKA AIRLINES INC	Alaska Air	$6,500	$0	$6,500	2000	20000614	safety-related offenses	aviation safety violation		SECURITY	federal	agency action	Federal Aviation Administration	civil			1999NM710244									USA	Washington	publicly traded	ALK	airlines	airlines
ALASKA AIRLINES INC	Alaska Air	$6,500	$0	$6,500	2000	20000613	safety-related offenses	aviation safety violation		SECURITY	federal	agency action	Federal Aviation Administration	civil			1999NM710242									USA	Washington	publicly traded	ALK	airlines	airlines
ALASKA AIRLINES INC	Alaska Air	$6,500	$0	$6,500	2000	20000608	safety-related offenses	aviation safety violation		SECURITY	federal	agency action	Federal Aviation Administration	civil			1999NM710325									USA	Washington	publicly traded	ALK	airlines	airlines
ALASKA AIRLINES INC	Alaska Air	$6,000	$0	$6,000	2011	20110819	safety-related offenses	aviation safety violation		HAZ MAT	federal	agency action	Federal Aviation Administration	civil												USA	Washington	publicly traded	ALK	airlines	airlines
ALASKA AIRLINES INC	Alaska Air	$6,000	$0	$6,000	2003	20030626	safety-related offenses	aviation safety violation		MAINTENANCE	federal	agency action	Federal Aviation Administration	civil			2003NM020027									USA	Washington	publicly traded	ALK	airlines	airlines
ALASKA AIRLINES INC	Alaska Air	$6,000	$0	$6,000	2002	20020501	safety-related offenses	aviation safety violation		DRUG TESTING	federal	agency action	Federal Aviation Administration	civil			2001NM710030									USA	Washington	publicly traded	ALK	airlines	airlines
ALASKA AIRLINES INC	Alaska Air	$6,000	$0	$6,000	2001	20011026	safety-related offenses	aviation safety violation		RECORDS/RPT S	federal	agency action	Federal Aviation Administration	civil			2001NM020093									USA	Washington	publicly traded	ALK	airlines	airlines
ALASKA AIRLINES INC	Alaska Air	$6,000	$0	$6,000	2001	20011026	safety-related offenses	aviation safety violation		RECORDS/RPT S	federal	agency action	Federal Aviation Administration	civil			2001NM020092									USA	Washington	publicly traded	ALK	airlines	airlines
ALASKA AIRLINES INC	Alaska Air	$6,000	$0	$6,000	2001	20011026	safety-related offenses	aviation safety violation		RECORDS/RPT S	federal	agency action	Federal Aviation Administration	civil			2001NM020043									USA	Washington	publicly traded	ALK	airlines	airlines
ALASKA AIRLINES INC	Alaska Air	$6,000	$0	$6,000	2000	20000418	safety-related offenses	aviation safety violation		SECURITY	federal	agency action	Federal Aviation Administration	civil			1999WP750277									USA	Washington	publicly traded	ALK	airlines	airlines
ALASKA AIRLINES INC	Alaska Air	$5,500	$0	$5,500	2007	20070410	safety-related offenses	aviation safety violation		OTHER	federal	agency action	Federal Aviation Administration	civil			2006NM020056									USA	Washington	publicly traded	ALK	airlines	airlines
ALASKA AIRLINES INC	Alaska Air	$5,500	$0	$5,500	2007	20071205	safety-related offenses	aviation safety violation		MAINTENANCE	federal	agency action	Federal Aviation Administration	civil			2007NM020056									USA	Washington	publicly traded	ALK	airlines	airlines
ALASKA AIRLINES INC	Alaska Air	$5,500	$0	$5,500	2006	20060109	safety-related offenses	aviation safety violation		MAINTENANCE	federal	agency action	Federal Aviation Administration	civil			2005NM020043									USA	Washington	publicly traded	ALK	airlines	airlines
ALASKA AIRLINES INC	Alaska Air	$5,500	$0	$5,500	2006	20061120	safety-related offenses	aviation safety violation		OTHER	federal	agency action	Federal Aviation Administration	civil			2006NM020052									USA	Washington	publicly traded	ALK	airlines	airlines
ALASKA AIRLINES INC	Alaska Air	$5,500	$0	$5,500	2004	20040323	safety-related offenses	aviation safety violation		AIRCRAFT ALTR	federal	agency action	Federal Aviation Administration	civil			2003NM020087									USA	Washington	publicly traded	ALK	airlines	airlines
ALASKA AIRLINES INC	Alaska Air	$5,000	$0	$5,000	2006	20060130	safety-related offenses	aviation safety violation		MAINTENANCE	federal	agency action	Federal Aviation Administration	civil			2005NM020134									USA	Washington	publicly traded	ALK	airlines	airlines
ALASKA AIRLINES INC	Alaska Air	$5,000	$0	$5,000	2006	20060127	safety-related offenses	aviation safety violation		MAINTENANCE	federal	agency action	Federal Aviation Administration	civil			2005NM020143									USA	Washington	publicly traded	ALK	airlines	airlines
ALASKA AIRLINES INC	Alaska Air	$5,000	$0	$5,000	2004	20040421	safety-related offenses	aviation safety violation		MAINTENANCE	federal	agency action	Federal Aviation Administration	civil			2004AL010011									USA	Washington	publicly traded	ALK	airlines	airlines
ALASKA AIRLINES INC	Alaska Air	$5,000	$0	$5,000	2002	20020410	safety-related offenses	aviation safety violation		FLT OPNS	federal	agency action	Federal Aviation Administration	civil			2001NM020120									USA	Washington	publicly traded	ALK	airlines	airlines
ALASKA AIRLINES INC	Alaska Air	$5,000	$0	$5,000	2000	20000418	safety-related offenses	aviation safety violation		SECURITY	federal	agency action	Federal Aviation Administration	civil			1999WP750437									USA	Washington	publicly traded	ALK	airlines	airlines
ALASKA AIRLINES INC	Alaska Air	$5,000	$0	$5,000	2000	20000928	safety-related offenses	aviation safety violation		SECURITY	federal	agency action	Federal Aviation Administration	civil			2000NM710171									USA	Washington	publicly traded	ALK	airlines	airlines
ALASKA AIRLINES INC	Alaska Air	$5,000	$0	$5,000	2000	20000914	safety-related offenses	aviation safety violation		SECURITY	federal	agency action	Federal Aviation Administration	civil			2000AL720094									USA	Washington	publicly traded	ALK	airlines	airlines
Alaska Airlines, Inc.	Alaska Air	$150,000	$0	$150,000	2014	20140627	consumer-protection-related offenses	aviation consumer protection violation			federal	agency action	Transportation Department Aviation Consumer Protection Division	civil												USA	Washington	publicly traded	ALK	airlines	airlines
Alaska Airlines, Inc.	Alaska Air	$50,000	$0	$50,000	2010	20101029	consumer-protection-related offenses	aviation consumer protection violation			federal	agency action	Transportation Department Aviation Consumer Protection Division	civil												USA	Washington	publicly traded	ALK	airlines	airlines
Alaska Airlines, Inc.	Alaska Air	$40,000	$0	$40,000	2016	20160829	consumer-protection-related offenses	aviation consumer protection violation			federal	agency action	Transportation Department Aviation Consumer Protection Division	civil												USA	Washington	publicly traded	ALK	airlines	airlines
Alaska Airlines, Inc.	Alaska Air	$30,000	$0	$30,000	2013	20131122	consumer-protection-related offenses	aviation consumer protection violation			federal	agency action	Transportation Department Aviation Consumer Protection Division	civil												USA	Washington	publicly traded	ALK	airlines	airlines
Alaska Airlines, Inc., and Horizon Air, Inc.	Alaska Air	$30,000	$0	$30,000	2004	20041029	consumer-protection-related offenses	aviation consumer protection violation			federal	agency action	Transportation Department Aviation Consumer Protection Division	civil												USA	Washington	publicly traded	ALK	airlines	airlines
Albemarle Corporation	Albemarle	$7,500	$0	$7,500	2008	20080311	safety-related offenses	railroad safety violation			federal	agency action	Federal Railroad Administration	civil												USA	Louisiana	publicly traded	ALB	chemicals	chemicals
Albemarle Corporation	Albemarle	$5,000	$0	$5,000	2012	20121115	safety-related offenses	railroad safety violation			federal	agency action	Federal Railroad Administration	civil												USA	Louisiana	publicly traded	ALB	chemicals	chemicals
Albemarle Corporation	Albemarle	$5,000	$0	$5,000	2011	20110812	safety-related offenses	railroad safety violation			federal	agency action	Federal Railroad Administration	civil												USA	Louisiana	publicly traded	ALB	chemicals	chemicals
Albertsons	Albertsons Companies	$36,313	$0	$36,313	2001	20010529	employment-related offenses	labor relations violation		back pay award in unfair labor practices case	federal	agency action	National Labor Relations Board	civil			12-CA-20227-001			Florida	Plant City		33566	493110	493110: General Warehousing and Storage	USA	Idaho	publicly traded	ACI	retailing	retail-supermarkets
Albertsons	Albertsons Companies	$61,050	$0	$61,050	2004	20040131	employment-related offenses	wage and hour violation	child labor or youth employment violation	child labor penalties included	federal	agency action	Labor Department Wage and Hour Division	civil			1339834			New Jersey	Marlboro		7746	44511	44511: Supermarkets and Other Grocery (except Convenience) Stores	USA	Idaho	publicly traded	ACI	retailing	retail-supermarkets
Albertsons	Albertsons Companies	$33,660	$0	$33,660	2004	20040131	employment-related offenses	wage and hour violation	child labor or youth employment violation	child labor penalties included	federal	agency action	Labor Department Wage and Hour Division	civil			1355720			New Jersey	Lincroft		7738	44511	44511: Supermarkets and Other Grocery (except Convenience) Stores	USA	Idaho	publicly traded	ACI	retailing	retail-supermarkets
Albertsons	Albertsons Companies	$13,739	$0	$13,739	2007	20070116	employment-related offenses	labor relations violation		back pay award in unfair labor practices case	federal	agency action	National Labor Relations Board	civil			16-CA-24725-001			Texas	Fort Worth		76140	493110	493110: General Warehousing and Storage	USA	Idaho	publicly traded	ACI	retailing	retail-supermarkets
Albertsons	Albertsons Companies	$13,200	$0	$13,200	2004	20040131	employment-related offenses	wage and hour violation	child labor or youth employment violation	child labor penalties included	federal	agency action	Labor Department Wage and Hour Division	civil			1355726			New Jersey	Fair Haven		7740	44511	44511: Supermarkets and Other Grocery (except Convenience) Stores	USA	Idaho	publicly traded	ACI	retailing	retail-supermarkets
Albertsons	Albertsons Companies	$6,930	$0	$6,930	2005	20051127	employment-related offenses	wage and hour violation	child labor or youth employment violation	child labor penalties included	federal	agency action	Labor Department Wage and Hour Division	civil			1427242			New Jersey	Manasquan		8736	445110	445110: Supermarkets and Other Grocery (except Convenience) Stores	USA	Idaho	publicly traded	ACI	retailing	retail-supermarkets
Albertsons	Albertsons Companies	$5,610	$0	$5,610	2004	20040131	employment-related offenses	wage and hour violation	child labor or youth employment violation	child labor penalties included	federal	agency action	Labor Department Wage and Hour Division	civil			1355724			New Jersey	Shrewsbury		7701	44511	44511: Supermarkets and Other Grocery (except Convenience) Stores	USA	Idaho	publicly traded	ACI	retailing	retail-supermarkets
Albertson's	Albertsons Companies	$17,250	$0	$17,250	2003	20031121	employment-related offenses	labor relations violation		back pay award in unfair labor practices case	federal	agency action	National Labor Relations Board	civil			27-CA-18711-001			Colorado	Northglenn		80234	445110	445110: Supermarkets and Other Grocery (except Convenience) Stores	USA	Idaho	publicly traded	ACI	retailing	retail-supermarkets
Albertson's	Albertsons Companies	$9,900	$0	$9,900	2003	20030912	employment-related offenses	wage and hour violation	child labor or youth employment violation	child labor penalties included	federal	agency action	Labor Department Wage and Hour Division	civil			1307369			New Jersey	Hamilton Square		8690	44511	44511: Supermarkets and Other Grocery (except Convenience) Stores	USA	Idaho	publicly traded	ACI	retailing	retail-supermarkets
Albertson's	Albertsons Companies	$9,350	$0	$9,350	2009	20090103	employment-related offenses	wage and hour violation	child labor or youth employment violation	child labor penalties included	federal	agency action	Labor Department Wage and Hour Division	civil			1531079			California	Redondo Beach		90277	445110	445110: Supermarkets and Other Grocery (except Convenience) Stores	USA	Idaho	publicly traded	ACI	retailing	retail-supermarkets
Albertson's	Albertsons Companies	$7,260	$0	$7,260	2004	20040713	employment-related offenses	wage and hour violation	child labor or youth employment violation	child labor penalties included	federal	agency action	Labor Department Wage and Hour Division	civil			1366430			New Jersey	Trenton		8646	44511	44511: Supermarkets and Other Grocery (except Convenience) Stores	USA	Idaho	publicly traded	ACI	retailing	retail-supermarkets
Albertson's Corp.	Albertsons Companies	$7,460	$0	$7,460	2004	20040820	employment-related offenses	wage and hour violation	child labor or youth employment violation	child labor penalties included	federal	agency action	Labor Department Wage and Hour Division	civil			1365997			New Jersey	Voorhees		8043	44511	44511: Supermarkets and Other Grocery (except Convenience) Stores	USA	Idaho	publicly traded	ACI	retailing	retail-supermarkets
Albertson's Inc	Albertsons Companies	$12,760	$0	$12,760	2004	20040729	employment-related offenses	wage and hour violation	child labor or youth employment violation	child labor penalties included	federal	agency action	Labor Department Wage and Hour Division	civil			1359048			New Jersey	Ocean City		8226	44511	44511: Supermarkets and Other Grocery (except Convenience) Stores	USA	Idaho	publicly traded	ACI	retailing	retail-supermarkets
Albertsons, LLC	Albertsons Companies	$8,900,000	$0	$8,900,000	2009	20091215	employment-related offenses	employment discrimination		race, color, national origin	federal	agency action	Equal Employment Opportunity Commission	civil												USA	Idaho	publicly traded	ACI	retailing	retail-supermarkets
Albertson's, LLC	Albertsons Companies	$54,228	$0	$54,228	2015	20150203	employment-related offenses	labor relations violation		back pay award in unfair labor practices case	federal	agency action	National Labor Relations Board	civil			28-CA-023387			New Mexico	Albuquerque					USA	Idaho	publicly traded	ACI	retailing	retail-supermarkets
Albertson's LLC #913	Albertsons Companies	$12,088	$0	$12,088	2007	20071214	employment-related offenses	labor relations violation		back pay award in unfair labor practices case	federal	agency action	National Labor Relations Board	civil			28-CA-21532-001			New Mexico	Las Cruces		88001	445110	445110: Supermarkets and Other Grocery (except Convenience) Stores	USA	Idaho	publicly traded	ACI	retailing	retail-supermarkets
Alcoa Inc.	Alcoa	$334,000,000	$0	$334,000,000	2003	20030409	environment-related offenses	environmental violation		To resolve a Clean Air Act case, Alcoa agreed to spend $330 million to reduce emissions, pay a $1.5 million civil penalty and spend $2.5 million on supplementary environmental projects.	federal	agency action	Justice Department Environment and Natural Resources Division	civil						Texas	Rockdale					USA	New York	publicly traded	AA	metals	metals
Alcoa Inc.	Alcoa	$161,000,000	$0	$161,000,000	2014	20140109	competition-related offenses	Foreign Corrupt Practices Act			federal	agency action	Securities and Exchange Commission	civil												USA	New York	publicly traded	AA	metals	metals
Alcoa Inc.	Arconic	$8,800,000	$0	$8,800,000	2000	20000313	environment-related offenses	environmental violation		Under the terms of a settlement of Clean Air Act and Clean Water Act allegations, Alcoa agreed to pay a $2.4 million penalty; spend at least $5.4 million on a project to reduce and Indiana plant's generation of hazardous waste; and conduct a $1 million study of a new air pollution reduction technology. The settlement also required that Alcoa create a new $5 million wastewater treatment system.	federal	agency action	Justice Department Environment and Natural Resources Division	civil						Indiana						USA	New York	publicly traded	ARNC	miscellaneous manufacturing	industrial components
ALCOA INC.	Alcoa	$72,753	$0	$72,753	2009	20090831	employment-related offenses	labor relations violation		back pay award in unfair labor practices case	federal	agency action	National Labor Relations Board	civil			25-CA-30814-001			Indiana	Newburgh		47629	331315	331315: Aluminum Sheet, Plate, and Foil Manufacturing	USA	New York	publicly traded	AA	metals	metals
Alcoa World Alumina LLC	Alcoa	$223,000,000	$0	$223,000,000	2014	20140109	competition-related offenses	Foreign Corrupt Practices Act		Alcoa World Alumina LLC, a majority-owned and controlled global alumina sales company of Alcoa Inc., agreed to plead guilty and pay $223 million in criminal fines and forfeiture to resolve charges that it paid millions of dollars in bribes through an international middleman in London to officials of the Kingdom of Bahrain, in violation of the Foreign Corrupt Practices Act.	federal	agency action	Justice Department Criminal Division	criminal												USA	New York	publicly traded	AA	metals	metals
Alcoa, Inc.	Alcoa	$80,000	$0	$80,000	2009	20090113	employment-related offenses	labor relations violation		back pay award in unfair labor practices case	federal	agency action	National Labor Relations Board	civil			16-CA-26280-001			Texas	Rockdale		76567	331314	331314: Secondary Smelting and Alloying of Aluminum	USA	New York	publicly traded	AA	metals	metals
Alcoa, Inc.	Alcoa	$34,875	$0	$34,875	2007	20071108	employment-related offenses	labor relations violation		back pay award in unfair labor practices case	federal	agency action	National Labor Relations Board	civil			16-CA-25462-001			Texas	Rockdale		76567	331314	331314: Secondary Smelting and Alloying of Aluminum	USA	New York	publicly traded	AA	metals	metals
Alcoa, Inc.	Alcoa	$19,000	$0	$19,000	2004	20040804	employment-related offenses	labor relations violation		back pay award in unfair labor practices case	federal	agency action	National Labor Relations Board	civil			16-CA-23367-001			Texas	Rockdale		76567	331314	331314: Secondary Smelting and Alloying of Aluminum	USA	New York	publicly traded	AA	metals	metals
Alcoa, Inc.	Alcoa	$18,000	$0	$18,000	2004	20040524	employment-related offenses	labor relations violation		back pay award in unfair labor practices case	federal	agency action	National Labor Relations Board	civil			16-CA-23549-001			Texas	Rockdale		76567	331314	331314: Secondary Smelting and Alloying of Aluminum	USA	New York	publicly traded	AA	metals	metals
Alcoa, Inc.	Alcoa	$15,000	$0	$15,000	2004	20040730	employment-related offenses	labor relations violation		back pay award in unfair labor practices case	federal	agency action	National Labor Relations Board	civil			16-CA-23090-001			Texas	Rockdale		76567	331314	331314: Secondary Smelting and Alloying of Aluminum	USA	New York	publicly traded	AA	metals	metals
Alcoa, Inc.	Alcoa	$12,000	$0	$12,000	2006	20060330	employment-related offenses	labor relations violation		back pay award in unfair labor practices case	federal	agency action	National Labor Relations Board	civil			16-CA-24519-001			Texas	Rockdale		76567	331314	331314: Secondary Smelting and Alloying of Aluminum	USA	New York	publicly traded	AA	metals	metals
Alcoa, Inc.	Alcoa	$5,000	$0	$5,000	2005	20050314	employment-related offenses	labor relations violation		back pay award in unfair labor practices case	federal	agency action	National Labor Relations Board	civil			16-CA-23829-001			Texas	Rockdale		76567	331314	331314: Secondary Smelting and Alloying of Aluminum	USA	New York	publicly traded	AA	metals	metals
Alcoa Arkansas Operations Mill	Alcoa	$7,000	$0	$7,000	2002	20020307	employment-related offenses	labor relations violation		back pay award in unfair labor practices case	federal	agency action	National Labor Relations Board	civil			26-CA-19858-001			Arkansas	Bauxite		72011	212299	212299: All Other Metal Ore Mining	USA	New York	publicly traded	AA	metals	metals
Alcoa Automotive Casting Center	Century Aluminum	$9,100	$0	$9,100	2000	20000302	employment-related offenses	labor relations violation		back pay award in unfair labor practices case	federal	agency action	National Labor Relations Board	civil			26-CA-19310-001			Kentucky	North Hawesville		42348	336111	336111: Automobile Manufacturing	USA	Illinois	publicly traded	CENX	metals	metals
Alere San Diego Inc.	Abbott Laboratories	$10,572	$0	$10,572	2017	20170309	employment-related offenses	wage and hour violation	Fair Labor Standards Act		federal	agency action	Labor Department Wage and Hour Division	civil			1813371			California	Pomona	828 Towne Center Dr.	91767			USA	Illinois	publicly traded	ABT	pharmaceuticals	pharmaceuticals
Alfred C. Toepfer International, Inc.	Archer Daniels Midland	$400,000	$0	$400,000	2015	20150930	financial offenses	investor protection violation	securities issuance or trading violation		federal	agency action	Commodity Futures Trading Commission	civil												USA	Illinois	publicly traded	ADM	agribusiness	agribusiness
Alfred C. Toepfer International Ukraine Ltd.	Archer Daniels Midland	$17,800,000	$0	$17,800,000	2013	20131220	competition-related offenses	Foreign Corrupt Practices Act		A subsidiary of Archer Daniels Midland Company (ADM) pleaded guilty and agreed to pay more than $17 million in criminal fines to resolve charges that it paid bribes through vendors to Ukrainian government officials to obtain value-added tax (VAT) refunds, in violation of the Foreign Corrupt Practices Act. The Justice Department also entered into a non-prosecution agreement with ADM in connection …	federal	agency action	Justice Department Criminal Division	criminal	plea & non-prosecution agreement											USA	Illinois	publicly traded	ADM	agribusiness	agribusiness
Aljoma Lumber	UFP Industries	$67,703	$0	$67,703	2002	20020115	employment-related offenses	labor relations violation		back pay award in unfair labor practices case	federal	agency action	National Labor Relations Board	civil			12-CA-19708-001			Florida	Medley		33178	321999	321999: All Other Miscellaneous Wood Product Manufacturing	USA	Michigan	publicly traded	UFPI	building materials	building materials
Aljoma Lumber, Inc.	UFP Industries	$43,909	$0	$43,909	2005	20051031	employment-related offenses	labor relations violation		back pay award in unfair labor practices case	federal	agency action	National Labor Relations Board	civil			24-CA-08911-001			Puerto Rico	Ponce			423310	423310: Lumber, Plywood, Millwork, and Wood Panel Merchant Wholesalers	USA	Michigan	publicly traded	UFPI	building materials	building materials
Aljoma Lumber, Inc.	UFP Industries	$32,200	$0	$32,200	2002	20020104	employment-related offenses	labor relations violation		back pay award in unfair labor practices case	federal	agency action	National Labor Relations Board	civil			12-CA-21158-001			Florida	Medley		33178	321999	321999: All Other Miscellaneous Wood Product Manufacturing	USA	Michigan	publicly traded	UFPI	building materials	building materials
ALJOMA LUMBER, INC.	UFP Industries	$10,001	$0	$10,001	2010	20101115	employment-related offenses	benefit plan administrator violation		Deficient Filer	federal	agency action	Employee Benefits Security Administration	civil						Florida						USA	Michigan	publicly traded	UFPI	building materials	building materials
ALLEGHENY AIRLINES INC	American Airlines	$37,500	$0	$37,500	2001	20010628	safety-related offenses	aviation safety violation		CARGO SECURITY	federal	agency action	Federal Aviation Administration	civil			2001EA730027									USA	Texas	publicly traded	AAL	airlines	airlines
ALLEGHENY AIRLINES INC	American Airlines	$9,500	$0	$9,500	2001	20010201	safety-related offenses	aviation safety violation		RECORDS/RPT S	federal	agency action	Federal Aviation Administration	civil			2000EA130042									USA	Texas	publicly traded	AAL	airlines	airlines
ALLEGHENY AIRLINES INC	American Airlines	$25,000	$0	$25,000	2004	20040720	safety-related offenses	aviation safety violation		MAINTENANCE	federal	agency action	Federal Aviation Administration	civil			2004EA130004									USA	Texas	publicly traded	AAL	airlines	airlines
ALLEGHENY AIRLINES INC	American Airlines	$7,000	$0	$7,000	2000	20000928	safety-related offenses	aviation safety violation		SECURITY	federal	agency action	Federal Aviation Administration	civil			1999EA720252									USA	Texas	publicly traded	AAL	airlines	airlines
Allegheny Ludlum Corp.	Allegheny Technologies	$1,600,000	$1,600,000	$0	2010	20100517	environment-related offenses	environmental violation		The U.S. Environmental Protection Agency, Allegheny County Health Department and U.S. Department of Justice have reached a settlement agreement with Allegheny Ludlum Corp. (ALC) for alleged Clean Air Act violations at ALC's Natrona silicon steel production plant in Allegheny County, Pa.	federal	agency action	Environmental Protection Agency	civil						Pennsylvania						USA	Pennsylvania	publicly traded	ATI	metals	metals
Allegheny Ludlum Corporation	Allegheny Technologies	$45,052	$0	$45,052	2002	20021223	employment-related offenses	labor relations violation		back pay award in unfair labor practices case	federal	agency action	National Labor Relations Board	civil			06-CA-26862-001			Pennsylvania	Pittsburgh		15222	331111	331111: Iron and Steel Mills	USA	Pennsylvania	publicly traded	ATI	metals	metals
Allegheny Ludlum Steel Corporation	Allegheny Technologies	$8,244,670	$0	$8,244,670	2002	20020225	environment-related offenses	environmental violation		A federal district court ordered Allegheny Ludlum Steel Corporation to pay $8,244,670 for violations of the Clean Water Act at its steel mills on the Allegheny and Kiskimenetas Rivers outside Pittsburgh.	federal	agency action	Justice Department Environment and Natural Resources Division	civil						Pennsylvania						USA	Pennsylvania	publicly traded	ATI	metals	metals
Allegheny Technologies	Allegheny Technologies	$8,377	$0	$8,377	2012	20120309	employment-related offenses	employment discrimination			federal	agency action	Office of Federal Contract Compliance Programs	civil												USA	Pennsylvania	publicly traded	ATI	metals	metals
ALLEGIANT AIR INC	Allegiant Air	$8,000	$0	$8,000	2006	20061208	safety-related offenses	aviation safety violation		MAINTENANCE	federal	agency action	Federal Aviation Administration	civil			2003WP170035									USA	Nevada	publicly traded	ALGT	airlines	airlines
ALLEGIANT AIR LLC	Allegiant Air	$175,000	$0	$175,000	2015	20150708	safety-related offenses	aviation safety violation		DRUG TESTING	federal	agency action	Federal Aviation Administration	civil												USA	Nevada	publicly traded	ALGT	airlines	airlines
ALLEGIANT AIR LLC	Allegiant Air	$22,500	$0	$22,500	2011	20110228	safety-related offenses	aviation safety violation		OTHER	federal	agency action	Federal Aviation Administration	civil												USA	Nevada	publicly traded	ALGT	airlines	airlines
ALLEGIANT AIR LLC	Allegiant Air	$15,000	$0	$15,000	2010	20101006	safety-related offenses	aviation safety violation		DRUG TESTING	federal	agency action	Federal Aviation Administration	civil												USA	Nevada	publicly traded	ALGT	airlines	airlines
ALLEGIANT AIR LLC	Allegiant Air	$13,000	$0	$13,000	2008	20080103	safety-related offenses	aviation safety violation		DRUG TESTING	federal	agency action	Federal Aviation Administration	civil			2007NM910005									USA	Nevada	publicly traded	ALGT	airlines	airlines
Allegiant Air, LLC	Allegiant Air	$100,000	$0	$100,000	2012	20120215	consumer-protection-related offenses	aviation consumer protection violation			federal	agency action	Transportation Department Aviation Consumer Protection Division	civil												USA	Nevada	publicly traded	ALGT	airlines	airlines
Allegiant Air, LLC	Allegiant Air	$50,000	$0	$50,000	2008	20080915	consumer-protection-related offenses	aviation consumer protection violation			federal	agency action	Transportation Department Aviation Consumer Protection Division	civil												USA	Nevada	publicly traded	ALGT	airlines	airlines
ALLEGIANT AIR LLC	Allegiant Air	$6,000	$0	$6,000	2017	20170201	safety-related offenses	aviation safety violation		MAINTENANCE	federal	agency action	Federal Aviation Administration	civil			2015WP190098									USA	Nevada	publicly traded	ALGT	airlines	airlines
Allergan Inc.	AbbVie	$600,000,000	$0	$600,000,000	2010	20100901	healthcare-related offenses	off-label or unapproved promotion of medical products		American pharmaceutical manufacturer Allergan Inc. has agreed to plead guilty and pay $600 million to resolve its criminal and civil liability arising from the company's unlawful promotion of its biological product, Botox Therapeutic, for uses not approved as safe and effective by the Food and Drug Administration. The resolution included a criminal fine and forfeiture totaling $375 million and a …	federal	agency action	Food and Drug Administration referral to the Justice Department	civil and criminal												USA	Illinois	publicly traded	ABBV	pharmaceuticals	pharmaceuticals
Allergan Inc.	AbbVie	$15,000,000	$0	$15,000,000	2017	20170117	financial offenses	investor protection violation		Allergan Inc. admitted securities law violations and agreed to pay a $15 million penalty for disclosure failures in the wake of a hostile takeover bid.	federal	agency action	Securities and Exchange Commission	civil												USA	Illinois	publicly traded	ABBV	pharmaceuticals	pharmaceuticals
Alliance Capital Management L.P.	Equitable Holdings	$250,000,000	$0	$250,000,000	2003	20031218	financial offenses	investor protection violation	securities issuance or trading violation	Alliance Capital Management L.P. agreed to pay $250 million to settle allegations that it allowed market timing in certain of its mutual funds in exchange for fee-generating investments in other Alliance Capital investment vehicles.	federal	agency action	Securities and Exchange Commission	civil												USA	New York	publicly traded	EQH	financial services	investment management
Alliance Data Systems, Inc.	Alliance Data Systems	$40,320	$0	$40,320	2003	20030203	employment-related offenses	wage and hour violation	Fair Labor Standards Act		federal	agency action	Labor Department Wage and Hour Division	civil			1245364			Ohio	Westerville		43081	561422	561422: Telemarketing Bureaus	USA	Texas	publicly traded	ADS	information services	data services
Alliance One International Inc.	Pyxus International	$10,000,000	$0	$10,000,000	2010	20100806	competition-related offenses	Foreign Corrupt Practices Act			federal	agency action	Securities and Exchange Commission	civil												USA	North Carolina	publicly traded	PYYX	tobacco	tobacco
Alliance One International Inc.	Pyxus International	$9,450,000	$0	$9,450,000	2010	20100806	competition-related offenses	Foreign Corrupt Practices Act		Two foreign subsidiaries of Alliance One International Inc., a global tobacco leaf merchant headquartered in Morrisville, N.C., pleaded guilty to violating various provisions of the Foreign Corrupt Practices Act. In addition, the Department of Justice and Alliance One entered into a non-prosecution agreement in which Alliance One agreed to cooperate with the ongoing investigation and to retain an…	federal	agency action	Justice Department Criminal Division	criminal	plea & non-prosecution agreement											USA	North Carolina	publicly traded	PYYX	tobacco	tobacco
Alliance One International, Inc.	Pyxus International	$26,506	$0	$26,506	2010	20100909	employment-related offenses	wage and hour violation	Fair Labor Standards Act		federal	agency action	Labor Department Wage and Hour Division	civil			1581261			North Carolina	Wilson		27893	312210	312210: Tobacco Stemming and Redrying	USA	North Carolina	publicly traded	PYYX	tobacco	tobacco
Alliance One International, Inc.	Pyxus International	$25,337	$0	$25,337	2010	20100909	employment-related offenses	wage and hour violation	Fair Labor Standards Act		federal	agency action	Labor Department Wage and Hour Division	civil			1613147			North Carolina	Farmville		27828	312210	312210: Tobacco Stemming and Redrying	USA	North Carolina	publicly traded	PYYX	tobacco	tobacco
Alliance One International, Inc.	Pyxus International	$6,382	$0	$6,382	2011	20110319	employment-related offenses	wage and hour violation	Fair Labor Standards Act		federal	agency action	Labor Department Wage and Hour Division	civil			1613153			North Carolina	King		27021	312210	312210: Tobacco Stemming and Redrying	USA	North Carolina	publicly traded	PYYX	tobacco	tobacco
Alliant Food Service, Inc.	US Foods Holding	$21,200	$0	$21,200	2001	20010322	employment-related offenses	labor relations violation		back pay award in unfair labor practices case	federal	agency action	National Labor Relations Board	civil			04-CA-29738-001			New Jersey	Swedesboro		8085	311999	311999: All Other Miscellaneous Food Manufacturing	USA	Illinois	publicly traded	USFD	wholesalers	wholesalers-food products
Alliant Energy Corporate Services, Inc.	Alliant Energy	$21,387	$0	$21,387	2004	20040506	employment-related offenses	wage and hour violation	Fair Labor Standards Act		federal	agency action	Labor Department Wage and Hour Division	civil			1312591			Iowa	Cedar Rapids		52401	9810		USA	Wisconsin	publicly traded	LNT	utilities and power generation	utilities
Alliant Tech Systems	Northrop Grumman	$7,000	$0	$7,000	2006	20060516	safety-related offenses	railroad safety violation			federal	agency action	Federal Railroad Administration	civil												USA	Virginia	publicly traded	NOC	aerospace and military contracting	aerospace & military contracting
Alliant Techsystems, Inc.	Northrop Grumman	$100,000	$0	$100,000	2012	20121127	employment-related offenses	employment discrimination		race	federal	agency action	Equal Employment Opportunity Commission	civil						Minnesota						USA	Virginia	publicly traded	NOC	aerospace and military contracting	aerospace & military contracting
Alliant Techsystems Inc	Northrop Grumman	$24,241	$0	$24,241	2013	20130601	employment-related offenses	wage and hour violation	Fair Labor Standards Act		federal	agency action	Labor Department Wage and Hour Division	civil			1680323			Missouri	Independence		64056	332992	332992: Small Arms Ammunition Manufacturing	USA	Virginia	publicly traded	NOC	aerospace and military contracting	aerospace & military contracting
Alliant Techsystems Inc.	Northrop Grumman	$9,237	$0	$9,237	2003	20030924	employment-related offenses	labor relations violation		back pay award in unfair labor practices case	federal	agency action	National Labor Relations Board	civil			11-CA-19886-001			Virginia	Radford		24141	331419	331419: Primary Smelting and Refining of Nonferrous Metal (except Copper and Aluminum)	USA	Virginia	publicly traded	NOC	aerospace and military contracting	aerospace & military contracting
Alliant Techsystems, Inc.	Northrop Grumman	$25,500	$0	$25,500	2001	20010314	employment-related offenses	labor relations violation		back pay award in unfair labor practices case	federal	agency action	National Labor Relations Board	civil			11-CA-18475-001			Virginia	Radford		24141	339999	339999: All Other Miscellaneous Manufacturing	USA	Virginia	publicly traded	NOC	aerospace and military contracting	aerospace & military contracting
Alliant Techsystems, Inc.	Northrop Grumman	$44,677	$0	$44,677	2006	20060919	employment-related offenses	labor relations violation		back pay award in unfair labor practices case	federal	agency action	National Labor Relations Board	civil			18-CA-17469-001			Minnesota	Plymouth		55442	332993	332993: Ammunition (except Small Arms) Manufacturing	USA	Virginia	publicly traded	NOC	aerospace and military contracting	aerospace & military contracting
Allied Building Products Corp.	Beacon Roofing Supply	$202,463	$0	$202,463	2010	20100701	employment-related offenses	wage and hour violation	Fair Labor Standards Act		federal	agency action	Labor Department Wage and Hour Division	civil			1576761			New Jersey	East Rutherford		7073	423310	423310: Lumber, Plywood, Millwork, and Wood Panel Merchant Wholesalers	USA	Massachusetts	publicly traded	BECN	wholesalers	wholesalers-roofing materials
Allied Building Products Corp., Inc.	Beacon Roofing Supply	$8,500	$0	$8,500	2003	20030117	employment-related offenses	labor relations violation		back pay award in unfair labor practices case	federal	agency action	National Labor Relations Board	civil			30-CA-15798-001			Wisconsin	West Allis		53214	444190	444190: Other Building Material Dealers	USA	Massachusetts	publicly traded	BECN	wholesalers	wholesalers-roofing materials
ALLIED BUILDING PRODUCTS, CORP.	Beacon Roofing Supply	$8,821	$0	$8,821	2000	20000711	employment-related offenses	labor relations violation		back pay award in unfair labor practices case	federal	agency action	National Labor Relations Board	civil			09-CA-37243-001			Ohio	Cincinnat		45202	484121	484121: General Freight Trucking, Long-Distance, Truckload	USA	Massachusetts	publicly traded	BECN	wholesalers	wholesalers-roofing materials
Allied Signal	Honeywell International	$7,000	$0	$7,000	2003	20031010	employment-related offenses	labor relations violation		back pay award in unfair labor practices case	federal	agency action	National Labor Relations Board	civil			34-CA-08469-001			Connecticut	Stratford		6497	561990	561990: All Other Support Services	USA	North Carolina	publicly traded	HON	diversified	diversified
ALLIEDSIGNAL INC	Honeywell International	$30,000	$0	$30,000	2000	20000427	safety-related offenses	aviation safety violation		HAZ MAT	federal	agency action	Federal Aviation Administration	civil			1998WP710427									USA	North Carolina	publicly traded	HON	diversified	diversified
Allied Signal, Inc./Allied Signal Technical Services	Honeywell International	$20,000	$0	$20,000	2002	20020620	employment-related offenses	labor relations violation		back pay award in unfair labor practices case	federal	agency action	National Labor Relations Board	civil			12-CA-20246-001			Florida	Jacksonville		32226	238210	238210: Electrical Contractors	USA	North Carolina	publicly traded	HON	diversified	diversified
Allied Waste	Republic Services	$9,300	$0	$9,300	2008	20080219	employment-related offenses	Family and Medical Leave Act			federal	agency action	Labor Department Wage and Hour Division	civil			1497598			Tennessee	Nashville		37210	56211	56211: Waste Collection	USA	Arizona	publicly traded	RSG	waste management and environmental services	waste management
Allied Waste	Republic Services	$5,000	$0	$5,000	2000	20001227	employment-related offenses	labor relations violation		back pay award in unfair labor practices case	federal	agency action	National Labor Relations Board	civil			10-CA-32071-001			Alabama	Birmingham		35221	562219	562219: Other Nonhazardous Waste Treatment and Disposal	USA	Arizona	publicly traded	RSG	waste management and environmental services	waste management
Allied Waste Industries Inc.	Republic Services	$125,000	$0	$125,000	2007	20070508	miscellaneous offenses	civil contempt	price-fixing or anti-competitive practices	Allied Waste Industries Inc. agreed to pay $125,000 as part of a civil settlement with the Department of Justice that resolved Allied's alleged violations of a 2000 consent decree entered in connection with Allied's acquisition of Browning-Ferris Industries Inc.	federal	agency action	Justice Department Antitrust Division	civil												USA	Arizona	publicly traded	RSG	waste management and environmental services	waste management
Allied Waste/BFI Waste Services, Inc.	Republic Services	$13,500	$0	$13,500	2006	20061102	employment-related offenses	labor relations violation		back pay award in unfair labor practices case	federal	agency action	National Labor Relations Board	civil			15-CA-17764-001			Louisiana	Baton Rouge		70807	562219	562219: Other Nonhazardous Waste Treatment and Disposal	USA	Arizona	publicly traded	RSG	waste management and environmental services	waste management
Allied Waste/BFI Waste Services of Brewton	Republic Services	$32,760	$0	$32,760	2005	20051222	employment-related offenses	labor relations violation		back pay award in unfair labor practices case	federal	agency action	National Labor Relations Board	civil			15-CA-17730-001			Alabama	Brewton		36426	562111	562111: Solid Waste Collection	USA	Arizona	publicly traded	RSG	waste management and environmental services	waste management
Allied Waste/BFI Waste Services of Mobile	Republic Services	$53,352	$0	$53,352	2005	20051222	employment-related offenses	labor relations violation		back pay award in unfair labor practices case	federal	agency action	National Labor Relations Board	civil			15-CA-17732-001			Alabama	Mobile		36693	562111	562111: Solid Waste Collection	USA	Arizona	publicly traded	RSG	waste management and environmental services	waste management
Allied Waste/BFI Waste Services of Pensacola	Republic Services	$60,840	$0	$60,840	2005	20051222	employment-related offenses	labor relations violation		back pay award in unfair labor practices case	federal	agency action	National Labor Relations Board	civil			15-CA-17775-001			Florida	Pensacola		32501	562111	562111: Solid Waste Collection	USA	Arizona	publicly traded	RSG	waste management and environmental services	waste management
Allied Waste/BFI Waste Services of Timberlands	Republic Services	$10,296	$0	$10,296	2005	20051222	employment-related offenses	labor relations violation		back pay award in unfair labor practices case	federal	agency action	National Labor Relations Board	civil			15-CA-17731-001			Alabama	Brewton		36426	562111	562111: Solid Waste Collection	USA	Arizona	publicly traded	RSG	waste management and environmental services	waste management
Allied Waste dba Sunrise/Sunset/Lathrop Sanitation	Republic Services	$5,773	$0	$5,773	2005	20050714	employment-related offenses	labor relations violation		back pay award in unfair labor practices case	federal	agency action	National Labor Relations Board	civil			32-CA-22052-001			California	Stockton		95201	562219	562219: Other Nonhazardous Waste Treatment and Disposal	USA	Arizona	publicly traded	RSG	waste management and environmental services	waste management
Allied Waste Industries, Inc. d/b/a and successor to BFI Waste Systems	Republic Services	$14,367	$0	$14,367	2000	20000710	employment-related offenses	labor relations violation		back pay award in unfair labor practices case	federal	agency action	National Labor Relations Board	civil			13-CA-38492-001			Illinois	Melrose Park		60160	562211	562211: Hazardous Waste Treatment and Disposal	USA	Arizona	publicly traded	RSG	waste management and environmental services	waste management
Allied Waste Industries, L.L.C., d/b/a D & L Disposal	Republic Services	$5,000	$0	$5,000	2004	20040721	employment-related offenses	labor relations violation		back pay award in unfair labor practices case	federal	agency action	National Labor Relations Board	civil			14-CA-27867-001			Illinois	Greenville		62246	562111	562111: Solid Waste Collection	USA	Arizona	publicly traded	RSG	waste management and environmental services	waste management
Allied Waste Industries, L.L.C. d/b/a Midwest Waste	Republic Services	$56,000	$0	$56,000	2004	20040701	employment-related offenses	labor relations violation		back pay award in unfair labor practices case	federal	agency action	National Labor Relations Board	civil			14-CA-27667-001			Missouri	Bridgeton		63044	562111	562111: Solid Waste Collection	USA	Arizona	publicly traded	RSG	waste management and environmental services	waste management
Allied Waste Industries, L.L.C. d/b/a Midwest Waste	Republic Services	$15,500	$0	$15,500	2002	20020219	employment-related offenses	labor relations violation		back pay award in unfair labor practices case	federal	agency action	National Labor Relations Board	civil			14-CA-26568-001			Missouri	Bridgeton		63044	562212	562212: Solid Waste Landfill	USA	Arizona	publicly traded	RSG	waste management and environmental services	waste management
Allied Waste Industries, L.L.C. d/b/a D & L Disposal	Republic Services	$6,000	$0	$6,000	2003	20031021	employment-related offenses	labor relations violation		back pay award in unfair labor practices case	federal	agency action	National Labor Relations Board	civil			14-CA-27513-001			Illinois	Greenville		62246	562111	562111: Solid Waste Collection	USA	Arizona	publicly traded	RSG	waste management and environmental services	waste management
Allied Waste Services Massachusetts, LLC, d/b/a Allied Waste Services of Fall River and BFI	Republic Services	$6,674	$0	$6,674	2007	20070221	employment-related offenses	labor relations violation		back pay award in unfair labor practices case	federal	agency action	National Labor Relations Board	civil			01-CA-43240-001			Massachusetts	Fall River		2720	562111	562111: Solid Waste Collection	USA	Arizona	publicly traded	RSG	waste management and environmental services	waste management
Allied Waste Services of North America, LLC d/b/a Allied Waste Services of Pensacola/Republic Servic	Republic Services	$6,634	$0	$6,634	2015	20150127	employment-related offenses	labor relations violation		back pay award in unfair labor practices case	federal	agency action	National Labor Relations Board	civil			15-CA-111733			Florida	PENSACOLA					USA	Arizona	publicly traded	RSG	waste management and environmental services	waste management
AlliedSignal Aerospace	Honeywell International	$17,600,000	$0	$17,600,000	2004	20040129	employment-related offenses	labor relations violation		back pay award in unfair labor practices case	federal	agency action	National Labor Relations Board	civil			34-CA-07898-002			Connecticut	Stratford		6497	336412	336412: Aircraft Engine and Engine Parts Manufacturing	USA	North Carolina	publicly traded	HON	diversified	diversified
Allstate Insurance Company	Allstate	$4,500,000	$0	$4,500,000	2009	20090911	employment-related offenses	employment discrimination		age	federal	agency action	Equal Employment Opportunity Commission	civil												USA	Illinois	publicly traded	ALL	financial services	insurance
Alltel	Verizon Communications	$23,000	$0	$23,000	2006	20060828	employment-related offenses	labor relations violation		back pay award in unfair labor practices case	federal	agency action	National Labor Relations Board	civil			08-CA-36361-001			Ohio	Hudson		44236	334220	334220: Radio and Television Broadcasting and Wireless Communications Equipment Manufacturing	USA	New York	publicly traded	VZ	telecommunications	telecommunications
ALLTEL Corporation	Verizon Communications	$1,325,000	$0	$1,325,000	2007	20071203	miscellaneous offenses	civil contempt	price-fixing or anti-competitive practices	ALLTEL Corporation agreed to pay $1.325 million as part of a civil settlement with the Department of Justice and the state of Minnesota that resolved ALLTEL's alleged violations of two court orders entered in connection with ALLTEL's acquisition of Midwest Wireless Holdings LLC.	federal	agency action	Justice Department Antitrust Division	civil												USA	New York	publicly traded	VZ	telecommunications	telecommunications
ALLTEL Corporation	Verizon Communications	$1,058,000	$0	$1,058,000	2003	20031002	environment-related offenses	environmental violation		To settle alleged violations of multiple environmental laws, ALLTEL Corporation agreed to carry out cross-cutting environmental compliance audits at its facilities nationwide and pay a civil penalty of $1,058,000.	federal	agency action	Justice Department Environment and Natural Resources Division	civil												USA	New York	publicly traded	VZ	telecommunications	telecommunications
Alltel Communications Inc.	Verizon Communications	$275,000	$0	$275,000	2007	20071003	employment-related offenses	employment discrimination			federal	agency action	Office of Federal Contract Compliance Programs	civil						Arkansas	Little Rock					USA	New York	publicly traded	VZ	telecommunications	telecommunications
Ally Financial Inc.	Ally Financial	$207,000,000	$0	$207,000,000	2012	20120210	financial offenses	banking violation	mortgage abuses	The Federal Reserve Board released orders related to the previously announced monetary sanctions against five banking organizations for unsafe and unsound processes and practices in residential mortgage loan servicing and processing.	federal	agency action	Federal Reserve	civil												USA	Michigan	publicly traded	ALLY	financial services	financial services
Ally Financial Inc. and Ally Bank	Ally Financial	$98,000,000	$0	$98,000,000	2013	20131220	consumer-protection-related offenses	consumer protection violation	discriminatory practices (non-employment)	The Consumer Financial Protection Bureau and Department of Justice ordered Ally Financial Inc. and Ally Bank to pay $80 million in damages to harmed African-American, Hispanic, and Asian and Pacific Islander borrowers and $18 million in penalties. The CFPB and DOJ determined that more than 235,000 minority borrowers paid higher interest rates for their auto loans between April 2011 and December 2…	federal	agency action	Consumer Financial Protection Bureau	civil												USA	Michigan	publicly traded	ALLY	financial services	financial services
Ally Financial Inc. (formerly GMAC)	Ally Financial	$309,600,000	$0	$309,600,000	2012	20120209	financial offenses	mortgage abuses		The federal government and 49 state attorneys general reached a $25 billion agreement with the nation's five largest mortgage servicers to address mortgage loan servicing and foreclosure abuses. The penalty figure is the total of the amounts specified in the the individual company's consent judgment for direct payments and homeowner relief.	federal	agency action	Justice Department multiagency referral	civil												USA	Michigan	publicly traded	ALLY	financial services	financial services
Almost Family Inc	LHC Group	$17,767	$0	$17,767	2016	20160519	employment-related offenses	wage and hour violation	Fair Labor Standards Act		federal	agency action	Labor Department Wage and Hour Division	civil			1782030			Kentucky	Louisville		40218	621610	621610: Home Health Care Services	USA	Louisiana	publicly traded	LHCG	healthcare services	healthcare services
Alpha Natural Resources	Alpha Metallurgical Resources	$209,000,000	$0	$209,000,000	2011	20111206	safety-related offenses	workplace safety or health violation	mining violation	Alpha Natural Resources Inc. has agreed to make payments and safety investments totaling $209 million in connection with the criminal investigation of the April 5, 2010, explosion at the Upper Big Branch mine (UBB) in Montcoal, W.Va., announced Attorney General Eric Holder, U.S. Attorney R. Booth Goodwin II for the District of West Virginia and officials with the FBI and Department of Labor's Off…	federal	agency action	Mine Safety and Health Administration	criminal	non-prosecution agreement					West Virginia						USA	Tennessee	publicly traded	AMR	mining and minerals	coal mining
Alpha Natural Resources, Inc.	Alpha Metallurgical Resources	$227,500,000	$0	$227,500,000	2014	20140305	environment-related offenses	environmental violation		Alpha Natural Resources, Inc. , Alpha Appalachian Holdings (formerly Massey Energy), and 66 subsidiaries agreed to spend an estimated $200 million to install and operate wastewater treatment systems and to implement comprehensive, system-wide upgrades to reduce discharges of pollution from coal mines in Kentucky, Pennsylvania, Tennessee, Virginia and West Virginia. Overall, the settlement covered…	federal	agency action	Environmental Protection Agency referral to the Justice Department	civil												USA	Tennessee	publicly traded	AMR	mining and minerals	coal mining
Alpharma Inc.	Pfizer	$42,500,000	$0	$42,500,000	2010	20100316	government-contracting-related offenses	False Claims Act and related	kickbacks and bribery	Alpharma Inc. agreed to pay $42.5 million to resolve False Claims Act allegations in connection with the marketing of the morphine-based drug Kadian. The settlement resolved allegations that between January 1, 2000 and December 29, 2008 Alpharma paid health care providers to induce them to promote or prescribe Kadian, and made misrepresentations about the safety and efficacy of the drug.	federal	agency action	Justice Department Civil Division	civil												USA	New York	publicly traded	PFE	pharmaceuticals	pharmaceuticals
Alpharma, Inc.	Pfizer	$2,500,000	$0	$2,500,000	2004	20040812	competition-related offenses	price-fixing or anti-competitive practices	consumer protection violation	Generic drug manufacturers Alpharma Inc. and Perrigo Company agreed to give up a total of $6.25 million in illegal profits to settle Federal Trade Commission allegations that their agreement to limit competition for over-the-counter store-brand children's liquid ibuprofen drove up prices and violated federal law.	federal	agency action	Federal Trade Commission	civil												USA	New York	publicly traded	PFE	pharmaceuticals	pharmaceuticals
Alpine Valley Bread Company	Flowers Foods	$79,397	$0	$79,397	2013	20131105	employment-related offenses	wage and hour violation	Fair Labor Standards Act		federal	agency action	Labor Department Wage and Hour Division	civil			1684323			Arizona	Mesa		85210	31181	31181: Bread and Bakery Product Manufacturing	USA	Georgia	publicly traded	FLO	food products	food products
Alstom Power	General Electric	$133,071	$0	$133,071	2013	20131027	employment-related offenses	wage and hour violation	Davis-Bacon Act and related		federal	agency action	Labor Department Wage and Hour Division	civil			1655403			Arizona	Marble Canyon		86036	561311	561311: Employment Placement Agencies	USA	Massachusetts	publicly traded	NYSE: GE	diversified	diversified
Altivity Packaging	Graphic Packaging	$8,000	$0	$8,000	2009	20090122	employment-related offenses	labor relations violation		back pay award in unfair labor practices case	federal	agency action	National Labor Relations Board	civil			09-CA-44142-001			Ohio	Norwood		45212	322299	322299: All Other Converted Paper Product Manufacturing	USA	Georgia	publicly traded	GPK	paper and packaging	packaging
Altivity Packaging	Graphic Packaging	$25,000	$0	$25,000	2009	20090724	employment-related offenses	labor relations violation		back pay award in unfair labor practices case	federal	agency action	National Labor Relations Board	civil			09-CA-44084-001			Ohio	Middletown		45041	322299	322299: All Other Converted Paper Product Manufacturing	USA	Georgia	publicly traded	GPK	paper and packaging	packaging
Alton and Southern Railway	Union Pacific	$10,000	$0	$10,000	2012	20120330	safety-related offenses	railroad safety violation			federal	agency action	Federal Railroad Administration	civil												USA	Nebraska	publicly traded	UNP	railroads	railroads
Alton and Southern Railway	Union Pacific	$7,800	$0	$7,800	2004	20040122	safety-related offenses	railroad safety violation			federal	agency action	Federal Railroad Administration	civil												USA	Nebraska	publicly traded	UNP	railroads	railroads
Alton and Southern Railway	Union Pacific	$7,500	$0	$7,500	2012	20120611	safety-related offenses	railroad safety violation			federal	agency action	Federal Railroad Administration	civil												USA	Nebraska	publicly traded	UNP	railroads	railroads
Alton and Southern Railway	Union Pacific	$7,500	$0	$7,500	2012	20120613	safety-related offenses	railroad safety violation			federal	agency action	Federal Railroad Administration	civil												USA	Nebraska	publicly traded	UNP	railroads	railroads
Alton and Southern Railway	Union Pacific	$7,500	$0	$7,500	2011	20110902	safety-related offenses	railroad safety violation			federal	agency action	Federal Railroad Administration	civil												USA	Nebraska	publicly traded	UNP	railroads	railroads
Alton and Southern Railway	Union Pacific	$7,500	$0	$7,500	2011	20110902	safety-related offenses	railroad safety violation			federal	agency action	Federal Railroad Administration	civil												USA	Nebraska	publicly traded	UNP	railroads	railroads
Alton and Southern Railway	Union Pacific	$5,250	$0	$5,250	2004	20040122	safety-related offenses	railroad safety violation			federal	agency action	Federal Railroad Administration	civil												USA	Nebraska	publicly traded	UNP	railroads	railroads
Alton and Southern Railway	Union Pacific	$5,200	$0	$5,200	2013	20130226	safety-related offenses	railroad safety violation			federal	agency action	Federal Railroad Administration	civil												USA	Nebraska	publicly traded	UNP	railroads	railroads
Alton and Southern Railway	Union Pacific	$5,000	$0	$5,000	2014	20140127	safety-related offenses	railroad safety violation			federal	agency action	Federal Railroad Administration	civil												USA	Nebraska	publicly traded	UNP	railroads	railroads
Alton and Southern Railway	Union Pacific	$5,000	$0	$5,000	2011	20111103	safety-related offenses	railroad safety violation			federal	agency action	Federal Railroad Administration	civil												USA	Nebraska	publicly traded	UNP	railroads	railroads
Alton and Southern Railway	Union Pacific	$5,000	$0	$5,000	2012	20120619	safety-related offenses	railroad safety violation			federal	agency action	Federal Railroad Administration	civil												USA	Nebraska	publicly traded	UNP	railroads	railroads
Alton and Southern Railway	Union Pacific	$5,000	$0	$5,000	2012	20120911	safety-related offenses	railroad safety violation			federal	agency action	Federal Railroad Administration	civil												USA	Nebraska	publicly traded	UNP	railroads	railroads
Alton and Southern Railway	Union Pacific	$5,000	$0	$5,000	2008	20080319	safety-related offenses	railroad safety violation			federal	agency action	Federal Railroad Administration	civil												USA	Nebraska	publicly traded	UNP	railroads	railroads
The Alton and Southern Railway Company	Union Pacific	$6,000	$0	$6,000	2016	20160930	safety-related offenses	railroad safety violation			federal	agency action	Federal Railroad Administration	civil												USA	Nebraska	publicly traded	UNP	railroads	railroads
Alton and Southern RailwayCompany	Union Pacific	$10,000	$0	$10,000	2015	20150206	safety-related offenses	railroad safety violation			federal	agency action	Federal Railroad Administration	civil												USA	Nebraska	publicly traded	UNP	railroads	railroads
A.M. Castle & Co.	A.M. Castle & Co.	$775,000	$0	$775,000	2011	20110908	competition-related offenses	export control violation			federal	agency action	Bureau of Industry and Security	civil												USA	Illinois	publicly traded	CTAM	metals	metals service centers
AM Retail Group	G-III Apparel Group	$6,200	$0	$6,200	2014	20140807	employment-related offenses	wage and hour violation	child labor or youth employment violation	child labor penalties included	federal	agency action	Labor Department Wage and Hour Division	civil			1737332			California	Livermore		94551	44814	44814: Family Clothing Stores	USA	New York	publicly traded	GIII	apparel	women's clothing
Amazon.com Inc.	Amazon.com	$455,000	$0	$455,000	2013	20130103	consumer-protection-related offenses	consumer protection violation		Amazon.com, Inc.; Leon Max, Inc.; Macy's, Inc.; and Sears, Roebuck and Co. and its Kmart subsidiaries, Kmart Corporation and Kmart.com, agreed to pay penalties totaling $1.26 million to settle Federal Trade Commission charges that they violated the Textile Products Identification Act (Textile Act) and the FTC's Textile Rules by labeling and advertising products sold in stores and online as made o…	federal	agency action	Federal Trade Commission	civil												USA	Washington	publicly traded	Nasdaq: AMZN	retailing	retail-internet
Amazon Logistics, Inc.	Amazon.com	$169,659	$0	$169,659	2016	20160206	employment-related offenses	wage and hour violation	Fair Labor Standards Act		federal	agency action	Labor Department Wage and Hour Division	civil			1785930			Washington	Tumwater		98501	492110	492110: Couriers	USA	Washington	publicly traded	Nasdaq: AMZN	retailing	retail-internet
Ambar Lone Star Fluid Services, LLC	Patterson-UTI Energy	$23,860	$0	$23,860	2009	20091211	safety-related offenses	motor vehicle safety violation			federal	agency action	Federal Motor Carrier Safety Administration	civil						Louisiana	LA FAYETTE					USA	Texas	publicly traded	PTEN	oilfield services and supplies	oilfield services
Ambassador Steel Fabrication, LLC	Nucor	$5,084	$0	$5,084	2007	20071106	employment-related offenses	labor relations violation		back pay award in unfair labor practices case	federal	agency action	National Labor Relations Board	civil			25-CA-30228-001			Indiana	Mooresville		46158	331210	331210: Iron and Steel Pipe and Tube Manufacturing from Purchased Steel	USA	North Carolina	publicly traded	NUE	metals	steel
Amedisys Inc.	Amedisys	$150,000,000	$0	$150,000,000	2014	20140423	government-contracting-related offenses	False Claims Act and related		Amedisys Inc. and its affiliates agreed to pay $150 million to the federal government to resolve allegations that they violated the False Claims Act by submitting false home healthcare billings to the Medicare program.	federal	agency action	Justice Department Civil Division	civil												USA	Louisiana	publicly traded	AMED	healthcare services	home health services
Amedisys, Inc.	Amedisys	$4,677,642	$0	$4,677,642	2016	20160506	healthcare-related offenses	HHS civil monetary penalties		After it disclosed conduct to the Office of Inspector General pursuant to its Corporate Integrity Agreement, Amedisys, Inc. agreed to pay $4,677,642 for allegedly violating the Civil Monetary Penalties Law by filing claims to Medicare for home health services that were not medically necessary and did not meet the requirements for payment.	federal	agency action	Health & Human Services Department Office of Inspector General	civil												USA	Louisiana	publicly traded	AMED	healthcare services	home health services
Amedisys, Inc.	Amedisys	$28,104	$0	$28,104	2011	20110927	employment-related offenses	wage and hour violation	work visa violations		federal	agency action	Labor Department Wage and Hour Division	civil			1632380			Louisiana	Baton Rouge		70816	621610	621610: Home Health Care Services	USA	Louisiana	publicly traded	AMED	healthcare services	home health services
Amedisys Hospice, LLC	Amedisys	$9,081	$0	$9,081	2014	20140321	employment-related offenses	wage and hour violation	Fair Labor Standards Act		federal	agency action	Labor Department Wage and Hour Division	civil			1719407			Alabama	Birmingham		35209	623110	623110: Nursing Care Facilities	USA	Louisiana	publicly traded	AMED	healthcare services	home health services
Amerada Hess Corporation	Hess Corp.	$36,000	$0	$36,000	2002	20020418	environment-related offenses	offshore drilling violation			federal	agency action	Bureau of Safety and Environmental Enforcement	civil												USA	New York	publicly traded	HES	oil and gas	oil & gas
Amerada Hess Corporation	Hess Corp.	$15,000	$0	$15,000	1995	19950509	employment-related offenses	labor relations violation		back pay award in unfair labor practices case	federal	agency action	National Labor Relations Board	civil			12-CA-19476-001			Florida	Ft. Lauderdale		33316	484220	484220: Specialized Freight (except Used Goods) Trucking, Local	USA	New York	publicly traded	HES	oil and gas	oil & gas
Amerada Hess Corporation	Hess Corp.	$10,000	$0	$10,000	2003	20030129	environment-related offenses	offshore drilling violation			federal	agency action	Bureau of Safety and Environmental Enforcement	civil												USA	New York	publicly traded	HES	oil and gas	oil & gas
AmerenUE	Ameren	$15,000,000	$0	$15,000,000	2006	20061002	competition-related offenses	energy market violation			federal	agency action	Federal Energy Regulatory Commission	civil												USA	Missouri	publicly traded	AEE	utilities and power generation	utilities
AMERICA EAGLE AIRLINES INC	American Airlines	$33,000	$0	$33,000	2003	20031218	safety-related offenses	aviation safety violation		MAINTENANCE	federal	agency action	Federal Aviation Administration	civil			2000SO190157									USA	Texas	publicly traded	AAL	airlines	airlines
America West Airlines	American Airlines	$850,000	$0	$850,000	2004	20040818	consumer-protection-related offenses	aviation consumer protection violation			federal	agency action	Transportation Department Aviation Consumer Protection Division	civil												USA	Texas	publicly traded	AAL	airlines	airlines
America West Airlines	American Airlines	$150,000	$0	$150,000	2003	20030828	consumer-protection-related offenses	aviation consumer protection violation			federal	agency action	Transportation Department Aviation Consumer Protection Division	civil												USA	Texas	publicly traded	AAL	airlines	airlines
America West Airlines	American Airlines	$20,000	$0	$20,000	2003	20030731	consumer-protection-related offenses	aviation consumer protection violation			federal	agency action	Transportation Department Aviation Consumer Protection Division	civil												USA	Texas	publicly traded	AAL	airlines	airlines
AMERICA WEST AIRLINES INC	American Airlines	$20,000	$0	$20,000	2001	20010628	safety-related offenses	aviation safety violation		MAINTENANCE	federal	agency action	Federal Aviation Administration	civil			2001SW010003									USA	Texas	publicly traded	AAL	airlines	airlines
AMERICA WEST AIRLINES INC	American Airlines	$15,000	$0	$15,000	2001	20010524	safety-related offenses	aviation safety violation		SECURITY	federal	agency action	Federal Aviation Administration	civil			1999SO710314									USA	Texas	publicly traded	AAL	airlines	airlines
AMERICA WEST AIRLINES INC	American Airlines	$13,000	$0	$13,000	2001	20010326	safety-related offenses	aviation safety violation		SECURITY	federal	agency action	Federal Aviation Administration	civil			2000GL750071									USA	Texas	publicly traded	AAL	airlines	airlines
AMERICA WEST AIRLINES INC	American Airlines	$12,500	$0	$12,500	2001	20010501	safety-related offenses	aviation safety violation		SECURITY	federal	agency action	Federal Aviation Administration	civil			1999WP710449									USA	Texas	publicly traded	AAL	airlines	airlines
AMERICA WEST AIRLINES INC	American Airlines	$11,000	$0	$11,000	2001	20010608	safety-related offenses	aviation safety violation		SECURITY	federal	agency action	Federal Aviation Administration	civil			1999WP730248									USA	Texas	publicly traded	AAL	airlines	airlines
AMERICA WEST AIRLINES INC	American Airlines	$11,000	$0	$11,000	2001	20010501	safety-related offenses	aviation safety violation		SECURITY	federal	agency action	Federal Aviation Administration	civil			2000WP750255									USA	Texas	publicly traded	AAL	airlines	airlines
AMERICA WEST AIRLINES INC	American Airlines	$11,000	$0	$11,000	2001	20010501	safety-related offenses	aviation safety violation		SECURITY	federal	agency action	Federal Aviation Administration	civil			1999WP730181									USA	Texas	publicly traded	AAL	airlines	airlines
AMERICA WEST AIRLINES INC	American Airlines	$11,000	$0	$11,000	2001	20010501	safety-related offenses	aviation safety violation		SECURITY	federal	agency action	Federal Aviation Administration	civil			1999WP730149									USA	Texas	publicly traded	AAL	airlines	airlines
AMERICA WEST AIRLINES INC	American Airlines	$9,200	$0	$9,200	2001	20010501	safety-related offenses	aviation safety violation		CARGO SECURITY	federal	agency action	Federal Aviation Administration	civil			1999WP710359									USA	Texas	publicly traded	AAL	airlines	airlines
AMERICA WEST AIRLINES INC	American Airlines	$9,000	$0	$9,000	2001	20010517	safety-related offenses	aviation safety violation		CARGO SECURITY	federal	agency action	Federal Aviation Administration	civil			2000WP730067									USA	Texas	publicly traded	AAL	airlines	airlines
AMERICA WEST AIRLINES INC	American Airlines	$9,000	$0	$9,000	2001	20010501	safety-related offenses	aviation safety violation		SECURITY	federal	agency action	Federal Aviation Administration	civil			1999WP730279									USA	Texas	publicly traded	AAL	airlines	airlines
AMERICA WEST AIRLINES INC	American Airlines	$9,000	$0	$9,000	2001	20010501	safety-related offenses	aviation safety violation		SECURITY	federal	agency action	Federal Aviation Administration	civil			1999WP720132									USA	Texas	publicly traded	AAL	airlines	airlines
AMERICA WEST AIRLINES INC	American Airlines	$8,000	$0	$8,000	2001	20010608	safety-related offenses	aviation safety violation		SECURITY	federal	agency action	Federal Aviation Administration	civil			2000WP730014									USA	Texas	publicly traded	AAL	airlines	airlines
AMERICA WEST AIRLINES INC	American Airlines	$8,000	$0	$8,000	2001	20010608	safety-related offenses	aviation safety violation		SECURITY	federal	agency action	Federal Aviation Administration	civil			1999WP730302									USA	Texas	publicly traded	AAL	airlines	airlines
AMERICA WEST AIRLINES INC	American Airlines	$7,500	$0	$7,500	2001	20010517	safety-related offenses	aviation safety violation		SECURITY	federal	agency action	Federal Aviation Administration	civil			1999WP710689									USA	Texas	publicly traded	AAL	airlines	airlines
AMERICA WEST AIRLINES INC	American Airlines	$7,000	$0	$7,000	2001	20010525	safety-related offenses	aviation safety violation		SECURITY	federal	agency action	Federal Aviation Administration	civil			2000NE710199									USA	Texas	publicly traded	AAL	airlines	airlines
AMERICA WEST AIRLINES INC	American Airlines	$7,000	$0	$7,000	2001	20010501	safety-related offenses	aviation safety violation		SECURITY	federal	agency action	Federal Aviation Administration	civil			1999WP720183									USA	Texas	publicly traded	AAL	airlines	airlines
AMERICA WEST AIRLINES INC	American Airlines	$6,500	$0	$6,500	2001	20010228	safety-related offenses	aviation safety violation		SECURITY	federal	agency action	Federal Aviation Administration	civil			2000WP710005									USA	Texas	publicly traded	AAL	airlines	airlines
AMERICA WEST AIRLINES INC	American Airlines	$6,000	$0	$6,000	2001	20010222	safety-related offenses	aviation safety violation		SECURITY	federal	agency action	Federal Aviation Administration	civil			2000GL730118									USA	Texas	publicly traded	AAL	airlines	airlines
AMERICA WEST AIRLINES INC	American Airlines	$6,000	$0	$6,000	2001	20010517	safety-related offenses	aviation safety violation		SECURITY	federal	agency action	Federal Aviation Administration	civil			2000WP730010									USA	Texas	publicly traded	AAL	airlines	airlines
AMERICA WEST AIRLINES INC	American Airlines	$143,000	$0	$143,000	2002	20021219	safety-related offenses	aviation safety violation		MAINTENANCE	federal	agency action	Federal Aviation Administration	civil			2000WP280227									USA	Texas	publicly traded	AAL	airlines	airlines
AMERICA WEST AIRLINES INC	American Airlines	$98,500	$0	$98,500	2002	20021127	safety-related offenses	aviation safety violation		MAINTENANCE	federal	agency action	Federal Aviation Administration	civil			1999WP280122									USA	Texas	publicly traded	AAL	airlines	airlines
AMERICA WEST AIRLINES INC	American Airlines	$49,000	$0	$49,000	2002	20021127	safety-related offenses	aviation safety violation		RECORDS/RPTS	federal	agency action	Federal Aviation Administration	civil			2001WP280122									USA	Texas	publicly traded	AAL	airlines	airlines
AMERICA WEST AIRLINES INC	American Airlines	$49,000	$0	$49,000	2002	20021127	safety-related offenses	aviation safety violation		MAINTENANCE	federal	agency action	Federal Aviation Administration	civil			2001EA270098									USA	Texas	publicly traded	AAL	airlines	airlines
AMERICA WEST AIRLINES INC	American Airlines	$49,000	$0	$49,000	2002	20021127	safety-related offenses	aviation safety violation		MAINTENANCE	federal	agency action	Federal Aviation Administration	civil			2000AL910071									USA	Texas	publicly traded	AAL	airlines	airlines
AMERICA WEST AIRLINES INC	American Airlines	$49,000	$0	$49,000	2002	20021127	safety-related offenses	aviation safety violation		MAINTENANCE	federal	agency action	Federal Aviation Administration	civil			1999WP280141									USA	Texas	publicly traded	AAL	airlines	airlines
AMERICA WEST AIRLINES INC	American Airlines	$49,000	$0	$49,000	2002	20021127	safety-related offenses	aviation safety violation		OTHER	federal	agency action	Federal Aviation Administration	civil			1999GL110068									USA	Texas	publicly traded	AAL	airlines	airlines
AMERICA WEST AIRLINES INC	American Airlines	$44,000	$0	$44,000	2002	20020828	safety-related offenses	aviation safety violation		FLT OPNS	federal	agency action	Federal Aviation Administration	civil			2001WP280031									USA	Texas	publicly traded	AAL	airlines	airlines
AMERICA WEST AIRLINES INC	American Airlines	$44,000	$0	$44,000	2000	20001012	safety-related offenses	aviation safety violation		MAINTENANCE	federal	agency action	Federal Aviation Administration	civil			1999WP280071									USA	Texas	publicly traded	AAL	airlines	airlines
AMERICA WEST AIRLINES INC	American Airlines	$42,000	$0	$42,000	2002	20020828	safety-related offenses	aviation safety violation		FLT OPNS	federal	agency action	Federal Aviation Administration	civil			2001WP280124									USA	Texas	publicly traded	AAL	airlines	airlines
AMERICA WEST AIRLINES INC	American Airlines	$30,000	$0	$30,000	2003	20030414	safety-related offenses	aviation safety violation		HAZ MAT	federal	agency action	Federal Aviation Administration	civil			2001EA910134									USA	Texas	publicly traded	AAL	airlines	airlines
AMERICA WEST AIRLINES INC	American Airlines	$25,000	$0	$25,000	2005	20051004	safety-related offenses	aviation safety violation		RECORDS/RPTS	federal	agency action	Federal Aviation Administration	civil			2004WP280097									USA	Texas	publicly traded	AAL	airlines	airlines
AMERICA WEST AIRLINES INC	American Airlines	$20,000	$0	$20,000	2000	20000413	safety-related offenses	aviation safety violation		MAINTENANCE	federal	agency action	Federal Aviation Administration	civil			1999SW010072									USA	Texas	publicly traded	AAL	airlines	airlines
AMERICA WEST AIRLINES INC	American Airlines	$18,750	$0	$18,750	2005	20050623	safety-related offenses	aviation safety violation		FLT OPNS	federal	agency action	Federal Aviation Administration	civil			2004WP280036									USA	Texas	publicly traded	AAL	airlines	airlines
AMERICA WEST AIRLINES INC	American Airlines	$17,000	$0	$17,000	2000	20000420	safety-related offenses	aviation safety violation		SECURITY	federal	agency action	Federal Aviation Administration	civil			1999SW750028									USA	Texas	publicly traded	AAL	airlines	airlines
AMERICA WEST AIRLINES INC	American Airlines	$16,500	$0	$16,500	2005	20051006	safety-related offenses	aviation safety violation		OTHER	federal	agency action	Federal Aviation Administration	civil			2004WP280040									USA	Texas	publicly traded	AAL	airlines	airlines
AMERICA WEST AIRLINES INC	American Airlines	$15,000	$0	$15,000	2002	20020828	safety-related offenses	aviation safety violation		INTFR CREW	federal	agency action	Federal Aviation Administration	civil			2002AL010006									USA	Texas	publicly traded	AAL	airlines	airlines
AMERICA WEST AIRLINES INC	American Airlines	$13,000	$0	$13,000	2005	20050809	safety-related offenses	aviation safety violation		HAZ MAT	federal	agency action	Federal Aviation Administration	civil			2003NM700272									USA	Texas	publicly traded	AAL	airlines	airlines
AMERICA WEST AIRLINES INC	American Airlines	$12,500	$0	$12,500	2000	20000614	safety-related offenses	aviation safety violation		SECURITY	federal	agency action	Federal Aviation Administration	civil			1999EA720142									USA	Texas	publicly traded	AAL	airlines	airlines
AMERICA WEST AIRLINES INC	American Airlines	$12,500	$0	$12,500	2000	20000414	safety-related offenses	aviation safety violation		MAINTENANCE	federal	agency action	Federal Aviation Administration	civil			1999WP280027									USA	Texas	publicly traded	AAL	airlines	airlines
AMERICA WEST AIRLINES INC	American Airlines	$11,700	$0	$11,700	2001	20011226	safety-related offenses	aviation safety violation		SECURITY	federal	agency action	Federal Aviation Administration	civil			2001GL750076									USA	Texas	publicly traded	AAL	airlines	airlines
AMERICA WEST AIRLINES INC	American Airlines	$11,500	$0	$11,500	2000	20000616	safety-related offenses	aviation safety violation		FLT OPNS	federal	agency action	Federal Aviation Administration	civil			1999EA150069									USA	Texas	publicly traded	AAL	airlines	airlines
AMERICA WEST AIRLINES INC	American Airlines	$11,000	$0	$11,000	2004	20040211	safety-related offenses	aviation safety violation		DRUG TESTING	federal	agency action	Federal Aviation Administration	civil			2002SO950167									USA	Texas	publicly traded	AAL	airlines	airlines
AMERICA WEST AIRLINES INC	American Airlines	$11,000	$0	$11,000	2004	20040421	safety-related offenses	aviation safety violation		MAINTENANCE	federal	agency action	Federal Aviation Administration	civil			2003SW010015									USA	Texas	publicly traded	AAL	airlines	airlines
AMERICA WEST AIRLINES INC	American Airlines	$11,000	$0	$11,000	2004	20041006	safety-related offenses	aviation safety violation		MAINTENANCE	federal	agency action	Federal Aviation Administration	civil			2003WP280017									USA	Texas	publicly traded	AAL	airlines	airlines
AMERICA WEST AIRLINES INC	American Airlines	$11,000	$0	$11,000	2000	20000725	safety-related offenses	aviation safety violation		SECURITY	federal	agency action	Federal Aviation Administration	civil			1999WP720112									USA	Texas	publicly traded	AAL	airlines	airlines
AMERICA WEST AIRLINES INC	American Airlines	$10,500	$0	$10,500	2002	20020828	safety-related offenses	aviation safety violation		OTHER	federal	agency action	Federal Aviation Administration	civil			2001WP280056									USA	Texas	publicly traded	AAL	airlines	airlines
AMERICA WEST AIRLINES INC	American Airlines	$10,000	$0	$10,000	2005	20050829	safety-related offenses	aviation safety violation		MAINTENANCE	federal	agency action	Federal Aviation Administration	civil			2005WP280044									USA	Texas	publicly traded	AAL	airlines	airlines
AMERICA WEST AIRLINES INC	American Airlines	$10,000	$0	$10,000	2001	20010824	safety-related offenses	aviation safety violation		SECURITY	federal	agency action	Federal Aviation Administration	civil			1999WP730148									USA	Texas	publicly traded	AAL	airlines	airlines
AMERICA WEST AIRLINES INC	American Airlines	$7,500	$0	$7,500	2001	20010831	safety-related offenses	aviation safety violation		SECURITY	federal	agency action	Federal Aviation Administration	civil			1999SO760297									USA	Texas	publicly traded	AAL	airlines	airlines
AMERICA WEST AIRLINES INC	American Airlines	$7,500	$0	$7,500	2001	20010808	safety-related offenses	aviation safety violation		CARGO SECURITY	federal	agency action	Federal Aviation Administration	civil			2001NM710021									USA	Texas	publicly traded	AAL	airlines	airlines
AMERICA WEST AIRLINES INC	American Airlines	$7,500	$0	$7,500	2000	20000610	safety-related offenses	aviation safety violation		SECURITY	federal	agency action	Federal Aviation Administration	civil			1999WP750162									USA	Texas	publicly traded	AAL	airlines	airlines
AMERICA WEST AIRLINES INC	American Airlines	$7,500	$0	$7,500	2000	20000414	safety-related offenses	aviation safety violation		MAINTENANCE	federal	agency action	Federal Aviation Administration	civil			1999WP280015									USA	Texas	publicly traded	AAL	airlines	airlines
AMERICA WEST AIRLINES INC	American Airlines	$7,500	$0	$7,500	2000	20000719	safety-related offenses	aviation safety violation		SECURITY	federal	agency action	Federal Aviation Administration	civil			2000NM720052									USA	Texas	publicly traded	AAL	airlines	airlines
AMERICA WEST AIRLINES INC	American Airlines	$7,500	$0	$7,500	2000	20000719	safety-related offenses	aviation safety violation		SECURITY	federal	agency action	Federal Aviation Administration	civil			2000NM720075									USA	Texas	publicly traded	AAL	airlines	airlines
AMERICA WEST AIRLINES INC	American Airlines	$6,600	$0	$6,600	2001	20011226	safety-related offenses	aviation safety violation		SECURITY	federal	agency action	Federal Aviation Administration	civil			2001GL750023									USA	Texas	publicly traded	AAL	airlines	airlines
AMERICA WEST AIRLINES INC	American Airlines	$6,600	$0	$6,600	2001	20011226	safety-related offenses	aviation safety violation		SECURITY	federal	agency action	Federal Aviation Administration	civil			2000GL750145									USA	Texas	publicly traded	AAL	airlines	airlines
AMERICA WEST AIRLINES INC	American Airlines	$6,600	$0	$6,600	2001	20011226	safety-related offenses	aviation safety violation		SECURITY	federal	agency action	Federal Aviation Administration	civil			2000GL740089									USA	Texas	publicly traded	AAL	airlines	airlines
AMERICA WEST AIRLINES INC	American Airlines	$6,500	$0	$6,500	2000	20000705	safety-related offenses	aviation safety violation		SECURITY	federal	agency action	Federal Aviation Administration	civil			1999GL720253									USA	Texas	publicly traded	AAL	airlines	airlines
AMERICA WEST AIRLINES INC	American Airlines	$5,000	$0	$5,000	2007	20070118	safety-related offenses	aviation safety violation		FLT OPNS	federal	agency action	Federal Aviation Administration	civil			2006WP280010									USA	Texas	publicly traded	AAL	airlines	airlines
AMERICA WEST AIRLINES INC	American Airlines	$5,000	$0	$5,000	2007	20070118	safety-related offenses	aviation safety violation		FLT OPNS	federal	agency action	Federal Aviation Administration	civil			2005WP280116									USA	Texas	publicly traded	AAL	airlines	airlines
AMERICA WEST AIRLINES INC	American Airlines	$5,000	$0	$5,000	2007	20070118	safety-related offenses	aviation safety violation		RECORDS/RPTS	federal	agency action	Federal Aviation Administration	civil			2005WP280086									USA	Texas	publicly traded	AAL	airlines	airlines
AMERICA WEST AIRLINES INC	American Airlines	$5,000	$0	$5,000	2005	20050309	safety-related offenses	aviation safety violation		HAZ MAT	federal	agency action	Federal Aviation Administration	civil			2004NM700420									USA	Texas	publicly traded	AAL	airlines	airlines
AMERICA WEST AIRLINES INC	American Airlines	$5,000	$0	$5,000	2002	20021107	safety-related offenses	aviation safety violation		DRUG TESTING	federal	agency action	Federal Aviation Administration	civil			2001EA910142									USA	Texas	publicly traded	AAL	airlines	airlines
AMERICA WEST AIRLINES INC	American Airlines	$5,000	$0	$5,000	2001	20010830	safety-related offenses	aviation safety violation		CARGO SECURITY	federal	agency action	Federal Aviation Administration	civil			1999SO710236									USA	Texas	publicly traded	AAL	airlines	airlines
AMERICA WEST AIRLINES INC	American Airlines	$5,000	$0	$5,000	2000	20000606	safety-related offenses	aviation safety violation		SECURITY	federal	agency action	Federal Aviation Administration	civil			1999GL750058									USA	Texas	publicly traded	AAL	airlines	airlines
American Airlines	American Airlines	$47,250	$0	$47,250	2003	20030627	financial offenses	economic sanction violation			federal	agency action	Office of Foreign Assets Control	civil												USA	Texas	publicly traded	AAL	airlines	airlines
American Airlines	American Airlines	$1,600,000	$0	$1,600,000	2016	20161214	consumer-protection-related offenses	aviation consumer protection violation		This consent order concerns violations by American Airlines, Inc. (American Airlines) of 14 CFR 259.4 (the Department's tarmac delay rule), 49 U.S.C. 41712 (prohibition against unfair and deceptive practices), and 49 U.S.C. 42301 (requirement to adhere to a carrier's tarmac delay contingency plan).	federal	agency action	Transportation Department Aviation Consumer Protection Division	civil												USA	Texas	publicly traded	AAL	airlines	airlines
American Airlines	American Airlines	$1,200,000	$0	$1,200,000	2003	20030304	consumer-protection-related offenses	aviation consumer protection violation			federal	agency action	Transportation Department Aviation Consumer Protection Division	civil												USA	Texas	publicly traded	AAL	airlines	airlines
AMERICAN AIRLINES	American Airlines	$999,000	$0	$999,000	2009	20090901	safety-related offenses	aviation safety violation		DRUG TESTING	federal	agency action	Federal Aviation Administration	civil			2007WP910223									USA	Texas	publicly traded	AAL	airlines	airlines
American Airlines	American Airlines	$65,000	$0	$65,000	2016	20161214	consumer-protection-related offenses	aviation consumer protection violation			federal	agency action	Transportation Department Aviation Consumer Protection Division	civil												USA	Texas	publicly traded	AAL	airlines	airlines
American Airlines	American Airlines	$60,000	$0	$60,000	2013	20131213	consumer-protection-related offenses	aviation consumer protection violation			federal	agency action	Transportation Department Aviation Consumer Protection Division	civil												USA	Texas	publicly traded	AAL	airlines	airlines
American Airlines	American Airlines	$45,000	$0	$45,000	2016	20160829	consumer-protection-related offenses	aviation consumer protection violation			federal	agency action	Transportation Department Aviation Consumer Protection Division	civil												USA	Texas	publicly traded	AAL	airlines	airlines
American Airlines	American Airlines	$20,000	$0	$20,000	2015	20150916	consumer-protection-related offenses	aviation consumer protection violation			federal	agency action	Transportation Department Aviation Consumer Protection Division	civil												USA	Texas	publicly traded	AAL	airlines	airlines
American Airlines	American Airlines	$20,000	$0	$20,000	2013	20131107	consumer-protection-related offenses	aviation consumer protection violation			federal	agency action	Transportation Department Aviation Consumer Protection Division	civil												USA	Texas	publicly traded	AAL	airlines	airlines
American Airlines	American Airlines	$20,000	$0	$20,000	2013	20131213	consumer-protection-related offenses	aviation consumer protection violation			federal	agency action	Transportation Department Aviation Consumer Protection Division	civil												USA	Texas	publicly traded	AAL	airlines	airlines
AMERICAN AIRLINES INC	American Airlines	$45,000	$0	$45,000	2009	20090408	safety-related offenses	aviation safety violation		HAZ MAT	federal	agency action	Federal Aviation Administration	civil			2008SW700102									USA	Texas	publicly traded	AAL	airlines	airlines
AMERICAN AIRLINES INC	American Airlines	$39,000	$0	$39,000	2001	20010719	safety-related offenses	aviation safety violation		SECURITY	federal	agency action	Federal Aviation Administration	civil			1999EA700167									USA	Texas	publicly traded	AAL	airlines	airlines
AMERICAN AIRLINES INC	American Airlines	$27,500	$0	$27,500	2001	20010703	safety-related offenses	aviation safety violation		SECURITY	federal	agency action	Federal Aviation Administration	civil			2000GL720098									USA	Texas	publicly traded	AAL	airlines	airlines
AMERICAN AIRLINES INC	American Airlines	$24,000	$0	$24,000	2001	20010515	safety-related offenses	aviation safety violation		SECURITY	federal	agency action	Federal Aviation Administration	civil			2000SW710259									USA	Texas	publicly traded	AAL	airlines	airlines
AMERICAN AIRLINES INC	American Airlines	$21,000	$0	$21,000	2001	20010515	safety-related offenses	aviation safety violation		SECURITY	federal	agency action	Federal Aviation Administration	civil			2000SW710388									USA	Texas	publicly traded	AAL	airlines	airlines
AMERICAN AIRLINES INC	American Airlines	$20,000	$0	$20,000	2001	20010515	safety-related offenses	aviation safety violation		SECURITY	federal	agency action	Federal Aviation Administration	civil			1997SW710071									USA	Texas	publicly traded	AAL	airlines	airlines
AMERICAN AIRLINES INC	American Airlines	$19,500	$0	$19,500	2001	20010515	safety-related offenses	aviation safety violation		SECURITY	federal	agency action	Federal Aviation Administration	civil			2000SW710329									USA	Texas	publicly traded	AAL	airlines	airlines
AMERICAN AIRLINES INC	American Airlines	$18,600	$0	$18,600	2001	20010719	safety-related offenses	aviation safety violation		SECURITY	federal	agency action	Federal Aviation Administration	civil			2000EA710007									USA	Texas	publicly traded	AAL	airlines	airlines
AMERICAN AIRLINES INC	American Airlines	$18,000	$0	$18,000	2001	20010703	safety-related offenses	aviation safety violation		SECURITY	federal	agency action	Federal Aviation Administration	civil			2000GL720127									USA	Texas	publicly traded	AAL	airlines	airlines
AMERICAN AIRLINES INC	American Airlines	$16,000	$0	$16,000	2001	20010302	safety-related offenses	aviation safety violation		SECURITY	federal	agency action	Federal Aviation Administration	civil			2000SW710061									USA	Texas	publicly traded	AAL	airlines	airlines
AMERICAN AIRLINES INC	American Airlines	$15,500	$0	$15,500	2001	20010717	safety-related offenses	aviation safety violation		SECURITY	federal	agency action	Federal Aviation Administration	civil			2000NE710088									USA	Texas	publicly traded	AAL	airlines	airlines
AMERICAN AIRLINES INC	American Airlines	$15,000	$0	$15,000	2001	20010515	safety-related offenses	aviation safety violation		SECURITY	federal	agency action	Federal Aviation Administration	civil			2000SW710476									USA	Texas	publicly traded	AAL	airlines	airlines
AMERICAN AIRLINES INC	American Airlines	$15,000	$0	$15,000	2001	20010717	safety-related offenses	aviation safety violation		SECURITY	federal	agency action	Federal Aviation Administration	civil			1999EA710396									USA	Texas	publicly traded	AAL	airlines	airlines
AMERICAN AIRLINES INC	American Airlines	$13,000	$0	$13,000	2001	20010515	safety-related offenses	aviation safety violation		SECURITY	federal	agency action	Federal Aviation Administration	civil			2000SW710296									USA	Texas	publicly traded	AAL	airlines	airlines
AMERICAN AIRLINES INC	American Airlines	$12,000	$0	$12,000	2001	20010606	safety-related offenses	aviation safety violation		SECURITY	federal	agency action	Federal Aviation Administration	civil			1999EU740016									USA	Texas	publicly traded	AAL	airlines	airlines
AMERICAN AIRLINES INC	American Airlines	$12,000	$0	$12,000	2001	20010503	safety-related offenses	aviation safety violation		SECURITY	federal	agency action	Federal Aviation Administration	civil			1998SO720118									USA	Texas	publicly traded	AAL	airlines	airlines
AMERICAN AIRLINES INC	American Airlines	$11,000	$0	$11,000	2001	20010515	safety-related offenses	aviation safety violation		SECURITY	federal	agency action	Federal Aviation Administration	civil			1997SW710202									USA	Texas	publicly traded	AAL	airlines	airlines
AMERICAN AIRLINES INC	American Airlines	$11,000	$0	$11,000	2001	20010505	safety-related offenses	aviation safety violation		SECURITY	federal	agency action	Federal Aviation Administration	civil			2000SW710411									USA	Texas	publicly traded	AAL	airlines	airlines
AMERICAN AIRLINES INC	American Airlines	$10,500	$0	$10,500	2001	20010515	safety-related offenses	aviation safety violation		SECURITY	federal	agency action	Federal Aviation Administration	civil			2000SW710319									USA	Texas	publicly traded	AAL	airlines	airlines
AMERICAN AIRLINES INC	American Airlines	$9,250	$0	$9,250	2001	20010717	safety-related offenses	aviation safety violation		SECURITY	federal	agency action	Federal Aviation Administration	civil			2000NE710030									USA	Texas	publicly traded	AAL	airlines	airlines
AMERICAN AIRLINES INC	American Airlines	$8,000	$0	$8,000	2001	20010515	safety-related offenses	aviation safety violation		SECURITY	federal	agency action	Federal Aviation Administration	civil			2000SW710336									USA	Texas	publicly traded	AAL	airlines	airlines
AMERICAN AIRLINES INC	American Airlines	$8,000	$0	$8,000	2001	20010430	safety-related offenses	aviation safety violation		CARGO SECURITY	federal	agency action	Federal Aviation Administration	civil			2000CE710068									USA	Texas	publicly traded	AAL	airlines	airlines
AMERICAN AIRLINES INC	American Airlines	$8,000	$0	$8,000	2001	20010702	safety-related offenses	aviation safety violation		SECURITY	federal	agency action	Federal Aviation Administration	civil			2000GL740064									USA	Texas	publicly traded	AAL	airlines	airlines
AMERICAN AIRLINES INC	American Airlines	$7,750	$0	$7,750	2001	20010718	safety-related offenses	aviation safety violation		SECURITY	federal	agency action	Federal Aviation Administration	civil			1998WP710268									USA	Texas	publicly traded	AAL	airlines	airlines
AMERICAN AIRLINES INC	American Airlines	$7,500	$0	$7,500	2001	20010302	safety-related offenses	aviation safety violation		SECURITY	federal	agency action	Federal Aviation Administration	civil			2000SW710142									USA	Texas	publicly traded	AAL	airlines	airlines
AMERICAN AIRLINES INC	American Airlines	$7,500	$0	$7,500	2001	20010125	safety-related offenses	aviation safety violation		SECURITY	federal	agency action	Federal Aviation Administration	civil			2000NM710170									USA	Texas	publicly traded	AAL	airlines	airlines
AMERICAN AIRLINES INC	American Airlines	$7,500	$0	$7,500	2001	20010606	safety-related offenses	aviation safety violation		SECURITY	federal	agency action	Federal Aviation Administration	civil			2000SW710142									USA	Texas	publicly traded	AAL	airlines	airlines
AMERICAN AIRLINES INC	American Airlines	$7,500	$0	$7,500	2001	20010515	safety-related offenses	aviation safety violation		SECURITY	federal	agency action	Federal Aviation Administration	civil			2000SW710233									USA	Texas	publicly traded	AAL	airlines	airlines
AMERICAN AIRLINES INC	American Airlines	$7,500	$0	$7,500	2001	20010425	safety-related offenses	aviation safety violation		SECURITY	federal	agency action	Federal Aviation Administration	civil			2000SW710364									USA	Texas	publicly traded	AAL	airlines	airlines
AMERICAN AIRLINES INC	American Airlines	$7,500	$0	$7,500	2001	20010718	safety-related offenses	aviation safety violation		SECURITY	federal	agency action	Federal Aviation Administration	civil			1999WP710599									USA	Texas	publicly traded	AAL	airlines	airlines
AMERICAN AIRLINES INC	American Airlines	$7,500	$0	$7,500	2001	20010718	safety-related offenses	aviation safety violation		SECURITY	federal	agency action	Federal Aviation Administration	civil			1999WP710557									USA	Texas	publicly traded	AAL	airlines	airlines
AMERICAN AIRLINES INC	American Airlines	$7,500	$0	$7,500	2001	20010718	safety-related offenses	aviation safety violation		SECURITY	federal	agency action	Federal Aviation Administration	civil			1999WP710521									USA	Texas	publicly traded	AAL	airlines	airlines
AMERICAN AIRLINES INC	American Airlines	$7,500	$0	$7,500	2001	20010718	safety-related offenses	aviation safety violation		SECURITY	federal	agency action	Federal Aviation Administration	civil			1999WP710087									USA	Texas	publicly traded	AAL	airlines	airlines
AMERICAN AIRLINES INC	American Airlines	$7,500	$0	$7,500	2001	20010718	safety-related offenses	aviation safety violation		SECURITY	federal	agency action	Federal Aviation Administration	civil			1998WP710569									USA	Texas	publicly traded	AAL	airlines	airlines
AMERICAN AIRLINES INC	American Airlines	$7,500	$0	$7,500	2001	20010718	safety-related offenses	aviation safety violation		SECURITY	federal	agency action	Federal Aviation Administration	civil			1998WP710564									USA	Texas	publicly traded	AAL	airlines	airlines
AMERICAN AIRLINES INC	American Airlines	$7,500	$0	$7,500	2001	20010717	safety-related offenses	aviation safety violation		SECURITY	federal	agency action	Federal Aviation Administration	civil			2000NE710024									USA	Texas	publicly traded	AAL	airlines	airlines
AMERICAN AIRLINES INC	American Airlines	$7,500	$0	$7,500	2001	20010717	safety-related offenses	aviation safety violation		SECURITY	federal	agency action	Federal Aviation Administration	civil			1999NE710227									USA	Texas	publicly traded	AAL	airlines	airlines
AMERICAN AIRLINES INC	American Airlines	$7,000	$0	$7,000	2001	20010124	safety-related offenses	aviation safety violation		SECURITY	federal	agency action	Federal Aviation Administration	civil			2000CE720071									USA	Texas	publicly traded	AAL	airlines	airlines
AMERICAN AIRLINES INC	American Airlines	$7,000	$0	$7,000	2001	20010123	safety-related offenses	aviation safety violation		SECURITY	federal	agency action	Federal Aviation Administration	civil			1999EA720330									USA	Texas	publicly traded	AAL	airlines	airlines
AMERICAN AIRLINES INC	American Airlines	$7,000	$0	$7,000	2001	20010515	safety-related offenses	aviation safety violation		SECURITY	federal	agency action	Federal Aviation Administration	civil			2000SW760065									USA	Texas	publicly traded	AAL	airlines	airlines
AMERICAN AIRLINES INC	American Airlines	$7,000	$0	$7,000	2001	20010515	safety-related offenses	aviation safety violation		SECURITY	federal	agency action	Federal Aviation Administration	civil			2000SW710391									USA	Texas	publicly traded	AAL	airlines	airlines
AMERICAN AIRLINES INC	American Airlines	$7,000	$0	$7,000	2001	20010502	safety-related offenses	aviation safety violation		SECURITY	federal	agency action	Federal Aviation Administration	civil			2000EA720155									USA	Texas	publicly traded	AAL	airlines	airlines
AMERICAN AIRLINES INC	American Airlines	$6,500	$0	$6,500	2001	20010515	safety-related offenses	aviation safety violation		SECURITY	federal	agency action	Federal Aviation Administration	civil			2000SW760077									USA	Texas	publicly traded	AAL	airlines	airlines
AMERICAN AIRLINES INC	American Airlines	$6,500	$0	$6,500	2001	20010515	safety-related offenses	aviation safety violation		SECURITY	federal	agency action	Federal Aviation Administration	civil			2000SW710497									USA	Texas	publicly traded	AAL	airlines	airlines
AMERICAN AIRLINES INC	American Airlines	$6,500	$0	$6,500	2001	20010515	safety-related offenses	aviation safety violation		SECURITY	federal	agency action	Federal Aviation Administration	civil			2000SW710459									USA	Texas	publicly traded	AAL	airlines	airlines
AMERICAN AIRLINES INC	American Airlines	$6,500	$0	$6,500	2001	20010515	safety-related offenses	aviation safety violation		SECURITY	federal	agency action	Federal Aviation Administration	civil			2000SW710412									USA	Texas	publicly traded	AAL	airlines	airlines
AMERICAN AIRLINES INC	American Airlines	$6,500	$0	$6,500	2001	20010515	safety-related offenses	aviation safety violation		SECURITY	federal	agency action	Federal Aviation Administration	civil			2000SW710212									USA	Texas	publicly traded	AAL	airlines	airlines
AMERICAN AIRLINES INC	American Airlines	$6,500	$0	$6,500	2001	20010717	safety-related offenses	aviation safety violation		SECURITY	federal	agency action	Federal Aviation Administration	civil			2000NE710020									USA	Texas	publicly traded	AAL	airlines	airlines
AMERICAN AIRLINES INC	American Airlines	$6,000	$0	$6,000	2001	20010302	safety-related offenses	aviation safety violation		SECURITY	federal	agency action	Federal Aviation Administration	civil			2000SW710339									USA	Texas	publicly traded	AAL	airlines	airlines
AMERICAN AIRLINES INC	American Airlines	$6,000	$0	$6,000	2001	20010228	safety-related offenses	aviation safety violation		SECURITY	federal	agency action	Federal Aviation Administration	civil			1997EU740013									USA	Texas	publicly traded	AAL	airlines	airlines
AMERICAN AIRLINES INC	American Airlines	$6,000	$0	$6,000	2001	20010228	safety-related offenses	aviation safety violation		SECURITY	federal	agency action	Federal Aviation Administration	civil			1997EU740013									USA	Texas	publicly traded	AAL	airlines	airlines
AMERICAN AIRLINES INC	American Airlines	$6,000	$0	$6,000	2001	20010523	safety-related offenses	aviation safety violation		SECURITY	federal	agency action	Federal Aviation Administration	civil			2000SW710339									USA	Texas	publicly traded	AAL	airlines	airlines
AMERICAN AIRLINES INC	American Airlines	$6,000	$0	$6,000	2001	20010515	safety-related offenses	aviation safety violation		SECURITY	federal	agency action	Federal Aviation Administration	civil			2000SW760062									USA	Texas	publicly traded	AAL	airlines	airlines
AMERICAN AIRLINES INC	American Airlines	$6,000	$0	$6,000	2001	20010515	safety-related offenses	aviation safety violation		SECURITY	federal	agency action	Federal Aviation Administration	civil			2000SW710362									USA	Texas	publicly traded	AAL	airlines	airlines
AMERICAN AIRLINES INC	American Airlines	$6,000	$0	$6,000	2001	20010503	safety-related offenses	aviation safety violation		SECURITY	federal	agency action	Federal Aviation Administration	civil			1998SO740121									USA	Texas	publicly traded	AAL	airlines	airlines
AMERICAN AIRLINES INC	American Airlines	$5,500	$0	$5,500	2001	20010502	safety-related offenses	aviation safety violation		SECURITY	federal	agency action	Federal Aviation Administration	civil			1999EA710325									USA	Texas	publicly traded	AAL	airlines	airlines
AMERICAN AIRLINES INC	American Airlines	$5,500	$0	$5,500	2001	20010718	safety-related offenses	aviation safety violation		SECURITY	federal	agency action	Federal Aviation Administration	civil			1999WP710567									USA	Texas	publicly traded	AAL	airlines	airlines
AMERICAN AIRLINES INC	American Airlines	$5,500	$0	$5,500	2001	20010702	safety-related offenses	aviation safety violation		SECURITY	federal	agency action	Federal Aviation Administration	civil			2000GL740005									USA	Texas	publicly traded	AAL	airlines	airlines
AMERICAN AIRLINES INC	American Airlines	$5,000	$0	$5,000	2001	20010606	safety-related offenses	aviation safety violation		SECURITY	federal	agency action	Federal Aviation Administration	civil			1998EU740050									USA	Texas	publicly traded	AAL	airlines	airlines
AMERICAN AIRLINES INC	American Airlines	$5,000	$0	$5,000	2001	20010521	safety-related offenses	aviation safety violation		FLT OPNS	federal	agency action	Federal Aviation Administration	civil			2000SW210300									USA	Texas	publicly traded	AAL	airlines	airlines
AMERICAN AIRLINES INC	American Airlines	$5,000	$0	$5,000	2001	20010521	safety-related offenses	aviation safety violation		FLT OPNS	federal	agency action	Federal Aviation Administration	civil			2000SW210300									USA	Texas	publicly traded	AAL	airlines	airlines
AMERICAN AIRLINES INC	American Airlines	$5,000	$0	$5,000	2001	20010514	safety-related offenses	aviation safety violation		SECURITY	federal	agency action	Federal Aviation Administration	civil			1998SO740088									USA	Texas	publicly traded	AAL	airlines	airlines
AMERICAN AIRLINES INC	American Airlines	$24,000,000	$0	$24,000,000	2015	20151102	safety-related offenses	aviation safety violation		MAINTENANCE	federal	agency action	Federal Aviation Administration	civil												USA	Texas	publicly traded	AAL	airlines	airlines
AMERICAN AIRLINES INC	American Airlines	$24,000,000	$0	$24,000,000	2014	20140109	safety-related offenses	aviation safety violation		MAINTENANCE	federal	agency action	Federal Aviation Administration	civil												USA	Texas	publicly traded	AAL	airlines	airlines
AMERICAN AIRLINES INC	American Airlines	$2,500,000	$0	$2,500,000	2006	20060508	safety-related offenses	aviation safety violation		FLT OPNS	federal	agency action	Federal Aviation Administration	civil			1997SO190171									USA	Texas	publicly traded	AAL	airlines	airlines
AMERICAN AIRLINES INC	American Airlines	$2,500,000	$0	$2,500,000	2004	20040116	safety-related offenses	aviation safety violation		FLT OPNS	federal	agency action	Federal Aviation Administration	civil			1997SO190171									USA	Texas	publicly traded	AAL	airlines	airlines
AMERICAN AIRLINES INC	American Airlines	$605,000	$0	$605,000	2005	20050401	safety-related offenses	aviation safety violation		MAINTENANCE	federal	agency action	Federal Aviation Administration	civil			2004EA150021									USA	Texas	publicly traded	AAL	airlines	airlines
AMERICAN AIRLINES INC	American Airlines	$325,000	$0	$325,000	2007	20071001	safety-related offenses	aviation safety violation		MAINTENANCE	federal	agency action	Federal Aviation Administration	civil			2004EA150021									USA	Texas	publicly traded	AAL	airlines	airlines
AMERICAN AIRLINES INC	American Airlines	$150,000	$0	$150,000	2008	20080722	safety-related offenses	aviation safety violation		FLT OPNS	federal	agency action	Federal Aviation Administration	civil			2006SW210477									USA	Texas	publicly traded	AAL	airlines	airlines
AMERICAN AIRLINES INC	American Airlines	$145,000	$0	$145,000	2003	20030918	safety-related offenses	aviation safety violation		HAZ MAT	federal	agency action	Federal Aviation Administration	civil			2000SO730253									USA	Texas	publicly traded	AAL	airlines	airlines
AMERICAN AIRLINES INC	American Airlines	$135,000	$0	$135,000	2003	20031203	safety-related offenses	aviation safety violation		HAZ MAT	federal	agency action	Federal Aviation Administration	civil			2001SO710194									USA	Texas	publicly traded	AAL	airlines	airlines
AMERICAN AIRLINES INC	American Airlines	$95,000	$0	$95,000	2008	20081006	safety-related offenses	aviation safety violation		MAINTENAN CE	federal	agency action	Federal Aviation Administration	civil			2006SW210444									USA	Texas	publicly traded	AAL	airlines	airlines
AMERICAN AIRLINES INC	American Airlines	$80,000	$0	$80,000	2008	20080331	safety-related offenses	aviation safety violation		MAINTENAN CE	federal	agency action	Federal Aviation Administration	civil			2006SW210491									USA	Texas	publicly traded	AAL	airlines	airlines
AMERICAN AIRLINES INC	American Airlines	$70,000	$0	$70,000	2002	20021125	safety-related offenses	aviation safety violation		MAINTENANCE	federal	agency action	Federal Aviation Administration	civil			1998NM420012									USA	Texas	publicly traded	AAL	airlines	airlines
AMERICAN AIRLINES INC	American Airlines	$60,000	$0	$60,000	2008	20080324	safety-related offenses	aviation safety violation		MAINTENAN CE	federal	agency action	Federal Aviation Administration	civil			2006SW210273									USA	Texas	publicly traded	AAL	airlines	airlines
AMERICAN AIRLINES INC	American Airlines	$60,000	$0	$60,000	2007	20071221	safety-related offenses	aviation safety violation		MAINTENANCE	federal	agency action	Federal Aviation Administration	civil			2005SW210579									USA	Texas	publicly traded	AAL	airlines	airlines
AMERICAN AIRLINES INC	American Airlines	$55,000	$0	$55,000	2011	20110422	safety-related offenses	aviation safety violation		MAINTENANCE	federal	agency action	Federal Aviation Administration	civil												USA	Texas	publicly traded	AAL	airlines	airlines
AMERICAN AIRLINES INC	American Airlines	$55,000	$0	$55,000	2010	20100908	safety-related offenses	aviation safety violation		MAINTENANCE	federal	agency action	Federal Aviation Administration	civil												USA	Texas	publicly traded	AAL	airlines	airlines
AMERICAN AIRLINES INC	American Airlines	$55,000	$0	$55,000	2007	20071221	safety-related offenses	aviation safety violation		MAINTENANCE	federal	agency action	Federal Aviation Administration	civil			2006SW210304									USA	Texas	publicly traded	AAL	airlines	airlines
AMERICAN AIRLINES INC	American Airlines	$52,500	$0	$52,500	2003	20030225	safety-related offenses	aviation safety violation		HAZ MAT	federal	agency action	Federal Aviation Administration	civil			2001NE050027									USA	Texas	publicly traded	AAL	airlines	airlines
AMERICAN AIRLINES INC	American Airlines	$51,000	$0	$51,000	2002	20020807	safety-related offenses	aviation safety violation		HAZ MAT	federal	agency action	Federal Aviation Administration	civil			2001NM710519									USA	Texas	publicly traded	AAL	airlines	airlines
AMERICAN AIRLINES INC	American Airlines	$50,000	$0	$50,000	2008	20080104	safety-related offenses	aviation safety violation		HAZ MAT	federal	agency action	Federal Aviation Administration	civil			2005NE700184									USA	Texas	publicly traded	AAL	airlines	airlines
AMERICAN AIRLINES INC	American Airlines	$50,000	$0	$50,000	2008	20080930	safety-related offenses	aviation safety violation		DRUG TESTING	federal	agency action	Federal Aviation Administration	civil			2006SO950004									USA	Texas	publicly traded	AAL	airlines	airlines
AMERICAN AIRLINES INC	American Airlines	$45,000	$0	$45,000	2011	20110418	safety-related offenses	aviation safety violation		MAINTENANCE	federal	agency action	Federal Aviation Administration	civil												USA	Texas	publicly traded	AAL	airlines	airlines
AMERICAN AIRLINES INC	American Airlines	$45,000	$0	$45,000	2010	20100909	safety-related offenses	aviation safety violation		MAINTENANCE	federal	agency action	Federal Aviation Administration	civil												USA	Texas	publicly traded	AAL	airlines	airlines
AMERICAN AIRLINES INC	American Airlines	$41,500	$0	$41,500	2008	20081222	safety-related offenses	aviation safety violation		HAZ MAT	federal	agency action	Federal Aviation Administration	civil			2008SW700060									USA	Texas	publicly traded	AAL	airlines	airlines
AMERICAN AIRLINES INC	American Airlines	$40,000	$0	$40,000	2010	20100602	safety-related offenses	aviation safety violation		DRUG TESTING	federal	agency action	Federal Aviation Administration	civil												USA	Texas	publicly traded	AAL	airlines	airlines
AMERICAN AIRLINES INC	American Airlines	$40,000	$0	$40,000	2005	20050601	safety-related offenses	aviation safety violation		HAZ MAT	federal	agency action	Federal Aviation Administration	civil			2000SO740222									USA	Texas	publicly traded	AAL	airlines	airlines
AMERICAN AIRLINES INC	American Airlines	$40,000	$0	$40,000	2004	20040525	safety-related offenses	aviation safety violation		HAZ MAT	federal	agency action	Federal Aviation Administration	civil			2000SO740222									USA	Texas	publicly traded	AAL	airlines	airlines
AMERICAN AIRLINES INC	American Airlines	$37,500	$0	$37,500	2002	20021122	safety-related offenses	aviation safety violation		HAZ MAT	federal	agency action	Federal Aviation Administration	civil			2000SW210436									USA	Texas	publicly traded	AAL	airlines	airlines
AMERICAN AIRLINES INC	American Airlines	$35,000	$0	$35,000	2008	20080229	safety-related offenses	aviation safety violation		FLT OPNS	federal	agency action	Federal Aviation Administration	civil			2006SW210249									USA	Texas	publicly traded	AAL	airlines	airlines
AMERICAN AIRLINES INC	American Airlines	$35,000	$0	$35,000	2001	20011212	safety-related offenses	aviation safety violation		SECURITY	federal	agency action	Federal Aviation Administration	civil			2000GL720154									USA	Texas	publicly traded	AAL	airlines	airlines
AMERICAN AIRLINES INC	American Airlines	$31,000	$0	$31,000	2005	20050215	safety-related offenses	aviation safety violation		HAZ MAT	federal	agency action	Federal Aviation Administration	civil			2001SO740168									USA	Texas	publicly traded	AAL	airlines	airlines
AMERICAN AIRLINES INC	American Airlines	$30,000	$0	$30,000	2015	20150423	safety-related offenses	aviation safety violation		HAZ MAT	federal	agency action	Federal Aviation Administration	civil												USA	Texas	publicly traded	AAL	airlines	airlines
AMERICAN AIRLINES INC	American Airlines	$27,000	$0	$27,000	2005	20050215	safety-related offenses	aviation safety violation		HAZ MAT	federal	agency action	Federal Aviation Administration	civil			2001SO740434									USA	Texas	publicly traded	AAL	airlines	airlines
AMERICAN AIRLINES INC	American Airlines	$27,000	$0	$27,000	2000	20000912	safety-related offenses	aviation safety violation		SECURITY	federal	agency action	Federal Aviation Administration	civil			1998SW710124									USA	Texas	publicly traded	AAL	airlines	airlines
AMERICAN AIRLINES INC	American Airlines	$27,000	$0	$27,000	2000	20001027	safety-related offenses	aviation safety violation		SECURITY	federal	agency action	Federal Aviation Administration	civil			1998SW710124									USA	Texas	publicly traded	AAL	airlines	airlines
AMERICAN AIRLINES INC	American Airlines	$25,000	$0	$25,000	2005	20050718	safety-related offenses	aviation safety violation		RECORDS/RPT S	federal	agency action	Federal Aviation Administration	civil			2004NM090093									USA	Texas	publicly traded	AAL	airlines	airlines
AMERICAN AIRLINES INC	American Airlines	$25,000	$0	$25,000	2005	20050713	safety-related offenses	aviation safety violation		MAINTENANCE	federal	agency action	Federal Aviation Administration	civil			2004SW210262									USA	Texas	publicly traded	AAL	airlines	airlines
AMERICAN AIRLINES INC	American Airlines	$25,000	$0	$25,000	2000	20000912	safety-related offenses	aviation safety violation		SECURITY	federal	agency action	Federal Aviation Administration	civil			1997SW710259									USA	Texas	publicly traded	AAL	airlines	airlines
AMERICAN AIRLINES INC	American Airlines	$22,500	$0	$22,500	2011	20110513	safety-related offenses	aviation safety violation		HAZ MAT	federal	agency action	Federal Aviation Administration	civil												USA	Texas	publicly traded	AAL	airlines	airlines
AMERICAN AIRLINES INC	American Airlines	$22,000	$0	$22,000	2005	20051220	safety-related offenses	aviation safety violation		MAINTENANCE	federal	agency action	Federal Aviation Administration	civil			2005SW210301									USA	Texas	publicly traded	AAL	airlines	airlines
AMERICAN AIRLINES INC	American Airlines	$22,000	$0	$22,000	2005	20051115	safety-related offenses	aviation safety violation		MAINTENANCE	federal	agency action	Federal Aviation Administration	civil			2004SW210508									USA	Texas	publicly traded	AAL	airlines	airlines
AMERICAN AIRLINES INC	American Airlines	$21,250	$0	$21,250	2014	20140414	safety-related offenses	aviation safety violation		HAZ MAT	federal	agency action	Federal Aviation Administration	civil												USA	Texas	publicly traded	AAL	airlines	airlines
AMERICAN AIRLINES INC	American Airlines	$21,000	$0	$21,000	2000	20000525	safety-related offenses	aviation safety violation		SECURITY	federal	agency action	Federal Aviation Administration	civil			1999SW710234									USA	Texas	publicly traded	AAL	airlines	airlines
AMERICAN AIRLINES INC	American Airlines	$20,000	$0	$20,000	2015	20151203	safety-related offenses	aviation safety violation		OTHER	federal	agency action	Federal Aviation Administration	civil												USA	Texas	publicly traded	AAL	airlines	airlines
AMERICAN AIRLINES INC	American Airlines	$20,000	$0	$20,000	2014	20140225	safety-related offenses	aviation safety violation		HAZ MAT	federal	agency action	Federal Aviation Administration	civil												USA	Texas	publicly traded	AAL	airlines	airlines
AMERICAN AIRLINES INC	American Airlines	$20,000	$0	$20,000	2011	20110519	safety-related offenses	aviation safety violation		MAINTENANCE	federal	agency action	Federal Aviation Administration	civil												USA	Texas	publicly traded	AAL	airlines	airlines
AMERICAN AIRLINES INC	American Airlines	$20,000	$0	$20,000	2008	20080229	safety-related offenses	aviation safety violation		MAINTENAN CE	federal	agency action	Federal Aviation Administration	civil			2006SW210306									USA	Texas	publicly traded	AAL	airlines	airlines
AMERICAN AIRLINES INC	American Airlines	$20,000	$0	$20,000	2006	20060814	safety-related offenses	aviation safety violation		FLT OPNS	federal	agency action	Federal Aviation Administration	civil			2006SW210124									USA	Texas	publicly traded	AAL	airlines	airlines
AMERICAN AIRLINES INC	American Airlines	$20,000	$0	$20,000	2002	20021203	safety-related offenses	aviation safety violation		MAINTENANCE	federal	agency action	Federal Aviation Administration	civil			2000SW210391									USA	Texas	publicly traded	AAL	airlines	airlines
AMERICAN AIRLINES INC	American Airlines	$20,000	$0	$20,000	2001	20010808	safety-related offenses	aviation safety violation		SECURITY	federal	agency action	Federal Aviation Administration	civil			1999EA710395									USA	Texas	publicly traded	AAL	airlines	airlines
AMERICAN AIRLINES INC	American Airlines	$19,500	$0	$19,500	2000	20000912	safety-related offenses	aviation safety violation		SECURITY	federal	agency action	Federal Aviation Administration	civil			2000SW710010									USA	Texas	publicly traded	AAL	airlines	airlines
AMERICAN AIRLINES INC	American Airlines	$19,500	$0	$19,500	2000	20000912	safety-related offenses	aviation safety violation		SECURITY	federal	agency action	Federal Aviation Administration	civil			2000SW710155									USA	Texas	publicly traded	AAL	airlines	airlines
AMERICAN AIRLINES INC	American Airlines	$17,500	$0	$17,500	2000	20000925	safety-related offenses	aviation safety violation		HAZ MAT	federal	agency action	Federal Aviation Administration	civil			2000GL740083									USA	Texas	publicly traded	AAL	airlines	airlines
AMERICAN AIRLINES INC	American Airlines	$16,500	$0	$16,500	2001	20010727	safety-related offenses	aviation safety violation		CARGO SECURITY	federal	agency action	Federal Aviation Administration	civil			1999SO720110									USA	Texas	publicly traded	AAL	airlines	airlines
AMERICAN AIRLINES INC	American Airlines	$16,500	$0	$16,500	2000	20000714	safety-related offenses	aviation safety violation		MAINTENANCE	federal	agency action	Federal Aviation Administration	civil			1999GL310085									USA	Texas	publicly traded	AAL	airlines	airlines
AMERICAN AIRLINES INC	American Airlines	$16,500	$0	$16,500	2000	20000714	safety-related offenses	aviation safety violation		MAINTENANCE	federal	agency action	Federal Aviation Administration	civil			1999GL310073									USA	Texas	publicly traded	AAL	airlines	airlines
AMERICAN AIRLINES INC	American Airlines	$16,000	$0	$16,000	2005	20050901	safety-related offenses	aviation safety violation		RECORDS/RPT S	federal	agency action	Federal Aviation Administration	civil			2004SW210339									USA	Texas	publicly traded	AAL	airlines	airlines
AMERICAN AIRLINES INC	American Airlines	$15,000	$0	$15,000	2008	20080722	safety-related offenses	aviation safety violation		FLT OPNS	federal	agency action	Federal Aviation Administration	civil			2007SW210263									USA	Texas	publicly traded	AAL	airlines	airlines
AMERICAN AIRLINES INC	American Airlines	$15,000	$0	$15,000	2004	20040303	safety-related offenses	aviation safety violation		HAZ MAT	federal	agency action	Federal Aviation Administration	civil			2000EU740054									USA	Texas	publicly traded	AAL	airlines	airlines
AMERICAN AIRLINES INC	American Airlines	$15,000	$0	$15,000	2004	20040603	safety-related offenses	aviation safety violation		MAINTENANCE	federal	agency action	Federal Aviation Administration	civil			2003SW210117									USA	Texas	publicly traded	AAL	airlines	airlines
AMERICAN AIRLINES INC	American Airlines	$15,000	$0	$15,000	2000	20000211	safety-related offenses	aviation safety violation		SECURITY	federal	agency action	Federal Aviation Administration	civil			1998WP710616									USA	Texas	publicly traded	AAL	airlines	airlines
AMERICAN AIRLINES INC	American Airlines	$15,000	$0	$15,000	2000	20000201	safety-related offenses	aviation safety violation		SECURITY	federal	agency action	Federal Aviation Administration	civil			1999SW710456									USA	Texas	publicly traded	AAL	airlines	airlines
AMERICAN AIRLINES INC	American Airlines	$15,000	$0	$15,000	2000	20000804	safety-related offenses	aviation safety violation		SECURITY	federal	agency action	Federal Aviation Administration	civil			1998SO710155									USA	Texas	publicly traded	AAL	airlines	airlines
AMERICAN AIRLINES INC	American Airlines	$14,500	$0	$14,500	2003	20030319	safety-related offenses	aviation safety violation		HAZ MAT	federal	agency action	Federal Aviation Administration	civil			2002NM020068									USA	Texas	publicly traded	AAL	airlines	airlines
AMERICAN AIRLINES INC	American Airlines	$14,500	$0	$14,500	1995	19950509	safety-related offenses	aviation safety violation		SECURITY	federal	agency action	Federal Aviation Administration	civil			1999SW730036									USA	Texas	publicly traded	AAL	airlines	airlines
AMERICAN AIRLINES INC	American Airlines	$14,000	$0	$14,000	2000	20000912	safety-related offenses	aviation safety violation		SECURITY	federal	agency action	Federal Aviation Administration	civil			1998SW710182									USA	Texas	publicly traded	AAL	airlines	airlines
AMERICAN AIRLINES INC	American Airlines	$13,000	$0	$13,000	2000	20000202	safety-related offenses	aviation safety violation		SECURITY	federal	agency action	Federal Aviation Administration	civil			1999SW760052									USA	Texas	publicly traded	AAL	airlines	airlines
AMERICAN AIRLINES INC	American Airlines	$13,000	$0	$13,000	2000	20000201	safety-related offenses	aviation safety violation		SECURITY	federal	agency action	Federal Aviation Administration	civil			1999SW710198									USA	Texas	publicly traded	AAL	airlines	airlines
AMERICAN AIRLINES INC	American Airlines	$13,000	$0	$13,000	2000	20000912	safety-related offenses	aviation safety violation		SECURITY	federal	agency action	Federal Aviation Administration	civil			2000SW710124									USA	Texas	publicly traded	AAL	airlines	airlines
AMERICAN AIRLINES INC	American Airlines	$13,000	$0	$13,000	2000	20000912	safety-related offenses	aviation safety violation		SECURITY	federal	agency action	Federal Aviation Administration	civil			2000SW710071									USA	Texas	publicly traded	AAL	airlines	airlines
AMERICAN AIRLINES INC	American Airlines	$12,500	$0	$12,500	2009	20091110	safety-related offenses	aviation safety violation		HAZ MAT	federal	agency action	Federal Aviation Administration	civil			2009EA700323									USA	Texas	publicly traded	AAL	airlines	airlines
AMERICAN AIRLINES INC	American Airlines	$12,500	$0	$12,500	2003	20031112	safety-related offenses	aviation safety violation		HAZ MAT	federal	agency action	Federal Aviation Administration	civil			2001EA710169									USA	Texas	publicly traded	AAL	airlines	airlines
AMERICAN AIRLINES INC	American Airlines	$12,500	$0	$12,500	2001	20011219	safety-related offenses	aviation safety violation		SECURITY	federal	agency action	Federal Aviation Administration	civil			2001GL740045									USA	Texas	publicly traded	AAL	airlines	airlines
AMERICAN AIRLINES INC	American Airlines	$12,000	$0	$12,000	2005	20051006	safety-related offenses	aviation safety violation		HAZ MAT	federal	agency action	Federal Aviation Administration	civil			2003SO700416									USA	Texas	publicly traded	AAL	airlines	airlines
AMERICAN AIRLINES INC	American Airlines	$12,000	$0	$12,000	2000	20000912	safety-related offenses	aviation safety violation		SECURITY	federal	agency action	Federal Aviation Administration	civil			1998SW710123									USA	Texas	publicly traded	AAL	airlines	airlines
AMERICAN AIRLINES INC	American Airlines	$12,000	$0	$12,000	2000	20000912	safety-related offenses	aviation safety violation		SECURITY	federal	agency action	Federal Aviation Administration	civil			1997SW710181									USA	Texas	publicly traded	AAL	airlines	airlines
AMERICAN AIRLINES INC	American Airlines	$11,000	$0	$11,000	2002	20021203	safety-related offenses	aviation safety violation		MAINTENANCE	federal	agency action	Federal Aviation Administration	civil			2002NM010090									USA	Texas	publicly traded	AAL	airlines	airlines
AMERICAN AIRLINES INC	American Airlines	$11,000	$0	$11,000	2001	20010810	safety-related offenses	aviation safety violation		SECURITY	federal	agency action	Federal Aviation Administration	civil			2000NM710434									USA	Texas	publicly traded	AAL	airlines	airlines
AMERICAN AIRLINES INC	American Airlines	$11,000	$0	$11,000	2000	20000619	safety-related offenses	aviation safety violation		SECURITY	federal	agency action	Federal Aviation Administration	civil			1994SO730538									USA	Texas	publicly traded	AAL	airlines	airlines
AMERICAN AIRLINES INC	American Airlines	$11,000	$0	$11,000	2000	20000525	safety-related offenses	aviation safety violation		SECURITY	federal	agency action	Federal Aviation Administration	civil			1999SW730084									USA	Texas	publicly traded	AAL	airlines	airlines
AMERICAN AIRLINES INC	American Airlines	$10,800	$0	$10,800	2000	20000605	safety-related offenses	aviation safety violation		HAZ MAT	federal	agency action	Federal Aviation Administration	civil			1999SW710080									USA	Texas	publicly traded	AAL	airlines	airlines
AMERICAN AIRLINES INC	American Airlines	$10,000	$0	$10,000	2001	20010726	safety-related offenses	aviation safety violation		SECURITY	federal	agency action	Federal Aviation Administration	civil			2000EA730089									USA	Texas	publicly traded	AAL	airlines	airlines
AMERICAN AIRLINES INC	American Airlines	$10,000	$0	$10,000	2000	20000308	safety-related offenses	aviation safety violation		SECURITY	federal	agency action	Federal Aviation Administration	civil			1999EA720211									USA	Texas	publicly traded	AAL	airlines	airlines
AMERICAN AIRLINES INC	American Airlines	$10,000	$0	$10,000	2000	20000525	safety-related offenses	aviation safety violation		SECURITY	federal	agency action	Federal Aviation Administration	civil			1997SW710234									USA	Texas	publicly traded	AAL	airlines	airlines
AMERICAN AIRLINES INC	American Airlines	$10,000	$0	$10,000	2000	20000417	safety-related offenses	aviation safety violation		SECURITY	federal	agency action	Federal Aviation Administration	civil			1999SW710423									USA	Texas	publicly traded	AAL	airlines	airlines
AMERICAN AIRLINES INC	American Airlines	$9,000	$0	$9,000	2001	20010808	safety-related offenses	aviation safety violation		SECURITY	federal	agency action	Federal Aviation Administration	civil			2000EA720043									USA	Texas	publicly traded	AAL	airlines	airlines
AMERICAN AIRLINES INC	American Airlines	$9,000	$0	$9,000	2001	20011219	safety-related offenses	aviation safety violation		SECURITY	federal	agency action	Federal Aviation Administration	civil			2001GL740037									USA	Texas	publicly traded	AAL	airlines	airlines
AMERICAN AIRLINES INC	American Airlines	$9,000	$0	$9,000	2000	20000316	safety-related offenses	aviation safety violation		SECURITY	federal	agency action	Federal Aviation Administration	civil			1999EU740032									USA	Texas	publicly traded	AAL	airlines	airlines
AMERICAN AIRLINES INC	American Airlines	$9,000	$0	$9,000	2000	20000126	safety-related offenses	aviation safety violation		SECURITY	federal	agency action	Federal Aviation Administration	civil			1999EU740012									USA	Texas	publicly traded	AAL	airlines	airlines
AMERICAN AIRLINES INC	American Airlines	$9,000	$0	$9,000	2000	20000926	safety-related offenses	aviation safety violation		SECURITY	federal	agency action	Federal Aviation Administration	civil			1999NE710129									USA	Texas	publicly traded	AAL	airlines	airlines
AMERICAN AIRLINES INC	American Airlines	$9,000	$0	$9,000	2000	20000921	safety-related offenses	aviation safety violation		SECURITY	federal	agency action	Federal Aviation Administration	civil			1999NE710078									USA	Texas	publicly traded	AAL	airlines	airlines
AMERICAN AIRLINES INC	American Airlines	$8,500	$0	$8,500	2006	20060707	safety-related offenses	aviation safety violation		RECORDS/RPTS	federal	agency action	Federal Aviation Administration	civil			2004SO230082									USA	Texas	publicly traded	AAL	airlines	airlines
AMERICAN AIRLINES INC	American Airlines	$8,500	$0	$8,500	2001	20010830	safety-related offenses	aviation safety violation		SECURITY	federal	agency action	Federal Aviation Administration	civil			1999WP750246									USA	Texas	publicly traded	AAL	airlines	airlines
AMERICAN AIRLINES INC	American Airlines	$8,500	$0	$8,500	2001	20010830	safety-related offenses	aviation safety violation		SECURITY	federal	agency action	Federal Aviation Administration	civil			1999WP710452									USA	Texas	publicly traded	AAL	airlines	airlines
AMERICAN AIRLINES INC	American Airlines	$8,500	$0	$8,500	2001	20011214	safety-related offenses	aviation safety violation		SECURITY	federal	agency action	Federal Aviation Administration	civil			1999WP710152									USA	Texas	publicly traded	AAL	airlines	airlines
AMERICAN AIRLINES INC	American Airlines	$8,500	$0	$8,500	2000	20000202	safety-related offenses	aviation safety violation		SECURITY	federal	agency action	Federal Aviation Administration	civil			1998SW710359									USA	Texas	publicly traded	AAL	airlines	airlines
AMERICAN AIRLINES INC	American Airlines	$8,500	$0	$8,500	2000	20000201	safety-related offenses	aviation safety violation		SECURITY	federal	agency action	Federal Aviation Administration	civil			1998SW710440									USA	Texas	publicly traded	AAL	airlines	airlines
AMERICAN AIRLINES INC	American Airlines	$8,500	$0	$8,500	2000	20000127	safety-related offenses	aviation safety violation		SECURITY	federal	agency action	Federal Aviation Administration	civil			1998EU750023									USA	Texas	publicly traded	AAL	airlines	airlines
AMERICAN AIRLINES INC	American Airlines	$8,500	$0	$8,500	2000	20000525	safety-related offenses	aviation safety violation		SECURITY	federal	agency action	Federal Aviation Administration	civil			1998SW740019									USA	Texas	publicly traded	AAL	airlines	airlines
AMERICAN AIRLINES INC	American Airlines	$8,500	$0	$8,500	2000	20001106	safety-related offenses	aviation safety violation		SECURITY	federal	agency action	Federal Aviation Administration	civil			1999EA720194									USA	Texas	publicly traded	AAL	airlines	airlines
AMERICAN AIRLINES INC	American Airlines	$8,250	$0	$8,250	2001	20011022	safety-related offenses	aviation safety violation		SECURITY	federal	agency action	Federal Aviation Administration	civil			1999WP730226									USA	Texas	publicly traded	AAL	airlines	airlines
AMERICAN AIRLINES INC	American Airlines	$8,250	$0	$8,250	2001	20011022	safety-related offenses	aviation safety violation		SECURITY	federal	agency action	Federal Aviation Administration	civil			1999WP730224									USA	Texas	publicly traded	AAL	airlines	airlines
AMERICAN AIRLINES INC	American Airlines	$8,000	$0	$8,000	2009	20091005	safety-related offenses	aviation safety violation		HAZ MAT	federal	agency action	Federal Aviation Administration	civil			2009GL700081									USA	Texas	publicly traded	AAL	airlines	airlines
AMERICAN AIRLINES INC	American Airlines	$8,000	$0	$8,000	2001	20010727	safety-related offenses	aviation safety violation		SECURITY	federal	agency action	Federal Aviation Administration	civil			1999SO710160									USA	Texas	publicly traded	AAL	airlines	airlines
AMERICAN AIRLINES INC	American Airlines	$8,000	$0	$8,000	2001	20011226	safety-related offenses	aviation safety violation		SECURITY	federal	agency action	Federal Aviation Administration	civil			2001GL740103									USA	Texas	publicly traded	AAL	airlines	airlines
AMERICAN AIRLINES INC	American Airlines	$8,000	$0	$8,000	2000	20000308	safety-related offenses	aviation safety violation		SECURITY	federal	agency action	Federal Aviation Administration	civil			1999EA720169									USA	Texas	publicly traded	AAL	airlines	airlines
AMERICAN AIRLINES INC	American Airlines	$8,000	$0	$8,000	2000	20000308	safety-related offenses	aviation safety violation		SECURITY	federal	agency action	Federal Aviation Administration	civil			1999EA710041									USA	Texas	publicly traded	AAL	airlines	airlines
AMERICAN AIRLINES INC	American Airlines	$8,000	$0	$8,000	2000	20000210	safety-related offenses	aviation safety violation		SECURITY	federal	agency action	Federal Aviation Administration	civil			1998EA710225									USA	Texas	publicly traded	AAL	airlines	airlines
AMERICAN AIRLINES INC	American Airlines	$8,000	$0	$8,000	2000	20000208	safety-related offenses	aviation safety violation		HAZ MAT	federal	agency action	Federal Aviation Administration	civil			1996EU740025									USA	Texas	publicly traded	AAL	airlines	airlines
AMERICAN AIRLINES INC	American Airlines	$8,000	$0	$8,000	2000	20000201	safety-related offenses	aviation safety violation		SECURITY	federal	agency action	Federal Aviation Administration	civil			1999SW760039									USA	Texas	publicly traded	AAL	airlines	airlines
AMERICAN AIRLINES INC	American Airlines	$8,000	$0	$8,000	2000	20000614	safety-related offenses	aviation safety violation		SECURITY	federal	agency action	Federal Aviation Administration	civil			1999EA720173									USA	Texas	publicly traded	AAL	airlines	airlines
AMERICAN AIRLINES INC	American Airlines	$8,000	$0	$8,000	2000	20000530	safety-related offenses	aviation safety violation		SECURITY	federal	agency action	Federal Aviation Administration	civil			1999GL740056									USA	Texas	publicly traded	AAL	airlines	airlines
AMERICAN AIRLINES INC	American Airlines	$8,000	$0	$8,000	2000	20000525	safety-related offenses	aviation safety violation		SECURITY	federal	agency action	Federal Aviation Administration	civil			1998SW710050									USA	Texas	publicly traded	AAL	airlines	airlines
AMERICAN AIRLINES INC	American Airlines	$8,000	$0	$8,000	2000	20000525	safety-related offenses	aviation safety violation		SECURITY	federal	agency action	Federal Aviation Administration	civil			1997SW720147									USA	Texas	publicly traded	AAL	airlines	airlines
AMERICAN AIRLINES INC	American Airlines	$8,000	$0	$8,000	2000	20000926	safety-related offenses	aviation safety violation		SECURITY	federal	agency action	Federal Aviation Administration	civil			1999NE710179									USA	Texas	publicly traded	AAL	airlines	airlines
AMERICAN AIRLINES INC	American Airlines	$8,000	$0	$8,000	2000	20000926	safety-related offenses	aviation safety violation		SECURITY	federal	agency action	Federal Aviation Administration	civil			1999NE710132									USA	Texas	publicly traded	AAL	airlines	airlines
AMERICAN AIRLINES INC	American Airlines	$7,500	$0	$7,500	2001	20010924	safety-related offenses	aviation safety violation		MAINTENANCE	federal	agency action	Federal Aviation Administration	civil			2000SW210056									USA	Texas	publicly traded	AAL	airlines	airlines
AMERICAN AIRLINES INC	American Airlines	$7,500	$0	$7,500	2001	20010905	safety-related offenses	aviation safety violation		SECURITY	federal	agency action	Federal Aviation Administration	civil			1999EA730183									USA	Texas	publicly traded	AAL	airlines	airlines
AMERICAN AIRLINES INC	American Airlines	$7,500	$0	$7,500	2001	20010830	safety-related offenses	aviation safety violation		SECURITY	federal	agency action	Federal Aviation Administration	civil			1999WP750052									USA	Texas	publicly traded	AAL	airlines	airlines
AMERICAN AIRLINES INC	American Airlines	$7,500	$0	$7,500	2001	20010727	safety-related offenses	aviation safety violation		SECURITY	federal	agency action	Federal Aviation Administration	civil			1999SO760183									USA	Texas	publicly traded	AAL	airlines	airlines
AMERICAN AIRLINES INC	American Airlines	$7,500	$0	$7,500	2001	20010727	safety-related offenses	aviation safety violation		CARGO SECURITY	federal	agency action	Federal Aviation Administration	civil			1999SO750017									USA	Texas	publicly traded	AAL	airlines	airlines
AMERICAN AIRLINES INC	American Airlines	$7,500	$0	$7,500	2001	20010725	safety-related offenses	aviation safety violation		SECURITY	federal	agency action	Federal Aviation Administration	civil			2000EA720330									USA	Texas	publicly traded	AAL	airlines	airlines
AMERICAN AIRLINES INC	American Airlines	$7,500	$0	$7,500	2001	20011228	safety-related offenses	aviation safety violation		SECURITY	federal	agency action	Federal Aviation Administration	civil			1997SO740091									USA	Texas	publicly traded	AAL	airlines	airlines
AMERICAN AIRLINES INC	American Airlines	$7,500	$0	$7,500	2001	20011205	safety-related offenses	aviation safety violation		SECURITY	federal	agency action	Federal Aviation Administration	civil			2000EA720040									USA	Texas	publicly traded	AAL	airlines	airlines
AMERICAN AIRLINES INC	American Airlines	$7,500	$0	$7,500	2001	20011022	safety-related offenses	aviation safety violation		SECURITY	federal	agency action	Federal Aviation Administration	civil			1999WP730223									USA	Texas	publicly traded	AAL	airlines	airlines
AMERICAN AIRLINES INC	American Airlines	$7,500	$0	$7,500	2000	20000331	safety-related offenses	aviation safety violation		SECURITY	federal	agency action	Federal Aviation Administration	civil			1999EA720132									USA	Texas	publicly traded	AAL	airlines	airlines
AMERICAN AIRLINES INC	American Airlines	$7,500	$0	$7,500	2000	20000315	safety-related offenses	aviation safety violation		SECURITY	federal	agency action	Federal Aviation Administration	civil			1999EA720153									USA	Texas	publicly traded	AAL	airlines	airlines
AMERICAN AIRLINES INC	American Airlines	$7,500	$0	$7,500	2000	20000211	safety-related offenses	aviation safety violation		SECURITY	federal	agency action	Federal Aviation Administration	civil			1997WP750463									USA	Texas	publicly traded	AAL	airlines	airlines
AMERICAN AIRLINES INC	American Airlines	$7,500	$0	$7,500	2000	20000201	safety-related offenses	aviation safety violation		SECURITY	federal	agency action	Federal Aviation Administration	civil			1999SW710334									USA	Texas	publicly traded	AAL	airlines	airlines
AMERICAN AIRLINES INC	American Airlines	$7,500	$0	$7,500	2000	20000530	safety-related offenses	aviation safety violation		SECURITY	federal	agency action	Federal Aviation Administration	civil			1999GL740165									USA	Texas	publicly traded	AAL	airlines	airlines
AMERICAN AIRLINES INC	American Airlines	$7,500	$0	$7,500	2000	20000525	safety-related offenses	aviation safety violation		SECURITY	federal	agency action	Federal Aviation Administration	civil			1997SW710198									USA	Texas	publicly traded	AAL	airlines	airlines
AMERICAN AIRLINES INC	American Airlines	$7,500	$0	$7,500	2000	20000525	safety-related offenses	aviation safety violation		SECURITY	federal	agency action	Federal Aviation Administration	civil			1997SW710110									USA	Texas	publicly traded	AAL	airlines	airlines
AMERICAN AIRLINES INC	American Airlines	$7,500	$0	$7,500	2000	20000727	safety-related offenses	aviation safety violation		SECURITY	federal	agency action	Federal Aviation Administration	civil			1999GL740161									USA	Texas	publicly traded	AAL	airlines	airlines
AMERICAN AIRLINES INC	American Airlines	$7,500	$0	$7,500	2000	20001221	safety-related offenses	aviation safety violation		SECURITY	federal	agency action	Federal Aviation Administration	civil			1999EA720229									USA	Texas	publicly traded	AAL	airlines	airlines
AMERICAN AIRLINES INC	American Airlines	$7,500	$0	$7,500	2000	20000926	safety-related offenses	aviation safety violation		SECURITY	federal	agency action	Federal Aviation Administration	civil			2000NM720061									USA	Texas	publicly traded	AAL	airlines	airlines
AMERICAN AIRLINES INC	American Airlines	$7,250	$0	$7,250	2000	20000912	safety-related offenses	aviation safety violation		SECURITY	federal	agency action	Federal Aviation Administration	civil			1997SW710284									USA	Texas	publicly traded	AAL	airlines	airlines
AMERICAN AIRLINES INC	American Airlines	$7,000	$0	$7,000	2001	20010808	safety-related offenses	aviation safety violation		SECURITY	federal	agency action	Federal Aviation Administration	civil			2000EA720348									USA	Texas	publicly traded	AAL	airlines	airlines
AMERICAN AIRLINES INC	American Airlines	$7,000	$0	$7,000	2001	20010727	safety-related offenses	aviation safety violation		SECURITY	federal	agency action	Federal Aviation Administration	civil			1999SO740050									USA	Texas	publicly traded	AAL	airlines	airlines
AMERICAN AIRLINES INC	American Airlines	$7,000	$0	$7,000	2000	20000307	safety-related offenses	aviation safety violation		SECURITY	federal	agency action	Federal Aviation Administration	civil			1997EA720230									USA	Texas	publicly traded	AAL	airlines	airlines
AMERICAN AIRLINES INC	American Airlines	$7,000	$0	$7,000	2000	20000202	safety-related offenses	aviation safety violation		SECURITY	federal	agency action	Federal Aviation Administration	civil			1999SW720070									USA	Texas	publicly traded	AAL	airlines	airlines
AMERICAN AIRLINES INC	American Airlines	$7,000	$0	$7,000	2000	20000202	safety-related offenses	aviation safety violation		SECURITY	federal	agency action	Federal Aviation Administration	civil			1999SW710457									USA	Texas	publicly traded	AAL	airlines	airlines
AMERICAN AIRLINES INC	American Airlines	$7,000	$0	$7,000	2000	20000202	safety-related offenses	aviation safety violation		SECURITY	federal	agency action	Federal Aviation Administration	civil			1999SW710444									USA	Texas	publicly traded	AAL	airlines	airlines
AMERICAN AIRLINES INC	American Airlines	$7,000	$0	$7,000	2000	20000202	safety-related offenses	aviation safety violation		SECURITY	federal	agency action	Federal Aviation Administration	civil			1999SW710389									USA	Texas	publicly traded	AAL	airlines	airlines
AMERICAN AIRLINES INC	American Airlines	$7,000	$0	$7,000	2000	20000202	safety-related offenses	aviation safety violation		SECURITY	federal	agency action	Federal Aviation Administration	civil			1996SW700018									USA	Texas	publicly traded	AAL	airlines	airlines
AMERICAN AIRLINES INC	American Airlines	$7,000	$0	$7,000	2000	20000201	safety-related offenses	aviation safety violation		SECURITY	federal	agency action	Federal Aviation Administration	civil			1999SW710337									USA	Texas	publicly traded	AAL	airlines	airlines
AMERICAN AIRLINES INC	American Airlines	$7,000	$0	$7,000	2000	20000201	safety-related offenses	aviation safety violation		SECURITY	federal	agency action	Federal Aviation Administration	civil			1999SW710229									USA	Texas	publicly traded	AAL	airlines	airlines
AMERICAN AIRLINES INC	American Airlines	$7,000	$0	$7,000	2000	20000201	safety-related offenses	aviation safety violation		SECURITY	federal	agency action	Federal Aviation Administration	civil			1997SW720051									USA	Texas	publicly traded	AAL	airlines	airlines
AMERICAN AIRLINES INC	American Airlines	$7,000	$0	$7,000	2000	20000126	safety-related offenses	aviation safety violation		SECURITY	federal	agency action	Federal Aviation Administration	civil			1999EU740005									USA	Texas	publicly traded	AAL	airlines	airlines
AMERICAN AIRLINES INC	American Airlines	$7,000	$0	$7,000	2000	20000619	safety-related offenses	aviation safety violation		SECURITY	federal	agency action	Federal Aviation Administration	civil			1996SO740042									USA	Texas	publicly traded	AAL	airlines	airlines
AMERICAN AIRLINES INC	American Airlines	$7,000	$0	$7,000	2000	20000525	safety-related offenses	aviation safety violation		SECURITY	federal	agency action	Federal Aviation Administration	civil			1999SW710371									USA	Texas	publicly traded	AAL	airlines	airlines
AMERICAN AIRLINES INC	American Airlines	$7,000	$0	$7,000	2000	20000525	safety-related offenses	aviation safety violation		SECURITY	federal	agency action	Federal Aviation Administration	civil			1998SW710009									USA	Texas	publicly traded	AAL	airlines	airlines
AMERICAN AIRLINES INC	American Airlines	$7,000	$0	$7,000	2000	20000525	safety-related offenses	aviation safety violation		SECURITY	federal	agency action	Federal Aviation Administration	civil			1996SW720085									USA	Texas	publicly traded	AAL	airlines	airlines
AMERICAN AIRLINES INC	American Airlines	$6,500	$0	$6,500	2001	20010727	safety-related offenses	aviation safety violation		CARGO SECURITY	federal	agency action	Federal Aviation Administration	civil			1999SO720103									USA	Texas	publicly traded	AAL	airlines	airlines
AMERICAN AIRLINES INC	American Airlines	$6,500	$0	$6,500	2000	20000207	safety-related offenses	aviation safety violation		SECURITY	federal	agency action	Federal Aviation Administration	civil			1996SW710258									USA	Texas	publicly traded	AAL	airlines	airlines
AMERICAN AIRLINES INC	American Airlines	$6,500	$0	$6,500	2000	20000127	safety-related offenses	aviation safety violation		SECURITY	federal	agency action	Federal Aviation Administration	civil			1999GL740077									USA	Texas	publicly traded	AAL	airlines	airlines
AMERICAN AIRLINES INC	American Airlines	$6,500	$0	$6,500	2000	20000626	safety-related offenses	aviation safety violation		SECURITY	federal	agency action	Federal Aviation Administration	civil			1999WP750173									USA	Texas	publicly traded	AAL	airlines	airlines
AMERICAN AIRLINES INC	American Airlines	$6,500	$0	$6,500	2000	20000608	safety-related offenses	aviation safety violation		SECURITY	federal	agency action	Federal Aviation Administration	civil			1998GL760168									USA	Texas	publicly traded	AAL	airlines	airlines
AMERICAN AIRLINES INC	American Airlines	$6,500	$0	$6,500	2000	20000525	safety-related offenses	aviation safety violation		SECURITY	federal	agency action	Federal Aviation Administration	civil			1999SW760057									USA	Texas	publicly traded	AAL	airlines	airlines
AMERICAN AIRLINES INC	American Airlines	$6,500	$0	$6,500	2000	20000525	safety-related offenses	aviation safety violation		SECURITY	federal	agency action	Federal Aviation Administration	civil			1997SW710034									USA	Texas	publicly traded	AAL	airlines	airlines
AMERICAN AIRLINES INC	American Airlines	$6,500	$0	$6,500	2000	20000912	safety-related offenses	aviation safety violation		SECURITY	federal	agency action	Federal Aviation Administration	civil			2000SW760004									USA	Texas	publicly traded	AAL	airlines	airlines
AMERICAN AIRLINES INC	American Airlines	$6,500	$0	$6,500	2000	20000912	safety-related offenses	aviation safety violation		SECURITY	federal	agency action	Federal Aviation Administration	civil			2000SW710072									USA	Texas	publicly traded	AAL	airlines	airlines
AMERICAN AIRLINES INC	American Airlines	$6,500	$0	$6,500	2000	20000912	safety-related offenses	aviation safety violation		SECURITY	federal	agency action	Federal Aviation Administration	civil			2000SW710051									USA	Texas	publicly traded	AAL	airlines	airlines
AMERICAN AIRLINES INC	American Airlines	$6,500	$0	$6,500	2000	20000911	safety-related offenses	aviation safety violation		SECURITY	federal	agency action	Federal Aviation Administration	civil			1999EA720248									USA	Texas	publicly traded	AAL	airlines	airlines
AMERICAN AIRLINES INC	American Airlines	$6,500	$0	$6,500	2000	20000828	safety-related offenses	aviation safety violation		FLT OPNS	federal	agency action	Federal Aviation Administration	civil			1997SW210082									USA	Texas	publicly traded	AAL	airlines	airlines
AMERICAN AIRLINES INC	American Airlines	$6,500	$0	$6,500	2000	20001221	safety-related offenses	aviation safety violation		SECURITY	federal	agency action	Federal Aviation Administration	civil			1999EA710010									USA	Texas	publicly traded	AAL	airlines	airlines
AMERICAN AIRLINES INC	American Airlines	$6,500	$0	$6,500	2000	20001025	safety-related offenses	aviation safety violation		SECURITY	federal	agency action	Federal Aviation Administration	civil			2000SW710072									USA	Texas	publicly traded	AAL	airlines	airlines
AMERICAN AIRLINES INC	American Airlines	$6,500	$0	$6,500	2000	20000912	safety-related offenses	aviation safety violation		SECURITY	federal	agency action	Federal Aviation Administration	civil			2000SW710204									USA	Texas	publicly traded	AAL	airlines	airlines
AMERICAN AIRLINES INC	American Airlines	$6,000	$0	$6,000	2001	20010727	safety-related offenses	aviation safety violation		CARGO SECURITY	federal	agency action	Federal Aviation Administration	civil			1999SO760137									USA	Texas	publicly traded	AAL	airlines	airlines
AMERICAN AIRLINES INC	American Airlines	$6,000	$0	$6,000	2000	20000207	safety-related offenses	aviation safety violation		SECURITY	federal	agency action	Federal Aviation Administration	civil			1996SW710146									USA	Texas	publicly traded	AAL	airlines	airlines
AMERICAN AIRLINES INC	American Airlines	$6,000	$0	$6,000	2000	20000623	safety-related offenses	aviation safety violation		SECURITY	federal	agency action	Federal Aviation Administration	civil			1999GL740134									USA	Texas	publicly traded	AAL	airlines	airlines
AMERICAN AIRLINES INC	American Airlines	$6,000	$0	$6,000	2000	20000912	safety-related offenses	aviation safety violation		SECURITY	federal	agency action	Federal Aviation Administration	civil			2000SW710122									USA	Texas	publicly traded	AAL	airlines	airlines
AMERICAN AIRLINES INC	American Airlines	$6,000	$0	$6,000	2000	20000728	safety-related offenses	aviation safety violation		SECURITY	federal	agency action	Federal Aviation Administration	civil			1999EA710094									USA	Texas	publicly traded	AAL	airlines	airlines
AMERICAN AIRLINES INC	American Airlines	$6,000	$0	$6,000	2000	20000912	safety-related offenses	aviation safety violation		SECURITY	federal	agency action	Federal Aviation Administration	civil			2000SW710201									USA	Texas	publicly traded	AAL	airlines	airlines
AMERICAN AIRLINES INC	American Airlines	$5,750	$0	$5,750	2000	20000912	safety-related offenses	aviation safety violation		SECURITY	federal	agency action	Federal Aviation Administration	civil			1997SW710182									USA	Texas	publicly traded	AAL	airlines	airlines
AMERICAN AIRLINES INC	American Airlines	$5,750	$0	$5,750	2000	20000912	safety-related offenses	aviation safety violation		SECURITY	federal	agency action	Federal Aviation Administration	civil			1997SW710165									USA	Texas	publicly traded	AAL	airlines	airlines
AMERICAN AIRLINES INC	American Airlines	$5,750	$0	$5,750	2000	20000707	safety-related offenses	aviation safety violation		SECURITY	federal	agency action	Federal Aviation Administration	civil			1999CE720074									USA	Texas	publicly traded	AAL	airlines	airlines
AMERICAN AIRLINES INC	American Airlines	$5,500	$0	$5,500	2001	20011025	safety-related offenses	aviation safety violation		SECURITY	federal	agency action	Federal Aviation Administration	civil			1999WP730221									USA	Texas	publicly traded	AAL	airlines	airlines
AMERICAN AIRLINES INC	American Airlines	$5,500	$0	$5,500	2000	20000323	safety-related offenses	aviation safety violation		SECURITY	federal	agency action	Federal Aviation Administration	civil			1996SO730381									USA	Texas	publicly traded	AAL	airlines	airlines
AMERICAN AIRLINES INC	American Airlines	$5,500	$0	$5,500	2000	20000211	safety-related offenses	aviation safety violation		SECURITY	federal	agency action	Federal Aviation Administration	civil			1997SO730285									USA	Texas	publicly traded	AAL	airlines	airlines
AMERICAN AIRLINES INC	American Airlines	$5,500	$0	$5,500	2000	20000201	safety-related offenses	aviation safety violation		SECURITY	federal	agency action	Federal Aviation Administration	civil			1999SW710193									USA	Texas	publicly traded	AAL	airlines	airlines
AMERICAN AIRLINES INC	American Airlines	$5,500	$0	$5,500	2000	20000626	safety-related offenses	aviation safety violation		SECURITY	federal	agency action	Federal Aviation Administration	civil			1999WP750133									USA	Texas	publicly traded	AAL	airlines	airlines
AMERICAN AIRLINES INC	American Airlines	$5,500	$0	$5,500	2000	20000619	safety-related offenses	aviation safety violation		SECURITY	federal	agency action	Federal Aviation Administration	civil			1998SO750073									USA	Texas	publicly traded	AAL	airlines	airlines
AMERICAN AIRLINES INC	American Airlines	$5,500	$0	$5,500	2000	20000619	safety-related offenses	aviation safety violation		SECURITY	federal	agency action	Federal Aviation Administration	civil			1996SO730381									USA	Texas	publicly traded	AAL	airlines	airlines
AMERICAN AIRLINES INC	American Airlines	$5,500	$0	$5,500	2000	20000614	safety-related offenses	aviation safety violation		SECURITY	federal	agency action	Federal Aviation Administration	civil			1999EA730112									USA	Texas	publicly traded	AAL	airlines	airlines
AMERICAN AIRLINES INC	American Airlines	$5,500	$0	$5,500	2000	20000804	safety-related offenses	aviation safety violation		SECURITY	federal	agency action	Federal Aviation Administration	civil			1996EA710227									USA	Texas	publicly traded	AAL	airlines	airlines
AMERICAN AIRLINES INC	American Airlines	$5,500	$0	$5,500	2000	20001226	safety-related offenses	aviation safety violation		SECURITY	federal	agency action	Federal Aviation Administration	civil			1999EA730021									USA	Texas	publicly traded	AAL	airlines	airlines
AMERICAN AIRLINES INC	American Airlines	$5,250	$0	$5,250	2001	20011023	safety-related offenses	aviation safety violation		SECURITY	federal	agency action	Federal Aviation Administration	civil			2001EA720104									USA	Texas	publicly traded	AAL	airlines	airlines
AMERICAN AIRLINES INC	American Airlines	$5,250	$0	$5,250	2001	20011023	safety-related offenses	aviation safety violation		SECURITY	federal	agency action	Federal Aviation Administration	civil			2000EA720344									USA	Texas	publicly traded	AAL	airlines	airlines
AMERICAN AIRLINES INC	American Airlines	$5,000	$0	$5,000	2003	20030319	safety-related offenses	aviation safety violation		MAINTENANCE	federal	agency action	Federal Aviation Administration	civil			2002NM710267									USA	Texas	publicly traded	AAL	airlines	airlines
AMERICAN AIRLINES INC	American Airlines	$5,000	$0	$5,000	2002	20020108	safety-related offenses	aviation safety violation		HAZ MAT	federal	agency action	Federal Aviation Administration	civil			2000EA720511									USA	Texas	publicly traded	AAL	airlines	airlines
AMERICAN AIRLINES INC	American Airlines	$5,000	$0	$5,000	2001	20010105	safety-related offenses	aviation safety violation		SECURITY	federal	agency action	Federal Aviation Administration	civil			2000NM720183									USA	Texas	publicly traded	AAL	airlines	airlines
AMERICAN AIRLINES INC	American Airlines	$5,000	$0	$5,000	2001	20010726	safety-related offenses	aviation safety violation		SECURITY	federal	agency action	Federal Aviation Administration	civil			1999EA710114									USA	Texas	publicly traded	AAL	airlines	airlines
AMERICAN AIRLINES INC	American Airlines	$5,000	$0	$5,000	2001	20011228	safety-related offenses	aviation safety violation		SECURITY	federal	agency action	Federal Aviation Administration	civil			1998SO750010									USA	Texas	publicly traded	AAL	airlines	airlines
AMERICAN AIRLINES INC	American Airlines	$5,000	$0	$5,000	2001	20011206	safety-related offenses	aviation safety violation		SECURITY	federal	agency action	Federal Aviation Administration	civil			1998SO740087									USA	Texas	publicly traded	AAL	airlines	airlines
AMERICAN AIRLINES INC	American Airlines	$5,000	$0	$5,000	2000	20000210	safety-related offenses	aviation safety violation		SECURITY	federal	agency action	Federal Aviation Administration	civil			1998SO740024									USA	Texas	publicly traded	AAL	airlines	airlines
AMERICAN AIRLINES INC	American Airlines	$5,000	$0	$5,000	2000	20000208	safety-related offenses	aviation safety violation		SECURITY	federal	agency action	Federal Aviation Administration	civil			1999EU740021									USA	Texas	publicly traded	AAL	airlines	airlines
AMERICAN AIRLINES INC	American Airlines	$5,000	$0	$5,000	2000	20000201	safety-related offenses	aviation safety violation		SECURITY	federal	agency action	Federal Aviation Administration	civil			1997SO750010									USA	Texas	publicly traded	AAL	airlines	airlines
AMERICAN AIRLINES INC	American Airlines	$5,000	$0	$5,000	2000	20000128	safety-related offenses	aviation safety violation		SECURITY	federal	agency action	Federal Aviation Administration	civil			1997SO750009									USA	Texas	publicly traded	AAL	airlines	airlines
AMERICAN AIRLINES INC	American Airlines	$5,000	$0	$5,000	2000	20000626	safety-related offenses	aviation safety violation		SECURITY	federal	agency action	Federal Aviation Administration	civil			1998WP750024									USA	Texas	publicly traded	AAL	airlines	airlines
AMERICAN AIRLINES INC	American Airlines	$5,000	$0	$5,000	2000	20000619	safety-related offenses	aviation safety violation		SECURITY	federal	agency action	Federal Aviation Administration	civil			1998SO740001									USA	Texas	publicly traded	AAL	airlines	airlines
AMERICAN AIRLINES INC	American Airlines	$5,000	$0	$5,000	2000	20000530	safety-related offenses	aviation safety violation		SECURITY	federal	agency action	Federal Aviation Administration	civil			1999GL740111									USA	Texas	publicly traded	AAL	airlines	airlines
AMERICAN AIRLINES INC	American Airlines	$5,000	$0	$5,000	2000	20000418	safety-related offenses	aviation safety violation		SECURITY	federal	agency action	Federal Aviation Administration	civil			1998SO740024									USA	Texas	publicly traded	AAL	airlines	airlines
AMERICAN AIRLINES INC	American Airlines	$5,000	$0	$5,000	2000	20000926	safety-related offenses	aviation safety violation		SECURITY	federal	agency action	Federal Aviation Administration	civil			1999NE710073									USA	Texas	publicly traded	AAL	airlines	airlines
AMERICAN AIRLINES INC	American Airlines	$5,000	$0	$5,000	2000	20000801	safety-related offenses	aviation safety violation		SECURITY	federal	agency action	Federal Aviation Administration	civil			1998SO740087									USA	Texas	publicly traded	AAL	airlines	airlines
AMERICAN AIRLINES INC	American Airlines	$5,000	$0	$5,000	2000	20000705	safety-related offenses	aviation safety violation		SECURITY	federal	agency action	Federal Aviation Administration	civil			2000CE720003									USA	Texas	publicly traded	AAL	airlines	airlines
AMERICAN AIRLINES INC	American Airlines	$5,000	$0	$5,000	2000	20001229	safety-related offenses	aviation safety violation		SECURITY	federal	agency action	Federal Aviation Administration	civil			1998EA720263									USA	Texas	publicly traded	AAL	airlines	airlines
AMERICAN AIRLINES INC	American Airlines	$5,000	$0	$5,000	2000	20001109	safety-related offenses	aviation safety violation		SECURITY	federal	agency action	Federal Aviation Administration	civil			1999EA710628									USA	Texas	publicly traded	AAL	airlines	airlines
American Airlines Inc.	American Airlines	$3,000,000	$0	$3,000,000	2004	20040806	miscellaneous offenses	civil contempt	price-fixing or anti-competitive practices	The Department of Justice announced a settlement with American Airlines Inc. resolving the government's concerns regarding American's alleged violations of a 1994 consent decree. American agreed to pay a $3 million civil penalty, which included reimbursement to the government for its investigation.	federal	agency action	Justice Department Antitrust Division	civil												USA	Texas	publicly traded	AAL	airlines	airlines
American Airlines Inc.	American Airlines	$560,772	$0	$560,772	2008	20080417	employment-related offenses	employment discrimination	Uniformed Services Employment and Reemployment Rights Act	The Department of Justice reached an agreement with American Airlines to resolve a class action lawsuit alleging that the company violated the Uniformed Services Employment and Reemployment Rights Act of 1994 . The Department's complaint, filed in 2006, alleged that American did not allow three named plaintiff pilots, and a class of similarly situated pilots, to accrue vacation and sick leave ben…	federal	agency action	Justice Department Civil Division	civil												USA	Texas	publicly traded	AAL	airlines	airlines
American Axle & Manufacturing	American Axle & Manufacturing	$407,199	$0	$407,199	2008	20080821	employment-related offenses	labor relations violation		back pay award in unfair labor practices case	federal	agency action	National Labor Relations Board	civil			07-CA-51131-001			Michigan	Detroit		48211	336111	336111: Automobile Manufacturing	USA	Michigan	publicly traded	AXL	automotive parts	automotive parts
American Axle & Manufacturing	American Axle & Manufacturing	$5,225	$0	$5,225	2005	20050623	employment-related offenses	labor relations violation		back pay award in unfair labor practices case	federal	agency action	National Labor Relations Board	civil			03-CA-25144-001			New York	Buffalo		14215	333618	333618: Other Engine Equipment Manufacturing	USA	Michigan	publicly traded	AXL	automotive parts	automotive parts
American Axle & Mfg. Inc.	American Axle & Manufacturing	$52,000	$0	$52,000	2001	20010403	employment-related offenses	labor relations violation		back pay award in unfair labor practices case	federal	agency action	National Labor Relations Board	civil			07-CA-43417-001			Michigan	Detroit		48212	336111	336111: Automobile Manufacturing	USA	Michigan	publicly traded	AXL	automotive parts	automotive parts
American Building Maintenance	ABM Industries	$65,000	$0	$65,000	2008	20080730	employment-related offenses	labor relations violation		back pay award in unfair labor practices case	federal	agency action	National Labor Relations Board	civil			20-CA-33231-001			California	San Francisco		94102	561720	561720: Janitorial Services	USA	New York	publicly traded	NYSE: ABM	business services	business services
American Building Maintenance	ABM Industries	$10,000	$0	$10,000	2000	20001130	employment-related offenses	labor relations violation		back pay award in unfair labor practices case	federal	agency action	National Labor Relations Board	civil			02-CA-31762-001			New York	New York		10176	561790	561790: Other Services to Buildings and Dwellings	USA	New York	publicly traded	NYSE: ABM	business services	business services
American Building Maintenance	ABM Industries	$7,452	$0	$7,452	2007	20070911	employment-related offenses	labor relations violation		back pay award in unfair labor practices case	federal	agency action	National Labor Relations Board	civil			07-CA-50291-001			Michigan	Detroit		48216	561720	561720: Janitorial Services	USA	New York	publicly traded	NYSE: ABM	business services	business services
American Building Maintenance Incorporated	ABM Industries	$103,029	$0	$103,029	2005	20051231	employment-related offenses	wage and hour violation	Fair Labor Standards Act		federal	agency action	Labor Department Wage and Hour Division	civil			1391528			Texas	Houston		77023	561720	561720: Janitorial Services	USA	New York	publicly traded	NYSE: ABM	business services	business services
American Building Maintenance Incorporated	ABM Industries	$43,958	$0	$43,958	2007	20070316	employment-related offenses	wage and hour violation	Service Contract Act		federal	agency action	Labor Department Wage and Hour Division	civil			1473190			California	San Francisco		94111	561720	561720: Janitorial Services	USA	New York	publicly traded	NYSE: ABM	business services	business services
American Building Maintenance, Inc.	ABM Industries	$14,986	$0	$14,986	2005	20050724	employment-related offenses	wage and hour violation	Fair Labor Standards Act		federal	agency action	Labor Department Wage and Hour Division	civil			1398457			Georgia	Duluth		30096	561720	561720: Janitorial Services	USA	New York	publicly traded	NYSE: ABM	business services	business services
American Building Maintenance Co. of Georgia	ABM Industries	$5,305	$0	$5,305	2007	20070715	employment-related offenses	wage and hour violation	Fair Labor Standards Act		federal	agency action	Labor Department Wage and Hour Division	civil			1480825			North Carolina	Charlotte		28269	561730	561730: Landscaping Services	USA	New York	publicly traded	NYSE: ABM	business services	business services
American Building Maintenance of LA., Inc.	ABM Industries	$22,211	$0	$22,211	2006	20060731	employment-related offenses	wage and hour violation	Fair Labor Standards Act		federal	agency action	Labor Department Wage and Hour Division	civil			1449379			Louisiana	Baton Rouge		70806	561720	561720: Janitorial Services	USA	New York	publicly traded	NYSE: ABM	business services	business services
American Concrete Products	Vulcan Materials	$9,800	$0	$9,800	2011	20110118	safety-related offenses	motor vehicle safety violation			federal	agency action	Federal Motor Carrier Safety Administration	civil						Mississippi	HATTIESBURG					USA	Alabama	publicly traded	VMC	building materials	building materials
American Disposal Services	Republic Services	$32,548	$0	$32,548	2011	20110114	employment-related offenses	labor relations violation		back pay award in unfair labor practices case	federal	agency action	National Labor Relations Board	civil			05-CA-36143-001			Virginia	Manassas		20110	562219	562219: Other Nonhazardous Waste Treatment and Disposal	USA	Arizona	publicly traded	RSG	waste management and environmental services	waste management
American Eagle Outfitters, Incorporated	American Eagle Outfitters	$117,989	$0	$117,989	2008	20080728	employment-related offenses	wage and hour violation	Fair Labor Standards Act		federal	agency action	Labor Department Wage and Hour Division	civil			1525675			Kansas	Wichita		67209	448140	448140: Family Clothing Stores	USA	Pennsylvania	publicly traded	AEO	retailing	retail-apparel
AMERICAN EAGLE AIRLINES INC	American Airlines	$65,000	$0	$65,000	2009	20090126	safety-related offenses	aviation safety violation		MAINTENANCE	federal	agency action	Federal Aviation Administration	civil			2007SW210267									USA	Texas	publicly traded	AAL	airlines	airlines
AMERICAN EAGLE AIRLINES INC	American Airlines	$45,000	$0	$45,000	2001	20010522	safety-related offenses	aviation safety violation		HAZ MAT	federal	agency action	Federal Aviation Administration	civil			2000GL730154									USA	Texas	publicly traded	AAL	airlines	airlines
AMERICAN EAGLE AIRLINES INC	American Airlines	$32,000	$0	$32,000	2001	20010705	safety-related offenses	aviation safety violation		MAINTENANCE	federal	agency action	Federal Aviation Administration	civil			2000SW210295									USA	Texas	publicly traded	AAL	airlines	airlines
AMERICAN EAGLE AIRLINES INC	American Airlines	$7,500	$0	$7,500	2001	20010515	safety-related offenses	aviation safety violation		SECURITY	federal	agency action	Federal Aviation Administration	civil			2000SW710211									USA	Texas	publicly traded	AAL	airlines	airlines
AMERICAN EAGLE AIRLINES INC	American Airlines	$7,250	$0	$7,250	2001	20010717	safety-related offenses	aviation safety violation		SECURITY	federal	agency action	Federal Aviation Administration	civil			2000NE720017									USA	Texas	publicly traded	AAL	airlines	airlines
AMERICAN EAGLE AIRLINES INC	American Airlines	$6,000	$0	$6,000	2001	20010430	safety-related offenses	aviation safety violation		CARGO SECURITY	federal	agency action	Federal Aviation Administration	civil			2000CE710073									USA	Texas	publicly traded	AAL	airlines	airlines
AMERICAN EAGLE AIRLINES INC	American Airlines	$600,000	$0	$600,000	2007	20070723	safety-related offenses	aviation safety violation		MAINTENANCE	federal	agency action	Federal Aviation Administration	civil			2004SW210157									USA	Texas	publicly traded	AAL	airlines	airlines
AMERICAN EAGLE AIRLINES INC	American Airlines	$600,000	$0	$600,000	2006	20060110	safety-related offenses	aviation safety violation		MAINTENANCE	federal	agency action	Federal Aviation Administration	civil			2004SW210157									USA	Texas	publicly traded	AAL	airlines	airlines
AMERICAN EAGLE AIRLINES INC	American Airlines	$600,000	$0	$600,000	2005	20051027	safety-related offenses	aviation safety violation		HAZ MAT	federal	agency action	Federal Aviation Administration	civil			2000SW710593									USA	Texas	publicly traded	AAL	airlines	airlines
AMERICAN EAGLE AIRLINES INC	American Airlines	$600,000	$0	$600,000	2004	20040223	safety-related offenses	aviation safety violation		HAZ MAT	federal	agency action	Federal Aviation Administration	civil			2000SW710593									USA	Texas	publicly traded	AAL	airlines	airlines
AMERICAN EAGLE AIRLINES INC	American Airlines	$280,000	$0	$280,000	2010	20100402	safety-related offenses	aviation safety violation		MAINTENANCE	federal	agency action	Federal Aviation Administration	civil												USA	Texas	publicly traded	AAL	airlines	airlines
AMERICAN EAGLE AIRLINES INC	American Airlines	$275,000	$0	$275,000	2009	20090113	safety-related offenses	aviation safety violation		MAINTENANCE	federal	agency action	Federal Aviation Administration	civil			2007SW210052									USA	Texas	publicly traded	AAL	airlines	airlines
AMERICAN EAGLE AIRLINES INC	American Airlines	$175,000	$0	$175,000	2008	20080710	safety-related offenses	aviation safety violation		MAINTENAN CE	federal	agency action	Federal Aviation Administration	civil			2007SW210064									USA	Texas	publicly traded	AAL	airlines	airlines
AMERICAN EAGLE AIRLINES INC	American Airlines	$75,000	$0	$75,000	2010	20100625	safety-related offenses	aviation safety violation		RECORDS/RPT S	federal	agency action	Federal Aviation Administration	civil												USA	Texas	publicly traded	AAL	airlines	airlines
AMERICAN EAGLE AIRLINES INC	American Airlines	$75,000	$0	$75,000	2007	20070517	safety-related offenses	aviation safety violation		TRNG-OTHER	federal	agency action	Federal Aviation Administration	civil			2006SW210193									USA	Texas	publicly traded	AAL	airlines	airlines
AMERICAN EAGLE AIRLINES INC	American Airlines	$75,000	$0	$75,000	2006	20060707	safety-related offenses	aviation safety violation		MAINTENANCE	federal	agency action	Federal Aviation Administration	civil			2005SW210136									USA	Texas	publicly traded	AAL	airlines	airlines
AMERICAN EAGLE AIRLINES INC	American Airlines	$70,000	$0	$70,000	2008	20080227	safety-related offenses	aviation safety violation		MAINTENAN CE	federal	agency action	Federal Aviation Administration	civil			2006SW210489									USA	Texas	publicly traded	AAL	airlines	airlines
AMERICAN EAGLE AIRLINES INC	American Airlines	$65,000	$0	$65,000	2006	20060707	safety-related offenses	aviation safety violation		MAINTENANCE	federal	agency action	Federal Aviation Administration	civil			2005SW210377									USA	Texas	publicly traded	AAL	airlines	airlines
AMERICAN EAGLE AIRLINES INC	American Airlines	$60,000	$0	$60,000	2010	20100618	safety-related offenses	aviation safety violation		MAINTENANCE	federal	agency action	Federal Aviation Administration	civil												USA	Texas	publicly traded	AAL	airlines	airlines
AMERICAN EAGLE AIRLINES INC	American Airlines	$60,000	$0	$60,000	2007	20071119	safety-related offenses	aviation safety violation		MAINTENANCE	federal	agency action	Federal Aviation Administration	civil			2006SW210137									USA	Texas	publicly traded	AAL	airlines	airlines
AMERICAN EAGLE AIRLINES INC	American Airlines	$55,000	$0	$55,000	2010	20100330	safety-related offenses	aviation safety violation		DRUG TESTING	federal	agency action	Federal Aviation Administration	civil												USA	Texas	publicly traded	AAL	airlines	airlines
AMERICAN EAGLE AIRLINES INC	American Airlines	$55,000	$0	$55,000	2008	20080930	safety-related offenses	aviation safety violation		DRUG TESTING	federal	agency action	Federal Aviation Administration	civil			2006WA910023									USA	Texas	publicly traded	AAL	airlines	airlines
AMERICAN EAGLE AIRLINES INC	American Airlines	$50,000	$0	$50,000	2006	20060816	safety-related offenses	aviation safety violation		MAINTENANCE	federal	agency action	Federal Aviation Administration	civil			2005SW210494									USA	Texas	publicly traded	AAL	airlines	airlines
AMERICAN EAGLE AIRLINES INC	American Airlines	$47,500	$0	$47,500	2008	20080227	safety-related offenses	aviation safety violation		MAINTENAN CE	federal	agency action	Federal Aviation Administration	civil			2007SW210119									USA	Texas	publicly traded	AAL	airlines	airlines
AMERICAN EAGLE AIRLINES INC	American Airlines	$45,000	$0	$45,000	2006	20061027	safety-related offenses	aviation safety violation		FLT OPNS	federal	agency action	Federal Aviation Administration	civil			2004SW210500									USA	Texas	publicly traded	AAL	airlines	airlines
AMERICAN EAGLE AIRLINES INC	American Airlines	$43,750	$0	$43,750	2006	20061026	safety-related offenses	aviation safety violation		MAINTENANCE	federal	agency action	Federal Aviation Administration	civil			2006SW210206									USA	Texas	publicly traded	AAL	airlines	airlines
AMERICAN EAGLE AIRLINES INC	American Airlines	$40,000	$0	$40,000	2014	20141126	safety-related offenses	aviation safety violation		FLT OPNS	federal	agency action	Federal Aviation Administration	civil												USA	Texas	publicly traded	AAL	airlines	airlines
AMERICAN EAGLE AIRLINES INC	American Airlines	$40,000	$0	$40,000	2013	20130820	safety-related offenses	aviation safety violation		MAINTENANCE	federal	agency action	Federal Aviation Administration	civil												USA	Texas	publicly traded	AAL	airlines	airlines
AMERICAN EAGLE AIRLINES INC	American Airlines	$40,000	$0	$40,000	2007	20070727	safety-related offenses	aviation safety violation		OTHER	federal	agency action	Federal Aviation Administration	civil			2006SW210265									USA	Texas	publicly traded	AAL	airlines	airlines
AMERICAN EAGLE AIRLINES INC	American Airlines	$35,000	$0	$35,000	2010	20100625	safety-related offenses	aviation safety violation		MAINTENANCE	federal	agency action	Federal Aviation Administration	civil												USA	Texas	publicly traded	AAL	airlines	airlines
AMERICAN EAGLE AIRLINES INC	American Airlines	$32,000	$0	$32,000	2009	20091102	safety-related offenses	aviation safety violation		MAINTENANCE	federal	agency action	Federal Aviation Administration	civil			2008SW210080									USA	Texas	publicly traded	AAL	airlines	airlines
AMERICAN EAGLE AIRLINES INC	American Airlines	$32,000	$0	$32,000	2002	20020228	safety-related offenses	aviation safety violation		MAINTENANCE	federal	agency action	Federal Aviation Administration	civil			2000SW210484									USA	Texas	publicly traded	AAL	airlines	airlines
AMERICAN EAGLE AIRLINES INC	American Airlines	$30,000	$0	$30,000	2013	20131104	safety-related offenses	aviation safety violation		FLT OPNS	federal	agency action	Federal Aviation Administration	civil												USA	Texas	publicly traded	AAL	airlines	airlines
AMERICAN EAGLE AIRLINES INC	American Airlines	$30,000	$0	$30,000	2007	20070517	safety-related offenses	aviation safety violation		MAINTENANCE	federal	agency action	Federal Aviation Administration	civil			2006SW210200									USA	Texas	publicly traded	AAL	airlines	airlines
AMERICAN EAGLE AIRLINES INC	American Airlines	$30,000	$0	$30,000	2004	20040812	safety-related offenses	aviation safety violation		MAINTENANCE	federal	agency action	Federal Aviation Administration	civil			2003SW210350									USA	Texas	publicly traded	AAL	airlines	airlines
AMERICAN EAGLE AIRLINES INC	American Airlines	$30,000	$0	$30,000	2002	20021212	safety-related offenses	aviation safety violation		MAINTENANCE	federal	agency action	Federal Aviation Administration	civil			2002NM720102									USA	Texas	publicly traded	AAL	airlines	airlines
AMERICAN EAGLE AIRLINES INC	American Airlines	$28,000	$0	$28,000	2011	20110418	safety-related offenses	aviation safety violation		FLT OPNS	federal	agency action	Federal Aviation Administration	civil												USA	Texas	publicly traded	AAL	airlines	airlines
AMERICAN EAGLE AIRLINES INC	American Airlines	$27,500	$0	$27,500	2010	20100625	safety-related offenses	aviation safety violation		MAINTENANCE	federal	agency action	Federal Aviation Administration	civil												USA	Texas	publicly traded	AAL	airlines	airlines
AMERICAN EAGLE AIRLINES INC	American Airlines	$27,500	$0	$27,500	2006	20060526	safety-related offenses	aviation safety violation		OTHER	federal	agency action	Federal Aviation Administration	civil			2004SW210099									USA	Texas	publicly traded	AAL	airlines	airlines
AMERICAN EAGLE AIRLINES INC	American Airlines	$26,000	$0	$26,000	2004	20040121	safety-related offenses	aviation safety violation		MAINTENANCE	federal	agency action	Federal Aviation Administration	civil			2001SW210099									USA	Texas	publicly traded	AAL	airlines	airlines
AMERICAN EAGLE AIRLINES INC	American Airlines	$25,000	$0	$25,000	2013	20130612	safety-related offenses	aviation safety violation		RECORDS/RPTS	federal	agency action	Federal Aviation Administration	civil												USA	Texas	publicly traded	AAL	airlines	airlines
AMERICAN EAGLE AIRLINES INC	American Airlines	$25,000	$0	$25,000	2009	20090918	safety-related offenses	aviation safety violation		MAINTENANCE	federal	agency action	Federal Aviation Administration	civil			2008SW210017									USA	Texas	publicly traded	AAL	airlines	airlines
AMERICAN EAGLE AIRLINES INC	American Airlines	$25,000	$0	$25,000	2008	20080710	safety-related offenses	aviation safety violation		MAINTENAN CE	federal	agency action	Federal Aviation Administration	civil			2007SW210275									USA	Texas	publicly traded	AAL	airlines	airlines
AMERICAN EAGLE AIRLINES INC	American Airlines	$25,000	$0	$25,000	2007	20070424	safety-related offenses	aviation safety violation		MAINTENANCE	federal	agency action	Federal Aviation Administration	civil			2005SW210456									USA	Texas	publicly traded	AAL	airlines	airlines
AMERICAN EAGLE AIRLINES INC	American Airlines	$25,000	$0	$25,000	2007	20070824	safety-related offenses	aviation safety violation		RECORDS/RPT S	federal	agency action	Federal Aviation Administration	civil			2006SW210113									USA	Texas	publicly traded	AAL	airlines	airlines
AMERICAN EAGLE AIRLINES INC	American Airlines	$25,000	$0	$25,000	2006	20060830	safety-related offenses	aviation safety violation		MAINTENANCE	federal	agency action	Federal Aviation Administration	civil			2005SW210462									USA	Texas	publicly traded	AAL	airlines	airlines
AMERICAN EAGLE AIRLINES INC	American Airlines	$25,000	$0	$25,000	2006	20061020	safety-related offenses	aviation safety violation		MAINTENANCE	federal	agency action	Federal Aviation Administration	civil			2005SW210455									USA	Texas	publicly traded	AAL	airlines	airlines
AMERICAN EAGLE AIRLINES INC	American Airlines	$25,000	$0	$25,000	2000	20000728	safety-related offenses	aviation safety violation		MAINTENANCE	federal	agency action	Federal Aviation Administration	civil			1999GL310052									USA	Texas	publicly traded	AAL	airlines	airlines
AMERICAN EAGLE AIRLINES INC	American Airlines	$23,000	$0	$23,000	2006	20060601	safety-related offenses	aviation safety violation		FLT OPNS	federal	agency action	Federal Aviation Administration	civil			2004SW210303									USA	Texas	publicly traded	AAL	airlines	airlines
AMERICAN EAGLE AIRLINES INC	American Airlines	$22,000	$0	$22,000	2006	20060406	safety-related offenses	aviation safety violation		FLT OPNS	federal	agency action	Federal Aviation Administration	civil			2004SW210330									USA	Texas	publicly traded	AAL	airlines	airlines
AMERICAN EAGLE AIRLINES INC	American Airlines	$22,000	$0	$22,000	2002	20021216	safety-related offenses	aviation safety violation		MAINTENANCE	federal	agency action	Federal Aviation Administration	civil			2002NM090103									USA	Texas	publicly traded	AAL	airlines	airlines
AMERICAN EAGLE AIRLINES INC	American Airlines	$20,000	$0	$20,000	2013	20130612	safety-related offenses	aviation safety violation		FLT OPNS	federal	agency action	Federal Aviation Administration	civil												USA	Texas	publicly traded	AAL	airlines	airlines
AMERICAN EAGLE AIRLINES INC	American Airlines	$20,000	$0	$20,000	2011	20110207	safety-related offenses	aviation safety violation		MAINTENANCE	federal	agency action	Federal Aviation Administration	civil												USA	Texas	publicly traded	AAL	airlines	airlines
AMERICAN EAGLE AIRLINES INC	American Airlines	$20,000	$0	$20,000	2011	20110929	safety-related offenses	aviation safety violation		MAINTENANCE	federal	agency action	Federal Aviation Administration	civil												USA	Texas	publicly traded	AAL	airlines	airlines
AMERICAN EAGLE AIRLINES INC	American Airlines	$20,000	$0	$20,000	2007	20070517	safety-related offenses	aviation safety violation		RECORDS/RPT S	federal	agency action	Federal Aviation Administration	civil			2006SW210187									USA	Texas	publicly traded	AAL	airlines	airlines
AMERICAN EAGLE AIRLINES INC	American Airlines	$20,000	$0	$20,000	2006	20060926	safety-related offenses	aviation safety violation		MAINTENANCE	federal	agency action	Federal Aviation Administration	civil			2006SW210018									USA	Texas	publicly traded	AAL	airlines	airlines
AMERICAN EAGLE AIRLINES INC	American Airlines	$20,000	$0	$20,000	2006	20060926	safety-related offenses	aviation safety violation		FLT OPNS	federal	agency action	Federal Aviation Administration	civil			2005SW210350									USA	Texas	publicly traded	AAL	airlines	airlines
AMERICAN EAGLE AIRLINES INC	American Airlines	$20,000	$0	$20,000	2004	20040812	safety-related offenses	aviation safety violation		MAINTENANCE	federal	agency action	Federal Aviation Administration	civil			2003SW210294									USA	Texas	publicly traded	AAL	airlines	airlines
AMERICAN EAGLE AIRLINES INC	American Airlines	$18,750	$0	$18,750	2007	20070730	safety-related offenses	aviation safety violation		MAINTENANCE	federal	agency action	Federal Aviation Administration	civil			2006SW210208									USA	Texas	publicly traded	AAL	airlines	airlines
AMERICAN EAGLE AIRLINES INC	American Airlines	$17,500	$0	$17,500	2014	20140507	safety-related offenses	aviation safety violation		FLT OPNS	federal	agency action	Federal Aviation Administration	civil												USA	Texas	publicly traded	AAL	airlines	airlines
AMERICAN EAGLE AIRLINES INC	American Airlines	$17,500	$0	$17,500	2013	20130612	safety-related offenses	aviation safety violation		FLT OPNS	federal	agency action	Federal Aviation Administration	civil												USA	Texas	publicly traded	AAL	airlines	airlines
AMERICAN EAGLE AIRLINES INC	American Airlines	$16,500	$0	$16,500	2011	20110418	safety-related offenses	aviation safety violation		FLT OPNS	federal	agency action	Federal Aviation Administration	civil												USA	Texas	publicly traded	AAL	airlines	airlines
AMERICAN EAGLE AIRLINES INC	American Airlines	$16,000	$0	$16,000	2006	20060425	safety-related offenses	aviation safety violation		RECORDS/RPTS	federal	agency action	Federal Aviation Administration	civil			2004SW210511									USA	Texas	publicly traded	AAL	airlines	airlines
AMERICAN EAGLE AIRLINES INC	American Airlines	$16,000	$0	$16,000	2004	20040121	safety-related offenses	aviation safety violation		MAINTENANCE	federal	agency action	Federal Aviation Administration	civil			2001SW210254									USA	Texas	publicly traded	AAL	airlines	airlines
AMERICAN EAGLE AIRLINES INC	American Airlines	$16,000	$0	$16,000	2000	20000201	safety-related offenses	aviation safety violation		SECURITY	federal	agency action	Federal Aviation Administration	civil			1999SW720128									USA	Texas	publicly traded	AAL	airlines	airlines
AMERICAN EAGLE AIRLINES INC	American Airlines	$15,000	$0	$15,000	2014	20140624	safety-related offenses	aviation safety violation		MAINTENANCE	federal	agency action	Federal Aviation Administration	civil												USA	Texas	publicly traded	AAL	airlines	airlines
AMERICAN EAGLE AIRLINES INC	American Airlines	$15,000	$0	$15,000	2002	20020220	safety-related offenses	aviation safety violation		FLT OPNS	federal	agency action	Federal Aviation Administration	civil			2001SW210031									USA	Texas	publicly traded	AAL	airlines	airlines
AMERICAN EAGLE AIRLINES INC	American Airlines	$14,500	$0	$14,500	2000	20000202	safety-related offenses	aviation safety violation		SECURITY	federal	agency action	Federal Aviation Administration	civil			1999SW710471									USA	Texas	publicly traded	AAL	airlines	airlines
AMERICAN EAGLE AIRLINES INC	American Airlines	$14,000	$0	$14,000	2000	20000804	safety-related offenses	aviation safety violation		MAINTENANCE	federal	agency action	Federal Aviation Administration	civil			1999SW210195									USA	Texas	publicly traded	AAL	airlines	airlines
AMERICAN EAGLE AIRLINES INC	American Airlines	$12,500	$0	$12,500	2012	20120605	safety-related offenses	aviation safety violation		OTHER	federal	agency action	Federal Aviation Administration	civil												USA	Texas	publicly traded	AAL	airlines	airlines
AMERICAN EAGLE AIRLINES INC	American Airlines	$11,000	$0	$11,000	2005	20051209	safety-related offenses	aviation safety violation		FLT OPNS	federal	agency action	Federal Aviation Administration	civil			2004SW210007									USA	Texas	publicly traded	AAL	airlines	airlines
AMERICAN EAGLE AIRLINES INC	American Airlines	$11,000	$0	$11,000	2003	20030929	safety-related offenses	aviation safety violation		QUAL CONTROL	federal	agency action	Federal Aviation Administration	civil			1999GL760202									USA	Texas	publicly traded	AAL	airlines	airlines
AMERICAN EAGLE AIRLINES INC	American Airlines	$10,000	$0	$10,000	2013	20130612	safety-related offenses	aviation safety violation		FLT OPNS	federal	agency action	Federal Aviation Administration	civil												USA	Texas	publicly traded	AAL	airlines	airlines
AMERICAN EAGLE AIRLINES INC	American Airlines	$10,000	$0	$10,000	2006	20060519	safety-related offenses	aviation safety violation		FLT OPNS	federal	agency action	Federal Aviation Administration	civil			2005SW210145									USA	Texas	publicly traded	AAL	airlines	airlines
AMERICAN EAGLE AIRLINES INC	American Airlines	$10,000	$0	$10,000	2006	20060830	safety-related offenses	aviation safety violation		RECORDS/RPTS	federal	agency action	Federal Aviation Administration	civil			2005SW210375									USA	Texas	publicly traded	AAL	airlines	airlines
AMERICAN EAGLE AIRLINES INC	American Airlines	$10,000	$0	$10,000	2005	20051209	safety-related offenses	aviation safety violation		FLT OPNS	federal	agency action	Federal Aviation Administration	civil			2003SW210641									USA	Texas	publicly traded	AAL	airlines	airlines
AMERICAN EAGLE AIRLINES INC	American Airlines	$9,000	$0	$9,000	2000	20000912	safety-related offenses	aviation safety violation		SECURITY	federal	agency action	Federal Aviation Administration	civil			2000SW720037									USA	Texas	publicly traded	AAL	airlines	airlines
AMERICAN EAGLE AIRLINES INC	American Airlines	$8,750	$0	$8,750	2013	20130612	safety-related offenses	aviation safety violation		FLT OPNS	federal	agency action	Federal Aviation Administration	civil												USA	Texas	publicly traded	AAL	airlines	airlines
AMERICAN EAGLE AIRLINES INC	American Airlines	$8,500	$0	$8,500	2004	20040121	safety-related offenses	aviation safety violation		MAINTENANCE	federal	agency action	Federal Aviation Administration	civil			2002SW210215									USA	Texas	publicly traded	AAL	airlines	airlines
AMERICAN EAGLE AIRLINES INC	American Airlines	$8,000	$0	$8,000	2000	20000202	safety-related offenses	aviation safety violation		SECURITY	federal	agency action	Federal Aviation Administration	civil			1999SW720071									USA	Texas	publicly traded	AAL	airlines	airlines
AMERICAN EAGLE AIRLINES INC	American Airlines	$8,000	$0	$8,000	2000	20000804	safety-related offenses	aviation safety violation		FLT OPNS	federal	agency action	Federal Aviation Administration	civil			2000SW210042									USA	Texas	publicly traded	AAL	airlines	airlines
AMERICAN EAGLE AIRLINES INC	American Airlines	$7,500	$0	$7,500	2007	20070423	safety-related offenses	aviation safety violation		FLT OPNS	federal	agency action	Federal Aviation Administration	civil			2004SW210309									USA	Texas	publicly traded	AAL	airlines	airlines
AMERICAN EAGLE AIRLINES INC	American Airlines	$7,500	$0	$7,500	2004	20040715	safety-related offenses	aviation safety violation		HAZ MAT	federal	agency action	Federal Aviation Administration	civil			2003EA700284									USA	Texas	publicly traded	AAL	airlines	airlines
AMERICAN EAGLE AIRLINES INC	American Airlines	$7,500	$0	$7,500	2002	20020228	safety-related offenses	aviation safety violation		RECORDS/RPTS	federal	agency action	Federal Aviation Administration	civil			2000SW210502									USA	Texas	publicly traded	AAL	airlines	airlines
AMERICAN EAGLE AIRLINES INC	American Airlines	$7,500	$0	$7,500	2001	20011004	safety-related offenses	aviation safety violation		SECURITY	federal	agency action	Federal Aviation Administration	civil			1999EA720335									USA	Texas	publicly traded	AAL	airlines	airlines
AMERICAN EAGLE AIRLINES INC	American Airlines	$7,500	$0	$7,500	2000	20000612	safety-related offenses	aviation safety violation		SECURITY	federal	agency action	Federal Aviation Administration	civil			1999GL760142									USA	Texas	publicly traded	AAL	airlines	airlines
AMERICAN EAGLE AIRLINES INC	American Airlines	$7,500	$0	$7,500	2000	20000525	safety-related offenses	aviation safety violation		SECURITY	federal	agency action	Federal Aviation Administration	civil			1999SW730015									USA	Texas	publicly traded	AAL	airlines	airlines
AMERICAN EAGLE AIRLINES INC	American Airlines	$7,500	$0	$7,500	2000	20000525	safety-related offenses	aviation safety violation		SECURITY	federal	agency action	Federal Aviation Administration	civil			1999SW710245									USA	Texas	publicly traded	AAL	airlines	airlines
AMERICAN EAGLE AIRLINES INC	American Airlines	$7,000	$0	$7,000	2001	20010808	safety-related offenses	aviation safety violation		SECURITY	federal	agency action	Federal Aviation Administration	civil			2000GL720085									USA	Texas	publicly traded	AAL	airlines	airlines
AMERICAN EAGLE AIRLINES INC	American Airlines	$7,000	$0	$7,000	2000	20000804	safety-related offenses	aviation safety violation		MAINTENANCE	federal	agency action	Federal Aviation Administration	civil			1999SW210183									USA	Texas	publicly traded	AAL	airlines	airlines
AMERICAN EAGLE AIRLINES INC	American Airlines	$6,250	$0	$6,250	2000	20001108	safety-related offenses	aviation safety violation		SECURITY	federal	agency action	Federal Aviation Administration	civil			2000SW700001									USA	Texas	publicly traded	AAL	airlines	airlines
AMERICAN EAGLE AIRLINES INC	American Airlines	$6,250	$0	$6,250	2000	20000912	safety-related offenses	aviation safety violation		SECURITY	federal	agency action	Federal Aviation Administration	civil			2000SW700001									USA	Texas	publicly traded	AAL	airlines	airlines
AMERICAN EAGLE AIRLINES INC	American Airlines	$6,000	$0	$6,000	2002	20020628	safety-related offenses	aviation safety violation		MAINTENANCE	federal	agency action	Federal Aviation Administration	civil			2001EA010012									USA	Texas	publicly traded	AAL	airlines	airlines
AMERICAN EAGLE AIRLINES INC	American Airlines	$6,000	$0	$6,000	2000	20001017	safety-related offenses	aviation safety violation		DRUG TESTING	federal	agency action	Federal Aviation Administration	civil			1999SW910044									USA	Texas	publicly traded	AAL	airlines	airlines
AMERICAN EAGLE AIRLINES INC	American Airlines	$5,500	$0	$5,500	2003	20031003	safety-related offenses	aviation safety violation		MAINTENANCE	federal	agency action	Federal Aviation Administration	civil			2002EA010021									USA	Texas	publicly traded	AAL	airlines	airlines
AMERICAN EAGLE AIRLINES INC	American Airlines	$5,000	$0	$5,000	2014	20141014	safety-related offenses	aviation safety violation		FLT OPNS	federal	agency action	Federal Aviation Administration	civil												USA	Texas	publicly traded	AAL	airlines	airlines
AMERICAN EAGLE AIRLINES INC	American Airlines	$5,000	$0	$5,000	2007	20071231	safety-related offenses	aviation safety violation		HAZ MAT	federal	agency action	Federal Aviation Administration	civil			2007NE700113									USA	Texas	publicly traded	AAL	airlines	airlines
AMERICAN EAGLE AIRLINES INC	American Airlines	$5,000	$0	$5,000	2006	20060830	safety-related offenses	aviation safety violation		MAINTENANCE	federal	agency action	Federal Aviation Administration	civil			2005SW210536									USA	Texas	publicly traded	AAL	airlines	airlines
AMERICAN EAGLE AIRLINES INC	American Airlines	$5,000	$0	$5,000	2006	20060830	safety-related offenses	aviation safety violation		FLT OPNS	federal	agency action	Federal Aviation Administration	civil			2005SW210314									USA	Texas	publicly traded	AAL	airlines	airlines
AMERICAN EAGLE AIRLINES INC	American Airlines	$5,000	$0	$5,000	2006	20061027	safety-related offenses	aviation safety violation		FLT OPNS	federal	agency action	Federal Aviation Administration	civil			2004SW210209									USA	Texas	publicly traded	AAL	airlines	airlines
AMERICAN EAGLE AIRLINES INC	American Airlines	$5,000	$0	$5,000	2002	20020625	safety-related offenses	aviation safety violation		HAZ MAT	federal	agency action	Federal Aviation Administration	civil			1998SW210286									USA	Texas	publicly traded	AAL	airlines	airlines
AMERICAN EAGLE AIRLINES INC	American Airlines	$5,000	$0	$5,000	2002	20020516	safety-related offenses	aviation safety violation		FLT OPNS	federal	agency action	Federal Aviation Administration	civil			2000SW210502									USA	Texas	publicly traded	AAL	airlines	airlines
AMERICAN EAGLE AIRLINES INC	American Airlines	$5,000	$0	$5,000	2002	20020516	safety-related offenses	aviation safety violation		MAINTENANCE	federal	agency action	Federal Aviation Administration	civil			2000SW210484									USA	Texas	publicly traded	AAL	airlines	airlines
AMERICAN EAGLE AIRLINES, INC	American Airlines	$800,000	$0	$800,000	2014	20140107	safety-related offenses	aviation safety violation		RECORDS/RPTS	federal	agency action	Federal Aviation Administration	civil												USA	Texas	publicly traded	AAL	airlines	airlines
American Eagle Airlines, Inc.	American Airlines	$900,000	$0	$900,000	2011	20111114	consumer-protection-related offenses	aviation consumer protection violation		This consent order concerns violations of 14 CFR Part 259 and 49 U.S.C. ? 41712 involving the failure by American Eagle Airlines, Inc. to adhere to the assurances in its contingency plan for lengthy tarmac delays that the carrier would not permit a domestic flight to remain on the tarmac for more than three hours without providing passengers an opportunity to deplane.	federal	agency action	Transportation Department Aviation Consumer Protection Division	civil												USA	Texas	publicly traded	AAL	airlines	airlines
American Eagle Airlines, Inc.	American Airlines	$200,000	$0	$200,000	2013	20130723	consumer-protection-related offenses	aviation consumer protection violation			federal	agency action	Transportation Department Aviation Consumer Protection Division	civil												USA	Texas	publicly traded	AAL	airlines	airlines
American Electric Power	American Electric Power	$4,675,000,000	$0	$4,675,000,000	2007	20071009	environment-related offenses	environmental violation		American Electric Power agreed to cut 813,000 tons of air pollutants annually at an estimated cost of more than $4.6 billion, pay a $15 million penalty, and spend $60 million on projects to mitigate the adverse effects of its past excess emissions.	federal	agency action	Justice Department Environment and Natural Resources Division	civil												USA	Ohio	publicly traded	AEP	utilities and power generation	utilities
American Electric Power	American Electric Power	$30,000,000	$0	$30,000,000	2005	20050126	miscellaneous offenses	data submission deficiencies		American Electric Power, Inc. and AEP's wholly-owned subsidiary, AEP Energy Services, Inc. (AEPES) resolved an ongoing federal investigation into the submission of knowingly inaccurate reports by AEPES concerning a commodities market. AEPES agreed to pay a criminal penalty of $30 million.	federal	agency action	Justice Department Criminal Division	criminal	deferred prosecution agreement											USA	Ohio	publicly traded	AEP	utilities and power generation	utilities
American Electric Power Co.	American Electric Power	$21,000,000	$0	$21,000,000	2005	20050126	competition-related offenses	energy market violation			federal	agency action	Federal Energy Regulatory Commission	civil												USA	Ohio	publicly traded	AEP	utilities and power generation	utilities
American Electric Power Company Inc.	American Electric Power	$21,000,000	$0	$21,000,000	2005	20050126	competition-related offenses	energy market violation			federal	agency action	Federal Energy Regulatory Commission	civil												USA	Ohio	publicly traded	AEP	utilities and power generation	utilities
American Electric Power Service Corporation	American Electric Power	$396,096	$0	$396,096	2015	20150828	employment-related offenses	wage and hour violation	Fair Labor Standards Act		federal	agency action	Labor Department Wage and Hour Division	civil			1747468			Ohio	Columbus		43215	221122	221122: Electric Power Distribution	USA	Ohio	publicly traded	AEP	utilities and power generation	utilities
American Electric Power Service Corporation	American Electric Power	$96,227	$0	$96,227	2014	20141030	employment-related offenses	wage and hour violation	Fair Labor Standards Act		federal	agency action	Labor Department Wage and Hour Division	civil			1742617			Oklahoma	Tulsa		74119	221122	221122: Electric Power Distribution	USA	Ohio	publicly traded	AEP	utilities and power generation	utilities
AMERICAN ELECTRIC POWER/SOUTHERN REGIONAL SERVICES ORGAN.	American Electric Power	$6,407	$0	$6,407	2001	20010523	employment-related offenses	labor relations violation		back pay award in unfair labor practices case	federal	agency action	National Labor Relations Board	civil			09-CA-37924-001			Ohio	Lancaster		43130	221121	221121: Electric Bulk Power Transmission and Control	USA	Ohio	publicly traded	AEP	utilities and power generation	utilities
American Electric Power Company, Inc. and AEP Energy Services, Inc.	American Electric Power	$30,000,000	$0	$30,000,000	2005	20050126	miscellaneous offenses	data submission deficiencies		American Electric Power and its subsidiary AEPES agreed to pay $30 million to resolve CFTC allegations that they repeatedly and deliberately reported false natural gas trading information, including price and volume information, to certain firms that compile natural gas price indexes. The complaint further alleged that AEP and AEPES knowingly delivered false information to price index compilers i…	federal	agency action	Commodity Futures Trading Commission	civil												USA	Ohio	publicly traded	AEP	utilities and power generation	utilities
American Electric Power d/b/a Public Service Co. of Oklahoma	American Electric Power	$19,000	$0	$19,000	2008	20081124	employment-related offenses	labor relations violation		back pay award in unfair labor practices case	federal	agency action	National Labor Relations Board	civil			17-CA-23569-001			Oklahoma	Tulsa		74102	221122	221122: Electric Power Distribution	USA	Ohio	publicly traded	AEP	utilities and power generation	utilities
American Environmental Group, Ltd	Tetra Tech Inc.	$39,726	$0	$39,726	2014	20140314	employment-related offenses	wage and hour violation	Fair Labor Standards Act		federal	agency action	Labor Department Wage and Hour Division	civil			1720971			Ohio	Richfield		44286	21111	21111: Oil and Gas Extraction	USA	California	publicly traded	TTEK	construction and engineering	construction & engineering
American Express	American Express	$18,391	$0	$18,391	2004	20040903	financial offenses	economic sanction violation			federal	agency action	Office of Foreign Assets Control	civil												USA	New York	publicly traded	AXP	financial services	financial services
American Express	American Express	$99,100,000	$0	$99,100,000	2012	20121001	consumer-protection-related offenses	consumer protection violation	credit card violation	The Consumer Financial Protection Bureau announced an enforcement action with orders requiring three American Express subsidiaries to refund an estimated $85 million to approximately 250,000 customers for illegal card practices. This action is the result of a multi-part federal investigation which found that at every stage of the consumer experience, from marketing to enrollment to payment to deb…	federal	agency action	Consumer Financial Protection Bureau	civil												USA	New York	publicly traded	AXP	financial services	financial services
American Express	American Express	$69,100,000	$0	$69,100,000	2013	20131223	consumer-protection-related offenses	consumer protection violation	credit card violation	The Consumer Financial Protection Bureau ordered American Express to refund an estimated $59.5 million to more than 335,000 consumers for allegedly illegal credit card practices. These practices were said to include unfair billing tactics and deceptive marketing with respect to credit card "add-on products" such as payment protection and credit monitoring. American Express was required to pay an …	federal	agency action	Consumer Financial Protection Bureau	civil												USA	New York	publicly traded	AXP	financial services	financial services
American Express Company	American Express	$5,500	$0	$5,500	2004	20040903	financial offenses	economic sanction violation			federal	agency action	Office of Foreign Assets Control	civil												USA	New York	publicly traded	AXP	financial services	financial services
AMERICAN EXPRESS COMPANY	American Express	$9,000,000	$0	$9,000,000	2012	20121001	financial offenses	banking violation	credit card violation	The Federal Reserve Board announced a formal enforcement action, including a $9 million civil money penalty, against American Express Company and American Express Travel Related Services Company, Inc. to address what it called deceptive marketing and debt collection practices and associated deficiencies in compliance risk management and internal audit.	federal	agency action	Federal Reserve	civil												USA	New York	publicly traded	AXP	financial services	financial services
American Express Bank, FSB	American Express	$7,500,000	$0	$7,500,000	2013	20131219	financial offenses	banking violation		The Office of the Comptroller of the Currency assessed a $3 million penalty against American Express Bank, F.S.B., Salt Lake City, Utah, and ordered the bank to make restitution of approximately $4.5 million to thousands of consumers.	federal	agency action	Office of the Comptroller of the Currency	civil						Utah	Salt Lake City					USA	New York	publicly traded	AXP	financial services	financial services
American Express Bank, FSB	American Express	$6,500,000	$0	$6,500,000	2012	20121001	financial offenses	banking violation		The Office of the Comptroller of the Currency announced a $500,000 civil money penalty against American Express Bank, FSB, for violations of section 5 of the Federal Trade Commission Act and ordered the bank to provide approximately $6 million in restitution to an estimated 17,000 affected customers.	federal	agency action	Office of the Comptroller of the Currency	civil						Utah	Salt Lake City					USA	New York	publicly traded	AXP	financial services	financial services
American Express Travel Related Services Co., Inc.	American Express	$16,625	$0	$16,625	2007	20070810	financial offenses	economic sanction violation			federal	agency action	Office of Foreign Assets Control	civil												USA	New York	publicly traded	AXP	financial services	financial services
American Express Bank Ltd.	American Express	$5,041	$0	$5,041	2004	20040507	financial offenses	economic sanction violation			federal	agency action	Office of Foreign Assets Control	civil												USA	New York	publicly traded	AXP	financial services	financial services
American Express Bank International	American Express	$55,000,000	$0	$55,000,000	2007	20070806	financial offenses	anti-money-laundering deficiencies		American Express Bank International entered into a deferred prosecution agreement on charges of failing to maintain an effective anti-money laundering program and agreed to forfeit $55 million to the U.S. government.	federal	agency action	Justice Department Criminal Division	criminal	deferred prosecution agreement											USA	New York	publicly traded	AXP	financial services	financial services
American Express Centurion Bank	American Express	$250,000	$0	$250,000	2009	20090630	financial offenses	banking violation		To settle allegations of engaging in unfair practices, American Express Centurion Bank stipulated to a cease-and-desist order and agreed to pay a $250m,civil money penalty and, together with its affiliated thrift institution, reimburse more than 14,000 convenience check users for possible bounced check fees.	federal	agency action	Federal Deposit Insurance Corporation	civil												USA	New York	publicly traded	AXP	financial services	financial services
American Express Centurion Bank	American Express	$3,900,000	$0	$3,900,000	2012	20121001	financial offenses	banking violation	credit card violation	The Federal Deposit Insurance Corporation and the Consumer Financial Protection Bureau reached a settlement with American Express Centurion Bank (Bank), Salt Lake City, Utah, for deceptive debt collection and credit card marketing practices, in violation of section 5 of the Federal Trade Commission Act. As part of the settlement, the bank was required to pay a penalty of $3.9 million to the FDIC.	federal	agency action	Federal Deposit Insurance Corporation	civil												USA	New York	publicly traded	AXP	financial services	financial services
American Express Centurion Bank	American Express	$3,600,000	$0	$3,600,000	2013	20131224	financial offenses	banking violation	credit card violation	The Federal Deposit Insurance Corporation announced a settlement with American Express Centurion Bank for allegedly unfair and deceptive marketing practices related to credit card "add-on products," in violation of Section 5 of the Federal Trade Commission (FTC) Act.	federal	agency action	Federal Deposit Insurance Corporation	civil												USA	New York	publicly traded	AXP	financial services	financial services
American Express Financial Advisors Inc.	Ameriprise Financial	$3,706,693	$0	$3,706,693	2004	20040212	financial offenses	investor protection violation	securities issuance or trading violation	The SEC announced enforcement and disciplinary actions against a total of 15 firms for failure to deliver mutual fund breakpoint discounts during 2001 and 2002.	federal	agency action	Securities and Exchange Commission	civil												USA	Minnesota	publicly traded	AMP	financial services	financial services
American Express Travel Related Services Comp	American Express	$26,722	$0	$26,722	2004	20041102	employment-related offenses	Family and Medical Leave Act			federal	agency action	Labor Department Wage and Hour Division	civil			1374441			Arizona	Phoenix		85054	523999	523999: Miscellaneous Financial Investment Activities	USA	New York	publicly traded	AXP	financial services	financial services
American Family Life Assurance Co., known as Aflac	Aflac	$16,882	$0	$16,882	2012	20120402	employment-related offenses	Family and Medical Leave Act		Columbus-based American Family Life Assurance Co., known as Aflac, agreed to pay a former employee $16,882 after an investigation by the U.S. Department of Labor found that the company violated the Family and Medical Leave Act by terminating an employee who took intermittent leave for a serious health condition.	federal	agency action	Labor Department Wage and Hour Division	civil						Georgia	Columbus					USA	Georgia	publicly traded	AFL	financial services	insurance
American International Group	American International Group	$148,698	$0	$148,698	2017	20170626	financial offenses	economic sanction violation			federal	agency action	Office of Foreign Assets Control	civil												USA	New York	publicly traded	NYSE: AIG	financial services	insurance
American International Group, Inc.	American International Group	$800,000,000	$0	$800,000,000	2006	20060209	financial offenses	investor protection violation	securities issuance or trading violation	American International Group, Inc. agreed to pay a $100 million penalty and $700 million in disgorgement to settle allegations of securities fraud.	federal	agency action	Securities and Exchange Commission	civil												USA	New York	publicly traded	NYSE: AIG	financial services	insurance
American International Group, Inc.	American International Group	$80,000,000	$0	$80,000,000	2004	20041130	financial offenses	accounting fraud or deficiencies	securities issuance or trading violation	American International Group, Inc. and two of its subsidiaries agreed to resolve the criminal liability associated with certain financial transactions by paying $80 million in penalties to the United States and cooperating fully in the government's continuing criminal investigation of those transactions.	federal	agency action	Justice Department Criminal Division	criminal	deferred prosecution agreement											USA	New York	publicly traded	NYSE: AIG	financial services	insurance
American International Group, Inc.	American International Group	$46,000,000	$0	$46,000,000	2004	20041130	financial offenses	investor protection violation	fraud	American International Group, Inc. agreed to pay $46 million in disgorgement and prejudgment interest to settle the SEC portion of a fraud case arising out of AIG's offer and sale of an earnings management product.	federal	agency action	Securities and Exchange Commission	civil												USA	New York	publicly traded	NYSE: AIG	financial services	insurance
American International Group, Inc.	American International Group	$25,000,000	$0	$25,000,000	2006	20060209	financial offenses	accounting fraud or deficiencies		American International Group, Inc. (AIG) has agreed to resolve criminal liability arising from misstatements in its periodic financial reports filed with the U.S. Securities and Exchange Commission between 2000 and 2004 by paying $25 million in penalties to the United States and cooperating fully in the government's continuing criminal investigation.	federal	agency action	Justice Department Criminal Division	criminal	non-prosecution agreement											USA	New York	publicly traded	NYSE: AIG	financial services	insurance
American International Group, Inc.	American International Group	$10,000,000	$0	$10,000,000	2003	20030911	financial offenses	accounting fraud or deficiencies		American International Group, Inc. agreed to pay $10 million to settle allegations relating to its role in fashioning and selling a purported insurance product that Brightpoint Inc. used to report false and misleading financial information to the public.	federal	agency action	Securities and Exchange Commission	civil												USA	New York	publicly traded	NYSE: AIG	financial services	insurance
AMERICAN INTERNATIONAL GROUP INC GROUP LIFE & MEDICAL INSURANCE PLAN	American International Group	$50,001	$0	$50,001	2005	20051212	employment-related offenses	benefit plan administrator violation		Deficient Filer	federal	agency action	Employee Benefits Security Administration	civil												USA	New York	publicly traded	NYSE: AIG	financial services	insurance
American Medical Response	KKR & Co.	$35,000	$0	$35,000	2005	20051216	employment-related offenses	labor relations violation		back pay award in unfair labor practices case	federal	agency action	National Labor Relations Board	civil			08-CA-36175-001			Ohio	Akron		44311	621910	621910: Ambulance Services	USA	New York	publicly traded	KKR	private equity (including portfolio companies)	private equity (including portfolio companies)
American Medical Response	KKR & Co.	$25,000	$0	$25,000	2004	20040112	employment-related offenses	labor relations violation		back pay award in unfair labor practices case	federal	agency action	National Labor Relations Board	civil			31-CA-25805-001			California	Glendale		91204	621910	621910: Ambulance Services	USA	New York	publicly traded	KKR	private equity (including portfolio companies)	private equity (including portfolio companies)
American Medical Response	KKR & Co.	$20,364	$0	$20,364	2000	20000914	employment-related offenses	labor relations violation		back pay award in unfair labor practices case	federal	agency action	National Labor Relations Board	civil			20-CA-29204-001			California	Livermore		94550	621910	621910: Ambulance Services	USA	New York	publicly traded	KKR	private equity (including portfolio companies)	private equity (including portfolio companies)
American Medical Response	KKR & Co.	$20,000	$0	$20,000	2003	20030718	employment-related offenses	labor relations violation		back pay award in unfair labor practices case	federal	agency action	National Labor Relations Board	civil			27-CA-17858-001			Colorado	Aurora		80014	621910	621910: Ambulance Services	USA	New York	publicly traded	KKR	private equity (including portfolio companies)	private equity (including portfolio companies)
American Medical Response	KKR & Co.	$18,445	$0	$18,445	2011	20110105	employment-related offenses	labor relations violation		back pay award in unfair labor practices case	federal	agency action	National Labor Relations Board	civil			32-CA-24970-001			California	Marina		93933	621910	621910: Ambulance Services	USA	New York	publicly traded	KKR	private equity (including portfolio companies)	private equity (including portfolio companies)
American Medical Response	KKR & Co.	$15,000	$0	$15,000	2004	20041014	employment-related offenses	labor relations violation		back pay award in unfair labor practices case	federal	agency action	National Labor Relations Board	civil			27-CA-18911-001			Colorado	Greenwood Village		80111	621910	621910: Ambulance Services	USA	New York	publicly traded	KKR	private equity (including portfolio companies)	private equity (including portfolio companies)
American Medical Response	KKR & Co.	$11,000	$0	$11,000	2003	20030929	employment-related offenses	labor relations violation		back pay award in unfair labor practices case	federal	agency action	National Labor Relations Board	civil			19-CA-28726-001			Montana	Bozeman		59715	621910	621910: Ambulance Services	USA	New York	publicly traded	KKR	private equity (including portfolio companies)	private equity (including portfolio companies)
American Medical Response	KKR & Co.	$10,700	$0	$10,700	2004	20040721	employment-related offenses	labor relations violation		back pay award in unfair labor practices case	federal	agency action	National Labor Relations Board	civil			34-CA-10152-001			Connecticut	New Haven		6510	485999	485999: All Other Transit and Ground Passenger Transportation	USA	New York	publicly traded	KKR	private equity (including portfolio companies)	private equity (including portfolio companies)
American Medical Response	KKR & Co.	$8,249	$0	$8,249	2005	20050606	employment-related offenses	labor relations violation		back pay award in unfair labor practices case	federal	agency action	National Labor Relations Board	civil			12-CA-23293-001			Florida	Largo		33774	621910	621910: Ambulance Services	USA	New York	publicly traded	KKR	private equity (including portfolio companies)	private equity (including portfolio companies)
American Medical Response	KKR & Co.	$8,000	$0	$8,000	2007	20070904	employment-related offenses	labor relations violation		back pay award in unfair labor practices case	federal	agency action	National Labor Relations Board	civil			32-CA-23136-001			California	Modesto		95350	621910	621910: Ambulance Services	USA	New York	publicly traded	KKR	private equity (including portfolio companies)	private equity (including portfolio companies)
American Medical Response	KKR & Co.	$5,830	$0	$5,830	2012	20120314	employment-related offenses	labor relations violation		back pay award in unfair labor practices case	federal	agency action	National Labor Relations Board	civil			34-CA-012465			Connecticut	Waterbury					USA	New York	publicly traded	KKR	private equity (including portfolio companies)	private equity (including portfolio companies)
American Medical Response	KKR & Co.	$5,063	$0	$5,063	2005	20050926	employment-related offenses	labor relations violation		back pay award in unfair labor practices case	federal	agency action	National Labor Relations Board	civil			19-CA-29886-001			Washington	Seattle		98168	621910	621910: Ambulance Services	USA	New York	publicly traded	KKR	private equity (including portfolio companies)	private equity (including portfolio companies)
American Medical Response	KKR & Co.	$5,000	$0	$5,000	2011	20110323	employment-related offenses	labor relations violation		back pay award in unfair labor practices case	federal	agency action	National Labor Relations Board	civil			05-CA-35911-001			District of Columbia	Washington		20018	621910	621910: Ambulance Services	USA	New York	publicly traded	KKR	private equity (including portfolio companies)	private equity (including portfolio companies)
American Medical Response Inc.	KKR & Co.	$9,000,000	$0	$9,000,000	2006	20061005	government-contracting-related offenses	False Claims Act and related		American Medical Response Inc. paid the United States over $9 million to resolve allegations that the company violated the False Claims Act. The government alleged that the ambulance company provided illegal inducements to hospitals in Texas in exchange for referrals.	federal	agency action	Justice Department Civil Division	civil						Texas						USA	New York	publicly traded	KKR	private equity (including portfolio companies)	private equity (including portfolio companies)
American Medical Response, Inc.	KKR & Co.	$26,350	$0	$26,350	2003	20031223	employment-related offenses	labor relations violation		back pay award in unfair labor practices case	federal	agency action	National Labor Relations Board	civil			34-CA-10432-001			Connecticut	Bridgeport		6605	621511	621511: Medical Laboratories	USA	New York	publicly traded	KKR	private equity (including portfolio companies)	private equity (including portfolio companies)
American Medical Response/EMSC	KKR & Co.	$5,000	$0	$5,000	2010	20100520	employment-related offenses	labor relations violation		back pay award in unfair labor practices case	federal	agency action	National Labor Relations Board	civil			20-CA-34974-001			California	Burlingame		94010	621910	621910: Ambulance Services	USA	New York	publicly traded	KKR	private equity (including portfolio companies)	private equity (including portfolio companies)
American Medical Response Ambulance Services, Inc.	KKR & Co.	$21,819	$0	$21,819	2013	20130311	employment-related offenses	labor relations violation		back pay award in unfair labor practices case	federal	agency action	National Labor Relations Board	civil			28-CA-073712			New Mexico	Las Cruces					USA	New York	publicly traded	KKR	private equity (including portfolio companies)	private equity (including portfolio companies)
American Medical Response (AMR)	KKR & Co.	$35,000	$0	$35,000	2007	20070629	employment-related offenses	labor relations violation		back pay award in unfair labor practices case	federal	agency action	National Labor Relations Board	civil			31-CA-28303-001			Colorado	Greenwood Village		80111	621999	621999: All Other Miscellaneous Ambulatory Health Care Services	USA	New York	publicly traded	KKR	private equity (including portfolio companies)	private equity (including portfolio companies)
American Medical Response, Inc. (AMR)	KKR & Co.	$27,672	$0	$27,672	2007	20070426	employment-related offenses	wage and hour violation	Service Contract Act		federal	agency action	Labor Department Wage and Hour Division	civil			1463221			Florida	Fort Lauderdale		33309	621910	621910: Ambulance Services	USA	New York	publicly traded	KKR	private equity (including portfolio companies)	private equity (including portfolio companies)
American Medical Response NW (A Laidlaw Corporation)	KKR & Co.	$46,700	$0	$46,700	2002	20020117	employment-related offenses	labor relations violation		back pay award in unfair labor practices case	federal	agency action	National Labor Relations Board	civil			36-CA-08741-001			Oregon	Portland		97293	621910	621910: Ambulance Services	USA	New York	publicly traded	KKR	private equity (including portfolio companies)	private equity (including portfolio companies)
American Medical Response, NW (Josephine County Oregon)	KKR & Co.	$48,783	$0	$48,783	2004	20040716	employment-related offenses	labor relations violation		back pay award in unfair labor practices case	federal	agency action	National Labor Relations Board	civil			36-CA-09473-001			Oregon	Portland		97214	621910	621910: Ambulance Services	USA	New York	publicly traded	KKR	private equity (including portfolio companies)	private equity (including portfolio companies)
American Medical Response of Connecticut	KKR & Co.	$109,750	$0	$109,750	2016	20160907	employment-related offenses	labor relations violation		back pay award in unfair labor practices case	federal	agency action	National Labor Relations Board	civil			34-CA-013051			Connecticut	West Hartford					USA	New York	publicly traded	KKR	private equity (including portfolio companies)	private equity (including portfolio companies)
American Medical Response of Connecticut, Inc.	KKR & Co.	$9,741	$0	$9,741	2012	20120314	employment-related offenses	labor relations violation		back pay award in unfair labor practices case	federal	agency action	National Labor Relations Board	civil			34-CA-012592			Connecticut	Waterbury					USA	New York	publicly traded	KKR	private equity (including portfolio companies)	private equity (including portfolio companies)
American Medical Response of Mass.	KKR & Co.	$28,444	$0	$28,444	2006	20060505	employment-related offenses	wage and hour violation	Fair Labor Standards Act		federal	agency action	Labor Department Wage and Hour Division	civil			1439954			Massachusetts	Waltham		2453	621910	621910: Ambulance Services	USA	New York	publicly traded	KKR	private equity (including portfolio companies)	private equity (including portfolio companies)
American Medical Response of Mass.	KKR & Co.	$7,913	$0	$7,913	2006	20060505	employment-related offenses	wage and hour violation	Fair Labor Standards Act		federal	agency action	Labor Department Wage and Hour Division	civil			1439947			Massachusetts	Brockton		2301	621910	621910: Ambulance Services	USA	New York	publicly traded	KKR	private equity (including portfolio companies)	private equity (including portfolio companies)
American Medical Response of Mass., Inc.	KKR & Co.	$110,075	$0	$110,075	2006	20060505	employment-related offenses	wage and hour violation	Fair Labor Standards Act		federal	agency action	Labor Department Wage and Hour Division	civil			1434027			Massachusetts	Natick		1760	621910	621910: Ambulance Services	USA	New York	publicly traded	KKR	private equity (including portfolio companies)	private equity (including portfolio companies)
AMERICAN MEDICAL RESPONSE OF MASSACHUSETTS, INC.	KKR & Co.	$5,522	$0	$5,522	2015	20150626	employment-related offenses	labor relations violation		back pay award in unfair labor practices case	federal	agency action	National Labor Relations Board	civil			01-CA-118967			Massachusetts	Natick					USA	New York	publicly traded	KKR	private equity (including portfolio companies)	private equity (including portfolio companies)
American Medical Response of Oklahoma, Inc.	KKR & Co.	$67,500	$0	$67,500	2003	20030227	employment-related offenses	labor relations violation		back pay award in unfair labor practices case	federal	agency action	National Labor Relations Board	civil			17-CA-19387-001			Oklahoma	Oklahoma		73103	621910	621910: Ambulance Services	USA	New York	publicly traded	KKR	private equity (including portfolio companies)	private equity (including portfolio companies)
American National Can Group, Inc.	Ball Corp.	$150,000	$0	$150,000	2010	20100423	employment-related offenses	labor relations violation		back pay award in unfair labor practices case	federal	agency action	National Labor Relations Board	civil			28-CA-16349-001			Arizona	Phoenix		85031	332999	332999: All Other Miscellaneous Fabricated Metal Product Manufacturing	USA	Colorado	publicly traded	BLL	paper and packaging	packaging
American Pharmaceutical Partners, Inc.	Bristol-Myers Squibb	$160,203	$0	$160,203	2004	20041226	employment-related offenses	wage and hour violation	Fair Labor Standards Act		federal	agency action	Labor Department Wage and Hour Division	civil			1379241			New York	Grand Island		14072	32541	32541: Pharmaceutical and Medicine Manufacturing	USA	New York	publicly traded	BMY	pharmaceuticals	pharmaceuticals
AMERICAN PROCUREMENT & LOGISTICS CO	United Natural Foods	$19,600	$0	$19,600	2005	20050610	safety-related offenses	motor vehicle safety violation		IL-2005-0296-US0863	federal	agency action	Federal Motor Carrier Safety Administration	civil						Minnesota	EDEN PRAIRIE					USA	Rhode Island	publicly traded	UNFI	wholesalers	wholesalers-food products
AMERICAN RAILCAR INDUSTRIES	Greenbrier Companies	$14,000	$0	$14,000	2015	20150527	safety-related offenses	railroad safety violation			federal	agency action	Federal Railroad Administration	civil												USA	Oregon	publicly traded	GBX	heavy equipment	transporation equipment
AMERICAN RAILCAR INDUSTRIES	Greenbrier Companies	$9,000	$0	$9,000	2014	20140326	safety-related offenses	railroad safety violation			federal	agency action	Federal Railroad Administration	civil												USA	Oregon	publicly traded	GBX	heavy equipment	transporation equipment
AMERICAN RAILCAR INDUSTRIES	Greenbrier Companies	$7,500	$0	$7,500	2008	20081212	safety-related offenses	railroad safety violation			federal	agency action	Federal Railroad Administration	civil												USA	Oregon	publicly traded	GBX	heavy equipment	transporation equipment
AMERICAN RAILCAR INDUSTRIES	Greenbrier Companies	$6,000	$0	$6,000	2010	20101109	safety-related offenses	railroad safety violation			federal	agency action	Federal Railroad Administration	civil												USA	Oregon	publicly traded	GBX	heavy equipment	transporation equipment
AMERICAN RAILCAR INDUSTRIES	Greenbrier Companies	$5,600	$0	$5,600	2008	20081212	safety-related offenses	railroad safety violation			federal	agency action	Federal Railroad Administration	civil												USA	Oregon	publicly traded	GBX	heavy equipment	transporation equipment
American Science & Engineering	OSI Systems Inc.	$40,000	$0	$40,000	2010	20101202	environment-related offenses	environmental violation		A company in Billerica that makes X-ray detection and related equipment has agreed to pay $40,000 to settle EPA claims that it violated the federal Clean Water Act.	federal	agency action	Environmental Protection Agency	civil						Massachusetts	Billerica					USA	California	publicly traded	OSIS	miscellaneous manufacturing	security systems
American Shower & Bath	Masco	$40,000	$0	$40,000	2000	20000918	employment-related offenses	labor relations violation		back pay award in unfair labor practices case	federal	agency action	National Labor Relations Board	civil			04-CA-27396-001			New Jersey	Moorestown		8057	423690	423690: Other Electronic Parts and Equipment Merchant Wholesalers	USA	Michigan	publicly traded	NYSE: MAS	housewares and home furnishings	housewares
American Stone Inc.	Martin Marietta Materials	$41,003	$0	$41,003	2007	20070918	employment-related offenses	wage and hour violation	Fair Labor Standards Act		federal	agency action	Labor Department Wage and Hour Division	civil			1249446			New Jersey	Hillside		7205	33711	33711: Wood Kitchen Cabinet and Countertop Manufacturing	USA	North Carolina	publicly traded	MLM	building materials	building materials
American Tower Corporation	American Tower Corp.	$289,951	$0	$289,951	2004	20040614	employment-related offenses	wage and hour violation	Fair Labor Standards Act	American Tower Corporation, a nationwide telecommunications company with a corporate office in Boston, paid nearly $290,000 in back wages to 167 employees for uncompensated overtime work revealed during a U.S. Department of Labor investigation.	federal	agency action	Labor Department Wage and Hour Division	civil												USA	Massachusetts	publicly traded	AMT	miscellaneous services	telecommunications services
American Tower, Ltd	American Tower Corp.	$5,000	$0	$5,000	2010	20101230	safety-related offenses	motor vehicle safety violation			federal	agency action	Federal Motor Carrier Safety Administration	civil						Oklahoma	EDMOND					USA	Massachusetts	publicly traded	AMT	miscellaneous services	telecommunications services
American Transfer Company	Republic Services	$6,000	$0	$6,000	2001	20010530	employment-related offenses	labor relations violation		back pay award in unfair labor practices case	federal	agency action	National Labor Relations Board	civil			31-CA-24975-001			California	Bakersfield		93308	484220	484220: Specialized Freight (except Used Goods) Trucking, Local	USA	Arizona	publicly traded	RSG	waste management and environmental services	waste management
American Water	American Water Works	$6,612	$0	$6,612	2010	20101019	employment-related offenses	labor relations violation		back pay award in unfair labor practices case	federal	agency action	National Labor Relations Board	civil			25-CA-31483-001			Indiana	Evansville		47706	221310	221310: Water Supply and Irrigation Systems	USA	New Jersey	publicly traded	AWK	utilities and power generation	utilities
Illinois American Water Company	American Water Works	$19,000	$0	$19,000	2005	20050316	employment-related offenses	labor relations violation		back pay award in unfair labor practices case	federal	agency action	National Labor Relations Board	civil			14-CA-27784-001			Illinois	Belleville		62223	221310	221310: Water Supply and Irrigation Systems	USA	New Jersey	publicly traded	AWK	utilities and power generation	utilities
Illinois-American Water Company	American Water Works	$41,500	$0	$41,500	2008	20080827	employment-related offenses	labor relations violation		back pay award in unfair labor practices case	federal	agency action	National Labor Relations Board	civil			13-CA-44221-001			Illinois	Woodridge		60517	221310	221310: Water Supply and Irrigation Systems	USA	New Jersey	publicly traded	AWK	utilities and power generation	utilities
American Water Heater Co.	A.O. Smith Corp.	$15,000	$0	$15,000	2000	20000630	employment-related offenses	labor relations violation		back pay award in unfair labor practices case	federal	agency action	National Labor Relations Board	civil			10-CA-32081-001			Tennessee	Johnson City		37601	335228	335228: Other Major Household Appliance Manufacturing	USA	Wisconsin	publicly traded	AOS	miscellaneous manufacturing	heating equipment
AMERICAN WATER SERVICES OPERATIONS & MAINTENANCE	American Water Works	$50,001	$0	$50,001	2007	20070122	employment-related offenses	benefit plan administrator violation		Deficient Filer	federal	agency action	Employee Benefits Security Administration	civil						New Jersey						USA	New Jersey	publicly traded	AWK	utilities and power generation	utilities
American Woodmark	American Woodmark	$11,962	$0	$11,962	2006	20061011	employment-related offenses	labor relations violation		back pay award in unfair labor practices case	federal	agency action	National Labor Relations Board	civil			26-CA-22468-001			Kentucky	Monticello		42633	337110	337110: Wood Kitchen Cabinet and Countertop Manufacturing	USA	Virginia	publicly traded	AMWD	building materials	kitchen cabinets
American Woodmark Corporation	American Woodmark	$37,500	$0	$37,500	2007	20070212	employment-related offenses	labor relations violation		back pay award in unfair labor practices case	federal	agency action	National Labor Relations Board	civil			05-CA-33214-001			Maryland	Cumberland		21502	337110	337110: Wood Kitchen Cabinet and Countertop Manufacturing	USA	Virginia	publicly traded	AMWD	building materials	kitchen cabinets
American Woodmark Corporation	American Woodmark	$15,000	$0	$15,000	2005	20050322	employment-related offenses	labor relations violation		back pay award in unfair labor practices case	federal	agency action	National Labor Relations Board	civil			10-CA-35221-001			Georgia	Jackson		30233	337110	337110: Wood Kitchen Cabinet and Countertop Manufacturing	USA	Virginia	publicly traded	AMWD	building materials	kitchen cabinets
American Woodmark Corporation	American Woodmark	$9,000	$0	$9,000	2006	20061205	employment-related offenses	labor relations violation		back pay award in unfair labor practices case	federal	agency action	National Labor Relations Board	civil			10-CA-36288-001			Georgia	Jackson		30233	337110	337110: Wood Kitchen Cabinet and Countertop Manufacturing	USA	Virginia	publicly traded	AMWD	building materials	kitchen cabinets
AmeriGas	UGI Corp.	$55,000	$0	$55,000	2002	20020920	employment-related offenses	labor relations violation		back pay award in unfair labor practices case	federal	agency action	National Labor Relations Board	civil			13-CA-39865-001			Illinois	Cicero		60804	324110	324110: Petroleum Refineries	USA	Pennsylvania	publicly traded	UGI	utilities and power generation	utilities
Amerigas	UGI Corp.	$20,463	$0	$20,463	2002	20020614	employment-related offenses	labor relations violation		back pay award in unfair labor practices case	federal	agency action	National Labor Relations Board	civil			34-CA-09924-001			Massachusetts	Hyannis		2601	454319	454319: Other Fuel Dealers	USA	Pennsylvania	publicly traded	UGI	utilities and power generation	utilities
AMERIGAS	UGI Corp.	$6,100	$0	$6,100	2008	20081111	safety-related offenses	railroad safety violation			federal	agency action	Federal Railroad Administration	civil												USA	Pennsylvania	publicly traded	UGI	utilities and power generation	utilities
AMERIGAS	UGI Corp.	$5,250	$0	$5,250	2008	20081111	safety-related offenses	railroad safety violation			federal	agency action	Federal Railroad Administration	civil												USA	Pennsylvania	publicly traded	UGI	utilities and power generation	utilities
AMERIGAS EAGLE PROPANE LP	UGI Corp.	$8,550	$0	$8,550	2005	20050404	safety-related offenses	motor vehicle safety violation		VT-2005-0018-US0786	federal	agency action	Federal Motor Carrier Safety Administration	civil						Pennsylvania	KING OF PRUSSIA					USA	Pennsylvania	publicly traded	UGI	utilities and power generation	utilities
AmeriGas Propane Inc.	UGI Corp.	$28,579	$0	$28,579	2011	20110419	employment-related offenses	labor relations violation		back pay award in unfair labor practices case	federal	agency action	National Labor Relations Board	civil			08-CA-39059-001			Ohio	Westlake		44145	424710	424710: Petroleum Bulk Stations and Terminals	USA	Pennsylvania	publicly traded	UGI	utilities and power generation	utilities
AmeriGas Propane, Inc.	UGI Corp.	$13,222	$0	$13,222	2016	20161128	employment-related offenses	labor relations violation		back pay award in unfair labor practices case	federal	agency action	National Labor Relations Board	civil			31-CA-168285			California	Oxnard					USA	Pennsylvania	publicly traded	UGI	utilities and power generation	utilities
AmeriGas Propane L.P.	UGI Corp.	$5,150	$0	$5,150	2015	20151022	safety-related offenses	railroad safety violation			federal	agency action	Federal Railroad Administration	civil												USA	Pennsylvania	publicly traded	UGI	utilities and power generation	utilities
AMERIGAS PROPANE LP	UGI Corp.	$105,600	$0	$105,600	2009	20090415	environment-related offenses	environmental violation	pipeline safety violation		federal	agency action	Pipeline and Hazardous Materials Safety Administration	civil												USA	Pennsylvania	publicly traded	UGI	utilities and power generation	utilities
AMERIGAS PROPANE LP	UGI Corp.	$70,100	$0	$70,100	2013	20131107	environment-related offenses	environmental violation	pipeline safety violation		federal	agency action	Pipeline and Hazardous Materials Safety Administration	civil												USA	Pennsylvania	publicly traded	UGI	utilities and power generation	utilities
AMERIGAS PROPANE LP	UGI Corp.	$43,200	$0	$43,200	2015	20150430	environment-related offenses	environmental violation	pipeline safety violation		federal	agency action	Pipeline and Hazardous Materials Safety Administration	civil												USA	Pennsylvania	publicly traded	UGI	utilities and power generation	utilities
AMERIGAS PROPANE LP	UGI Corp.	$24,950	$0	$24,950	2013	20130620	environment-related offenses	environmental violation	pipeline safety violation		federal	agency action	Pipeline and Hazardous Materials Safety Administration	civil												USA	Pennsylvania	publicly traded	UGI	utilities and power generation	utilities
Amerigas Propane LP	UGI Corp.	$20,520	$0	$20,520	2013	20131031	safety-related offenses	motor vehicle safety violation			federal	agency action	Federal Motor Carrier Safety Administration	civil						Hawaii	KAPOLEI					USA	Pennsylvania	publicly traded	UGI	utilities and power generation	utilities
Amerigas Propane LP	UGI Corp.	$10,000	$0	$10,000	2010	20100813	safety-related offenses	motor vehicle safety violation			federal	agency action	Federal Motor Carrier Safety Administration	civil						Hawaii	KAPOLEI					USA	Pennsylvania	publicly traded	UGI	utilities and power generation	utilities
AmeriGas Propane LP	UGI Corp.	$8,000	$0	$8,000	2004	20041217	safety-related offenses	railroad safety violation			federal	agency action	Federal Railroad Administration	civil												USA	Pennsylvania	publicly traded	UGI	utilities and power generation	utilities
Amerigas Propane, LP	UGI Corp.	$12,400	$0	$12,400	2010	20101014	safety-related offenses	motor vehicle safety violation			federal	agency action	Federal Motor Carrier Safety Administration	civil						Pennsylvania	KING OF PRUSSIA					USA	Pennsylvania	publicly traded	UGI	utilities and power generation	utilities
Amerigroup Corporation	Anthem	$225,000,000	$0	$225,000,000	2008	20080814	government-contracting-related offenses	False Claims Act and related	fraud	Amerigroup agreed to pay $225 million to settle allegations that it systematically avoided enrolling pregnant women and unhealthy patients in the Medicaid managed care program it was paid to operate in Illinois.	federal	agency action	Justice Department Civil Division	civil												USA	Indiana	publicly traded	ANTM	healthcare services	insurance; managed care
Amerigroup Corporation	Anthem	$30,754	$0	$30,754	2013	20130701	healthcare-related offenses	HHS civil monetary penalties		After it disclosed conduct to the Office of Inspector General pursuant to its Corporate Integrity Agreement, Amerigroup Corporation agreed to pay $30,754.93 for allegedly violating the Civil Monetary Penalties Law by contracting with three individuals that it knew or should have known were excluded from participation in Federal health care programs and paid for prescriptions written by a fourth i…	federal	agency action	Health & Human Services Department Office of Inspector General	civil						Virginia						USA	Indiana	publicly traded	ANTM	healthcare services	insurance; managed care
Ameriprise Financial, Inc.	Ameriprise Financial	$30,000,000	$0	$30,000,000	2005	20051201	financial offenses	investor protection violation		American Express Financial Advisors Inc., now known as Ameriprise Financial Services, Inc., agreed to pay $30 million to settle allegations that it failed to adequately disclose millions of dollars in revenue sharing payments that it received from a select group of mutual fund companies.	federal	agency action	Securities and Exchange Commission	civil												USA	Minnesota	publicly traded	AMP	financial services	financial services
[truncated: 7,105 more rows]

## Sheet: MonkeyLearn processed batch
ID	Classification	Confidence
16	Negative	0.521
17	Negative	0.606
77	Negative	0.628
88	Negative	0.611
89	Negative	0.665
99	Positive	0.646
100	Negative	0.622
120	Negative	0.528
155	Negative	0.882
156	Negative	0.599
183	Positive	0.923
184	Negative	0.804
186	Positive	0.576
218	Positive	0.527
219	Negative	0.743
220	Negative	0.906
249	Negative	0.715
250	Positive	0.507
303	Positive	0.735
316	Negative	0.546
357	Positive	0.542
374	Negative	0.51
375	Negative	0.505
394	Negative	0.56
395	Negative	0.936
396	Negative	0.705
412	Negative	0.65
413	Negative	0.647
[truncated: 1,241 more rows]
